# Supplementary material for: Chemogenomics and orthology‐based design of antibiotic combination therapies
Source: Mol Syst Biol. 2016 May 23;12(5):872. doi: 10.15252/msb.20156777 (PMC5289223; doi:10.15252/msb.20156777)
Supplement: Supplementary file 3 — Dataset EV1 [file MSB-12-872-s003.xlsx]

## Sheet: Sheet1
Dataset EV1: This file has the list of drug pairs and their corresponding interaction score. Average interaction score from two replicates is shown
Drug 1	Drug 2	Experimental Interaction Score
AMK	CEF	1.3735
AMK	CHL	2.7295
AMK	CIP	-0.024
AMK	CLA	-0.326
AMK	ERY	1.4335
AMK	FUS	-0.5495
AMK	GEN	0.734
AMK	H22	2.17
AMK	LEV	0.662
AMK	NAL	0.7145
AMK	NIT	-0.4155
AMK	OXA	0.5415
AMK	RIF	1.0995
AMK	SPE	2.215
AMK	TET	0.7785
AMK	TOB	0.5325
AMK	TRI	-0.3415
AMK	VAN	1.056
CEF	CHL	0.769
CEF	CIP	1.0565
CEF	CLA	0.1665
CEF	ERY	0.0975
CEF	FUS	-0.766
CEF	GEN	0.2985
CEF	H22	3.0675
CEF	LEV	3.048
CEF	NAL	2.0255
CEF	NIT	2.886
CEF	OXA	-0.329
CEF	RIF	1.121
CEF	SPE	2.308
CEF	TET	-0.0315
CEF	TOB	1.51
CEF	TRI	0.19
CEF	VAN	0.834
CHL	CIP	2.2465
CHL	CLA	-0.722
CHL	ERY	-0.7355
CHL	FUS	-0.817
CHL	GEN	1.939
CHL	H22	3.248
CHL	LEV	4.394
CHL	NAL	2.706
CHL	NIT	1.2535
CHL	OXA	1.213
CHL	RIF	0.244
CHL	SPE	-0.1235
CHL	TET	-0.6835
CHL	TOB	3.377
CHL	TRI	2.698
CHL	VAN	0.081
CIP	CLA	2.1455
CIP	ERY	1.403
CIP	FUS	0.951
CIP	GEN	1.1475
CIP	H22	4.2195
CIP	LEV	-0.01
CIP	NAL	0.235
CIP	NIT	1.7135
CIP	OXA	0.7745
CIP	RIF	0.6715
CIP	SPE	3.514
CIP	TET	4.256
CIP	TOB	2.907
CIP	TRI	-0.469
CIP	VAN	0.5725
CLA	ERY	-0.173
CLA	FUS	-1.368
CLA	GEN	0.442
CLA	H22	3.9325
CLA	LEV	1.387
CLA	NAL	1.105
CLA	NIT	0.1915
CLA	OXA	0.767
CLA	RIF	-0.3265
CLA	SPE	0.2605
CLA	TET	-0.9095
CLA	TOB	0.936
CLA	TRI	2.887
CLA	VAN	-0.065
ERY	FUS	-1.323
ERY	GEN	0.422
ERY	H22	3.3715
ERY	LEV	0.9045
ERY	NAL	1.818
ERY	NIT	0.593
ERY	OXA	1.134
ERY	RIF	0.134
ERY	SPE	0.232
ERY	TET	-0.787
ERY	TOB	1.501
ERY	TRI	0.8745
ERY	VAN	0.026
FUS	GEN	0.6985
FUS	H22	2.265
FUS	LEV	1.096
FUS	NAL	0.734
FUS	NIT	1.1785
FUS	OXA	-1.307
FUS	RIF	-0.819
FUS	SPE	0.428
FUS	TET	-0.5165
FUS	TOB	0.4585
FUS	TRI	1.6485
FUS	VAN	-1.3925
GEN	H22	2.9885
GEN	LEV	0.093
GEN	NAL	1.4745
GEN	NIT	0.017
GEN	OXA	0.0385
GEN	RIF	1.4905
GEN	SPE	2.6875
GEN	TET	-0.6605
GEN	TOB	-0.13
GEN	TRI	0.5985
GEN	VAN	0.88
H22	LEV	3.719
H22	NAL	3.631
H22	NIT	3.989
H22	OXA	2.738
H22	RIF	4.394
H22	SPE	2.8715
H22	TET	2.5175
H22	TOB	2.012
H22	TRI	4.394
H22	VAN	3.488
LEV	NAL	-0.782
LEV	NIT	1.181
LEV	OXA	1.3575
LEV	RIF	1.692
LEV	SPE	3.1115
LEV	TET	2.727
LEV	TOB	2.4245
LEV	TRI	-0.0935
LEV	VAN	0.3165
NAL	NIT	1.964
NAL	OXA	1.4785
NAL	RIF	0.437
NAL	SPE	2.836
NAL	TET	3.158
NAL	TOB	2.8715
NAL	TRI	1.214
NAL	VAN	1.175
NIT	OXA	3.345
NIT	RIF	3.022
NIT	SPE	1.716
NIT	TET	1.607
NIT	TOB	0.1465
NIT	TRI	-0.1965
NIT	VAN	0.397
OXA	RIF	0.909
OXA	SPE	0.1435
OXA	TET	-0.7935
OXA	TOB	0.595
OXA	TRI	-1.329
OXA	VAN	-0.183
RIF	SPE	0.319
RIF	TET	-0.252
RIF	TOB	3.173
RIF	TRI	0.4015
RIF	VAN	0.79
SPE	TET	0.2125
SPE	TOB	4.394
SPE	TRI	1.6785
SPE	VAN	0.835
TET	TOB	1.2425
TET	TRI	2.1715
TET	VAN	-1.018
TOB	TRI	0.356
TOB	VAN	1.604
TRI	VAN	-1.305
