# Supplementary material for: Chemogenomics and orthology‐based design of antibiotic combination therapies
Source: Mol Syst Biol. 2016 May 23;12(5):872. doi: 10.15252/msb.20156777 (PMC5289223; doi:10.15252/msb.20156777)
Supplement: Supplementary file 4 — Dataset EV2 [file MSB-12-872-s004.xlsx]

## Sheet: Sheet1
Dataset EV2: This file has the Interaction predictions by INDIGO for 2628 combinations of 73 drugs. These drugs had chemogenomics data from Nichols et al. For drugs with multiple chemogenomic profiles, the profile with the highest dose was chosen. Interaction scores are provided for all three species (E. coli, S. aureus and M. tuberculosis)
Drug 1	Drug 2	Ecoli	S. aureus	M. tb
A22-15.0 -	ACTINOMYCIND-15.0	0.39219	0.563435	-0.119183
A22-15.0 -	ACRIFLAVINE-10	0.70714	1.99786	0.820454
A22-15.0 -	AMIKACIN-0.2	0.0421125	-0.0375261	-0.576263
A22-15.0 -	AMOXICILLIN-1.5	1.32631	0.143159	0.223662
A22-15.0 -	AMPICILLIN-8.0	0.153113	0.349213	-0.292057
A22-15.0 -	AZIDOTHYMIDINE-2.5	0.514242	0.62928	0.925643
A22-15.0 -	AZITHROMYCIN-1.0	0.672628	-0.0807053	-0.64211
A22-15.0 -	BLEOMYCIN-2.0	1.10119	-0.294898	-0.0313162
A22-15.0 -	CCCP-2.0	1.17871	0.79727	0.0224967
A22-15.0 -	CHIR090-0.075	1.12991	-0.0504789	-0.312411
A22-15.0 -	CEFOXITIN-1.0	1.14946	0.825402	-0.215406
A22-15.0 -	CALCOFLUOR	0.262078	0.440855	-0.50367
A22-15.0 -	CECROPINB-0.3	0.342028	0.452291	0.459451
A22-15.0 -	CEFSULODIN-24.0	1.69457	1.28696	0.781622
A22-15.0 -	CERULENIN-6.0	0.414783	1.00188	0.310599
A22-15.0 -	CHLOROPROMAZINE-24	0.725116	-0.279114	-0.225005
A22-15.0 -	CISPLATIN-100	0.18647	-0.049901	-0.91975
A22-15.0 -	CLARYTHROMYCIN-10.0	0.776376	-0.398482	-0.462745
A22-15.0 -	DIBUCAINE-1.2	1.0868	-0.534741	-0.189718
A22-15.0 -	DOXORUBICIN-10.0	0.404709	0.413106	0.825398
A22-15.0 -	EGCG-50	0.422502	-0.193482	-0.475632
A22-15.0 -	ERYTHROMYCIN-10.0	0.969024	0.103169	-0.0712737
A22-15.0 -	FOSFOMYCIN-1.0	0.491004	0.79804	-0.187101
A22-15.0 -	FUSIDICACID-50	0.230987	-0.937823	-1.7817
A22-15.0 -	GLUFOSFOMYCIN-0.2	0.34417	0.16241	-0.332962
A22-15.0 -	HYDROXYUREA-10.0	0.255053	-0.190122	0.127705
A22-15.0 -	INDOLICIDIN-0.1	0.153216	0.0340956	-0.470694
A22-15.0 -	ISONIAZID-1.5	0.365386	0.0262583	-0.239092
A22-15.0 -	LEVOFLOXACIN-0.002	1.08151	2.86363	2.38103
A22-15.0 -	MECILLINAM-0.12	0.0594004	0.406758	-0.394797
A22-15.0 -	METHOTREXATE-25	0.261345	0.118155	-0.415604
A22-15.0 -	MINOCYCLINE-1.0	1.23567	-0.329139	-0.525097
A22-15.0 -	MITOMYCINC-0.1	0.845997	1.00026	1.12564
A22-15.0 -	NIGERICIN-5.0	0.37887	0.433248	-0.277532
A22-15.0 -	NITROFURANTOIN-2.0	0.598814	1.55652	1.25906
A22-15.0 -	PROPIDIUMIODIDE-50	0.930249	-0.364552	-0.74056
A22-15.0 -	PMS-0.1	0.21355	0.118594	0.355776
A22-15.0 -	PHLEOMYCIN-1.0	1.60482	1.68887	0.292787
A22-15.0 -	PROCAINE-30	0.486395	0.994895	0.212518
A22-15.0 -	PUROMYCIN-25	0.277352	-0.330065	-0.928675
A22-15.0 -	PYOCYANIN-10.0	0.400098	0.50489	0.756996
A22-15.0 -	RADICICOL-10	0.585049	1.04331	0.290166
A22-15.0 -	STREPTOMYCIN-0.05	0.234739	-0.804749	-0.572051
A22-15.0 -	STREPTONIGRIN-0.5	1.52391	1.16155	1.27827
A22-15.0 -	SULFAMONOMETHOXINE-100	0.556046	-0.0463685	0.00634836
A22-15.0 -	THIOLACTOMYCIN-50	0.0326473	0.0193319	-0.421992
A22-15.0 -	TOBRAMYCIN-0.4	1.15482	0.501818	0.232101
A22-15.0 -	TRICLOSAN-0.05	0.912483	0.98797	-0.0516585
A22-15.0 -	TUNICAMYCIN-7.5	0.454835	0.471175	0.489773
A22-15.0 -	VANCOMYCIN-50	0.640626	0.302216	-0.263751
A22-15.0 -	VERAPAMIL-1.0	1.0903	-0.144211	-0.300841
A22-15.0 -	AZTREONAM-0.04	0.331066	-0.00681207	0.246454
A22-15.0 -	BACITRACIN-300	1.10526	0.529894	0.0492409
A22-15.0 -	CARBENICILLIN-1.5	1.44563	-0.0375409	-0.478194
A22-15.0 -	CEFACLOR-3.0	1.72713	0.300213	0.222044
A22-15.0 -	CEFTAZIDIME-0.075	1.95512	0.0037767	0.155552
A22-15.0 -	CHLORAMPHENICOL-2.0	1.16664	-0.3709	-0.545009
A22-15.0 -	CIPROFLOXACIN-0.008	0.654351	2.21475	1.50119
A22-15.0 -	CYCLOSERINED-16	0.421906	0.488248	-0.48079
A22-15.0 -	DOXYCYCLINE-1.0	1.88406	-0.0637099	-0.361618
A22-15.0 -	GENTAMICIN-0.1	0.205212	0.572259	-0.0407978
A22-15.0 -	NALIDIXICACID-2.0	1.24859	3.14259	2.32935
A22-15.0 -	NORFLOXACIN-0.04	1.40027	2.26151	1.94418
A22-15.0 -	NOVOBIOCIN-30	1.11176	0.68473	-0.0681223
A22-15.0 -	OXACILLIN-40.0	0.479028	0.139808	-0.129604
A22-15.0 -	POLYMYXINB-6.0	0.399164	0.563473	-0.19642
A22-15.0 -	RIFAMPICIN-2.0	1.36158	-0.107708	-0.423811
A22-15.0 -	SPECTINOMYCIN-6.0	1.79284	0.19761	-0.0952768
A22-15.0 -	SPIRAMYCIN-20	0.603329	0.868752	0.393197
A22-15.0 -	SULFAMETHIZOLE-300	0.222612	0.117231	-0.421691
A22-15.0 -	TETRACYCLINE-1.0	1.06413	-0.651716	-0.825322
A22-15.0 -	TRIMETHOPRIM-0.4	0.247353	0.345652	0.886487
ACTINOMYCIND-15.0	ACRIFLAVINE-10	-0.0330968	1.44745	0.796468
ACTINOMYCIND-15.0	AMIKACIN-0.2	-0.801599	-0.696916	-1.11666
ACTINOMYCIND-15.0	AMOXICILLIN-1.5	0.145757	-0.422739	-0.258491
ACTINOMYCIND-15.0	AMPICILLIN-8.0	-0.638003	-0.0541199	-0.774579
ACTINOMYCIND-15.0	AZIDOTHYMIDINE-2.5	0.358186	0.821349	0.967053
ACTINOMYCIND-15.0	AZITHROMYCIN-1.0	0.724618	-0.614806	-1.45199
ACTINOMYCIND-15.0	BLEOMYCIN-2.0	0.613777	-0.716101	-0.424802
ACTINOMYCIND-15.0	CCCP-2.0	0.346796	0.431207	-0.350344
ACTINOMYCIND-15.0	CHIR090-0.075	1.08539	0.953394	0.189472
ACTINOMYCIND-15.0	CEFOXITIN-1.0	0.0875218	-0.447536	-0.707556
ACTINOMYCIND-15.0	CALCOFLUOR	-0.598899	-0.48085	-1.0324
ACTINOMYCIND-15.0	CECROPINB-0.3	-0.34993	0.0988342	0.0951363
ACTINOMYCIND-15.0	CEFSULODIN-24.0	1.29525	-0.360333	0.0233693
ACTINOMYCIND-15.0	CERULENIN-6.0	-0.412431	0.62173	-0.186603
ACTINOMYCIND-15.0	CHLOROPROMAZINE-24	1.15	0.688375	0.160866
ACTINOMYCIND-15.0	CISPLATIN-100	-0.782555	-0.581867	-1.59783
ACTINOMYCIND-15.0	CLARYTHROMYCIN-10.0	0.0857321	-0.420244	-0.86292
ACTINOMYCIND-15.0	DIBUCAINE-1.2	0.638113	0.234373	0.105577
ACTINOMYCIND-15.0	DOXORUBICIN-10.0	-0.414319	0.0873885	0.688359
ACTINOMYCIND-15.0	EGCG-50	-0.439177	-0.502918	-0.783352
ACTINOMYCIND-15.0	ERYTHROMYCIN-10.0	0.0957553	0.0188377	-0.364101
ACTINOMYCIND-15.0	FOSFOMYCIN-1.0	0.358816	1.07146	0.290801
ACTINOMYCIND-15.0	FUSIDICACID-50	-0.708257	-1.20292	-2.36272
ACTINOMYCIND-15.0	GLUFOSFOMYCIN-0.2	-0.495208	-0.224169	-0.804429
ACTINOMYCIND-15.0	HYDROXYUREA-10.0	-0.594424	-0.563516	-0.325038
ACTINOMYCIND-15.0	INDOLICIDIN-0.1	-0.74235	-0.300013	-1.09653
ACTINOMYCIND-15.0	ISONIAZID-1.5	-0.53484	-0.368662	-0.74318
ACTINOMYCIND-15.0	LEVOFLOXACIN-0.002	0.500875	2.67013	2.34292
ACTINOMYCIND-15.0	MECILLINAM-0.12	-0.338188	-0.715945	-0.714816
ACTINOMYCIND-15.0	METHOTREXATE-25	-0.665603	-0.382512	-0.852956
ACTINOMYCIND-15.0	MINOCYCLINE-1.0	0.454476	-0.501929	-0.91787
ACTINOMYCIND-15.0	MITOMYCINC-0.1	0.510555	0.648035	0.864622
ACTINOMYCIND-15.0	NIGERICIN-5.0	-0.345353	-0.0365028	-0.629664
ACTINOMYCIND-15.0	NITROFURANTOIN-2.0	-0.0752567	0.117325	0.672332
ACTINOMYCIND-15.0	PROPIDIUMIODIDE-50	0.333917	0.427632	-0.335258
ACTINOMYCIND-15.0	PMS-0.1	-0.561306	-0.380597	-0.016638
ACTINOMYCIND-15.0	PHLEOMYCIN-1.0	0.446323	-0.291628	-0.726874
ACTINOMYCIND-15.0	PROCAINE-30	-0.00362057	-0.0790586	-0.445586
ACTINOMYCIND-15.0	PUROMYCIN-25	0.854095	0.613714	-0.405217
ACTINOMYCIND-15.0	PYOCYANIN-10.0	0.0737549	0.46612	0.651036
ACTINOMYCIND-15.0	RADICICOL-10	-0.285685	0.47403	-0.152205
ACTINOMYCIND-15.0	STREPTOMYCIN-0.05	0.44498	0.288067	-0.302347
ACTINOMYCIND-15.0	STREPTONIGRIN-0.5	0.889446	-0.0251083	0.679069
ACTINOMYCIND-15.0	SULFAMONOMETHOXINE-100	-0.275489	-0.378057	-0.308523
ACTINOMYCIND-15.0	THIOLACTOMYCIN-50	-0.659433	-0.359398	-0.888475
ACTINOMYCIND-15.0	TOBRAMYCIN-0.4	0.114683	-1.06835	-0.752565
ACTINOMYCIND-15.0	TRICLOSAN-0.05	0.117125	-0.488577	-0.851016
ACTINOMYCIND-15.0	TUNICAMYCIN-7.5	-0.387874	0.0286292	0.0270532
ACTINOMYCIND-15.0	VANCOMYCIN-50	-0.469587	-0.493041	-0.811175
ACTINOMYCIND-15.0	VERAPAMIL-1.0	0.0226973	-0.518229	-0.817412
ACTINOMYCIND-15.0	AZTREONAM-0.04	-0.523696	-0.650936	-0.328521
ACTINOMYCIND-15.0	BACITRACIN-300	0.144824	-0.180707	-0.59145
ACTINOMYCIND-15.0	CARBENICILLIN-1.5	0.614621	-0.301423	-0.844234
ACTINOMYCIND-15.0	CEFACLOR-3.0	0.70241	-0.152064	-0.0365469
ACTINOMYCIND-15.0	CEFTAZIDIME-0.075	0.844689	-0.549814	-0.0652831
ACTINOMYCIND-15.0	CHLORAMPHENICOL-2.0	1.31812	0.546486	-0.189375
ACTINOMYCIND-15.0	CIPROFLOXACIN-0.008	0.668175	2.20342	1.29255
ACTINOMYCIND-15.0	CYCLOSERINED-16	-0.436417	-0.368872	-0.896109
ACTINOMYCIND-15.0	DOXYCYCLINE-1.0	0.924944	-0.551464	-0.900918
ACTINOMYCIND-15.0	GENTAMICIN-0.1	-0.828257	-0.714456	-0.880303
ACTINOMYCIND-15.0	NALIDIXICACID-2.0	0.867468	2.35102	2.20385
ACTINOMYCIND-15.0	NORFLOXACIN-0.04	0.496827	1.02892	1.30055
ACTINOMYCIND-15.0	NOVOBIOCIN-30	0.0685154	-0.835388	-1.20527
ACTINOMYCIND-15.0	OXACILLIN-40.0	-0.486332	0.00374796	-0.309114
ACTINOMYCIND-15.0	POLYMYXINB-6.0	-0.497728	0.0102582	-0.732399
ACTINOMYCIND-15.0	RIFAMPICIN-2.0	0.26297	-0.469069	-0.943529
ACTINOMYCIND-15.0	SPECTINOMYCIN-6.0	0.657564	-0.229699	-0.602753
ACTINOMYCIND-15.0	SPIRAMYCIN-20	0.321658	0.513314	-0.0986329
ACTINOMYCIND-15.0	SULFAMETHIZOLE-300	-0.678128	-0.448836	-0.931402
ACTINOMYCIND-15.0	TETRACYCLINE-1.0	0.131525	-1.07335	-1.44974
ACTINOMYCIND-15.0	TRIMETHOPRIM-0.4	-0.247203	0.325952	0.961729
ACRIFLAVINE-10	AMIKACIN-0.2	-0.924572	0.302243	0.131511
ACRIFLAVINE-10	AMOXICILLIN-1.5	0.762198	0.67929	1.26366
ACRIFLAVINE-10	AMPICILLIN-8.0	-0.455579	0.86661	0.477751
ACRIFLAVINE-10	AZIDOTHYMIDINE-2.5	0.0487506	1.47295	1.06849
ACRIFLAVINE-10	AZITHROMYCIN-1.0	0.921236	0.469467	0.39464
ACRIFLAVINE-10	BLEOMYCIN-2.0	0.685235	0.237182	0.924514
ACRIFLAVINE-10	CCCP-2.0	0.677769	1.26485	0.913841
ACRIFLAVINE-10	CHIR090-0.075	1.84987	1.39589	1.46333
ACRIFLAVINE-10	CEFOXITIN-1.0	1.01128	1.51111	0.563963
ACRIFLAVINE-10	CALCOFLUOR	-0.61199	0.978664	0.243563
ACRIFLAVINE-10	CECROPINB-0.3	-0.379824	0.194717	0.705183
ACRIFLAVINE-10	CEFSULODIN-24.0	1.48208	2.04145	1.66552
ACRIFLAVINE-10	CERULENIN-6.0	-0.265637	1.29714	0.636366
ACRIFLAVINE-10	CHLOROPROMAZINE-24	1.54965	1.28255	0.995391
ACRIFLAVINE-10	CISPLATIN-100	-0.461702	0.432397	0.267138
ACRIFLAVINE-10	CLARYTHROMYCIN-10.0	0.682547	0.699009	0.431165
ACRIFLAVINE-10	DIBUCAINE-1.2	0.571054	1.22084	0.413247
ACRIFLAVINE-10	DOXORUBICIN-10.0	-0.414151	0.835677	0.574612
ACRIFLAVINE-10	EGCG-50	-0.174707	0.397394	0.172674
ACRIFLAVINE-10	ERYTHROMYCIN-10.0	0.62737	0.996883	0.665536
ACRIFLAVINE-10	FOSFOMYCIN-1.0	0.52393	2.26319	1.3992
ACRIFLAVINE-10	FUSIDICACID-50	-0.148912	-0.438295	-0.457814
ACRIFLAVINE-10	GLUFOSFOMYCIN-0.2	-0.390824	0.681181	0.576855
ACRIFLAVINE-10	HYDROXYUREA-10.0	-0.599832	0.377851	-0.0893495
ACRIFLAVINE-10	INDOLICIDIN-0.1	-0.530142	0.610487	0.544298
ACRIFLAVINE-10	ISONIAZID-1.5	-0.179951	0.537262	1.11432
ACRIFLAVINE-10	LEVOFLOXACIN-0.002	-0.53326	1.01883	0.368083
ACRIFLAVINE-10	MECILLINAM-0.12	0.154117	1.16509	0.350741
ACRIFLAVINE-10	METHOTREXATE-25	-0.566752	0.515809	0.257533
ACRIFLAVINE-10	MINOCYCLINE-1.0	0.991397	0.145834	0.409192
ACRIFLAVINE-10	MITOMYCINC-0.1	-0.0206301	0.620644	0.412815
ACRIFLAVINE-10	NIGERICIN-5.0	-0.373166	0.93165	0.490169
ACRIFLAVINE-10	NITROFURANTOIN-2.0	0.136075	1.45857	1.10906
ACRIFLAVINE-10	PROPIDIUMIODIDE-50	1.17068	1.36182	0.834233
ACRIFLAVINE-10	PMS-0.1	-0.606012	0.720569	0.00467402
ACRIFLAVINE-10	PHLEOMYCIN-1.0	0.720001	2.3317	1.15857
ACRIFLAVINE-10	PROCAINE-30	0.49166	1.67383	0.921745
ACRIFLAVINE-10	PUROMYCIN-25	1.34313	1.44576	1.00658
ACRIFLAVINE-10	PYOCYANIN-10.0	-0.0380977	0.339025	0.0185478
ACRIFLAVINE-10	RADICICOL-10	-0.0498951	1.7217	0.94688
ACRIFLAVINE-10	STREPTOMYCIN-0.05	0.529976	0.748633	0.740224
ACRIFLAVINE-10	STREPTONIGRIN-0.5	0.843299	1.11396	0.720589
ACRIFLAVINE-10	SULFAMONOMETHOXINE-100	-0.285275	0.537962	0.993976
ACRIFLAVINE-10	THIOLACTOMYCIN-50	-0.571344	0.402569	0.356748
ACRIFLAVINE-10	TOBRAMYCIN-0.4	0.867952	0.82862	0.755267
ACRIFLAVINE-10	TRICLOSAN-0.05	0.757914	1.46914	0.708079
ACRIFLAVINE-10	TUNICAMYCIN-7.5	-0.123533	1.16123	1.22772
ACRIFLAVINE-10	VANCOMYCIN-50	-0.269344	0.733629	0.40855
ACRIFLAVINE-10	VERAPAMIL-1.0	0.717882	0.51368	0.557037
ACRIFLAVINE-10	AZTREONAM-0.04	-0.189821	0.411481	0.794175
ACRIFLAVINE-10	BACITRACIN-300	0.619041	1.1493	0.607603
ACRIFLAVINE-10	CARBENICILLIN-1.5	1.11045	0.885763	0.402357
ACRIFLAVINE-10	CEFACLOR-3.0	1.37211	0.913188	1.04347
ACRIFLAVINE-10	CEFTAZIDIME-0.075	1.3327	0.74545	0.964479
ACRIFLAVINE-10	CHLORAMPHENICOL-2.0	1.77989	1.32007	0.845981
ACRIFLAVINE-10	CIPROFLOXACIN-0.008	0.54225	2.3887	1.9637
ACRIFLAVINE-10	CYCLOSERINED-16	-0.343819	1.02391	0.188907
ACRIFLAVINE-10	DOXYCYCLINE-1.0	1.62297	0.699077	0.850297
ACRIFLAVINE-10	GENTAMICIN-0.1	-0.589807	1.04591	0.62311
ACRIFLAVINE-10	NALIDIXICACID-2.0	-0.283181	1.03687	0.155925
ACRIFLAVINE-10	NORFLOXACIN-0.04	0.305287	1.02891	1.57467
ACRIFLAVINE-10	NOVOBIOCIN-30	0.492762	1.19527	0.680505
ACRIFLAVINE-10	OXACILLIN-40.0	0.386971	0.809476	0.706494
ACRIFLAVINE-10	POLYMYXINB-6.0	-0.422105	1.11113	0.538713
ACRIFLAVINE-10	RIFAMPICIN-2.0	0.84164	0.597732	0.382273
ACRIFLAVINE-10	SPECTINOMYCIN-6.0	0.867701	0.752796	0.663717
ACRIFLAVINE-10	SPIRAMYCIN-20	0.925237	1.40896	1.05914
ACRIFLAVINE-10	SULFAMETHIZOLE-300	-0.583087	0.596242	0.346995
ACRIFLAVINE-10	TETRACYCLINE-1.0	2.00049	0.0638343	0.197189
ACRIFLAVINE-10	TRIMETHOPRIM-0.4	-0.37207	0.211734	0.244236
AMIKACIN-0.2	AMOXICILLIN-1.5	-0.162736	-0.967752	-0.712651
AMIKACIN-0.2	AMPICILLIN-8.0	-1.19091	-0.882458	-1.15512
AMIKACIN-0.2	AZIDOTHYMIDINE-2.5	-0.320413	0.878763	1.05442
AMIKACIN-0.2	AZITHROMYCIN-1.0	0.0122791	-1.23558	-1.7371
AMIKACIN-0.2	BLEOMYCIN-2.0	0.280082	-1.42079	-0.626011
AMIKACIN-0.2	CCCP-2.0	-0.464926	-0.302949	-0.734837
AMIKACIN-0.2	CHIR090-0.075	1.02188	-0.163529	-0.222329
AMIKACIN-0.2	CEFOXITIN-1.0	0.126091	-0.884626	-1.13586
AMIKACIN-0.2	CALCOFLUOR	-1.25691	-1.35267	-1.35537
AMIKACIN-0.2	CECROPINB-0.3	-1.06394	-0.551139	-0.270141
AMIKACIN-0.2	CEFSULODIN-24.0	1.11222	-0.0524994	-0.042754
AMIKACIN-0.2	CERULENIN-6.0	-0.871224	-0.360473	-0.670271
AMIKACIN-0.2	CHLOROPROMAZINE-24	0.444079	-0.155687	-0.21649
AMIKACIN-0.2	CISPLATIN-100	-1.25047	-1.36119	-1.91751
AMIKACIN-0.2	CLARYTHROMYCIN-10.0	-1.10499	-1.13667	-1.37473
AMIKACIN-0.2	DIBUCAINE-1.2	0.362689	-0.328079	-0.124264
AMIKACIN-0.2	DOXORUBICIN-10.0	-1.18156	-0.646228	0.331369
AMIKACIN-0.2	EGCG-50	-0.882464	-1.41625	-1.49248
AMIKACIN-0.2	ERYTHROMYCIN-10.0	-0.209398	-0.854302	-0.826016
AMIKACIN-0.2	FOSFOMYCIN-1.0	-0.267655	0.343655	-0.167591
AMIKACIN-0.2	FUSIDICACID-50	-2.11308	-2.25137	-2.83827
AMIKACIN-0.2	GLUFOSFOMYCIN-0.2	-1.14378	-1.1454	-1.16735
AMIKACIN-0.2	HYDROXYUREA-10.0	-1.26586	-1.43953	-0.574265
AMIKACIN-0.2	INDOLICIDIN-0.1	-1.26443	-1.11779	-1.49195
AMIKACIN-0.2	ISONIAZID-1.5	-1.07793	-1.1786	-1.05035
AMIKACIN-0.2	LEVOFLOXACIN-0.002	-0.968167	1.60689	1.78958
AMIKACIN-0.2	MECILLINAM-0.12	-0.706845	-0.863539	-1.27986
AMIKACIN-0.2	METHOTREXATE-25	-1.12554	-1.08439	-1.1501
AMIKACIN-0.2	MINOCYCLINE-1.0	-0.455675	-1.56036	-1.54084
AMIKACIN-0.2	MITOMYCINC-0.1	-0.499622	-0.442185	0.453951
AMIKACIN-0.2	NIGERICIN-5.0	-0.973761	-0.721185	-0.975651
AMIKACIN-0.2	NITROFURANTOIN-2.0	-1.7798	0.190756	0.738841
AMIKACIN-0.2	PROPIDIUMIODIDE-50	-0.0386659	-0.187773	-0.687854
AMIKACIN-0.2	PMS-0.1	-1.23958	-0.991045	-0.34106
AMIKACIN-0.2	PHLEOMYCIN-1.0	0.24986	-0.277938	-0.436544
AMIKACIN-0.2	PROCAINE-30	-0.476513	-0.175586	-0.482468
AMIKACIN-0.2	PUROMYCIN-25	0.19425	-0.269158	-0.793673
AMIKACIN-0.2	PYOCYANIN-10.0	-0.663871	-0.52296	0.0982492
AMIKACIN-0.2	RADICICOL-10	-0.816616	-0.32471	-0.676184
AMIKACIN-0.2	STREPTOMYCIN-0.05	0.0552002	-0.404806	-0.584101
AMIKACIN-0.2	STREPTONIGRIN-0.5	-0.176834	-0.374971	0.502396
AMIKACIN-0.2	SULFAMONOMETHOXINE-100	-0.929585	-1.14944	-0.548142
AMIKACIN-0.2	THIOLACTOMYCIN-50	-1.37893	-1.25423	-1.13482
AMIKACIN-0.2	TOBRAMYCIN-0.4	-0.720025	-0.961043	-0.748201
AMIKACIN-0.2	TRICLOSAN-0.05	-0.443254	-0.304269	-0.956496
AMIKACIN-0.2	TUNICAMYCIN-7.5	-0.729472	-0.693729	-0.197488
AMIKACIN-0.2	VANCOMYCIN-50	-0.309207	-1.10937	-1.28047
AMIKACIN-0.2	VERAPAMIL-1.0	-0.359217	-1.30549	-1.28841
AMIKACIN-0.2	AZTREONAM-0.04	-0.969597	-1.38013	-0.748526
AMIKACIN-0.2	BACITRACIN-300	-0.217982	-0.55502	-0.920352
AMIKACIN-0.2	CARBENICILLIN-1.5	0.0703966	-1.08864	-1.30803
AMIKACIN-0.2	CEFACLOR-3.0	0.274818	-0.677842	-0.442277
AMIKACIN-0.2	CEFTAZIDIME-0.075	0.474466	-1.17734	-0.622136
AMIKACIN-0.2	CHLORAMPHENICOL-2.0	1.32153	-0.181061	-0.502017
AMIKACIN-0.2	CIPROFLOXACIN-0.008	-0.424103	1.75097	1.21995
AMIKACIN-0.2	CYCLOSERINED-16	-1.02405	-1.25281	-1.227
AMIKACIN-0.2	DOXYCYCLINE-1.0	0.665143	-1.22898	-1.28991
AMIKACIN-0.2	GENTAMICIN-0.1	-0.76414	-0.913892	-0.899713
AMIKACIN-0.2	NALIDIXICACID-2.0	-0.572621	1.316	1.6672
AMIKACIN-0.2	NORFLOXACIN-0.04	-0.150164	0.753359	1.19791
AMIKACIN-0.2	NOVOBIOCIN-30	-0.444428	-0.674682	-0.996035
AMIKACIN-0.2	OXACILLIN-40.0	-0.925515	-0.780428	-0.744272
AMIKACIN-0.2	POLYMYXINB-6.0	-0.907565	-0.664434	-0.975834
AMIKACIN-0.2	RIFAMPICIN-2.0	-0.148251	-1.17299	-1.27436
AMIKACIN-0.2	SPECTINOMYCIN-6.0	0.614839	-0.906031	-0.82831
AMIKACIN-0.2	SPIRAMYCIN-20	-0.239155	-0.324158	-0.421065
AMIKACIN-0.2	SULFAMETHIZOLE-300	-1.22808	-1.33516	-1.31841
AMIKACIN-0.2	TETRACYCLINE-1.0	-0.297926	-1.69993	-1.97972
AMIKACIN-0.2	TRIMETHOPRIM-0.4	-1.28339	-0.516035	0.193005
AMOXICILLIN-1.5	AMPICILLIN-8.0	-0.415058	-0.770028	-0.609604
AMOXICILLIN-1.5	AZIDOTHYMIDINE-2.5	1.19885	1.18249	2.01893
AMOXICILLIN-1.5	AZITHROMYCIN-1.0	-1.4433	-0.93124	-0.472454
AMOXICILLIN-1.5	BLEOMYCIN-2.0	-1.41197	-1.11033	0.0317221
AMOXICILLIN-1.5	CCCP-2.0	-0.889376	-0.0304944	0.0876667
AMOXICILLIN-1.5	CHIR090-0.075	-0.861008	0.159888	0.765682
AMOXICILLIN-1.5	CEFOXITIN-1.0	-1.01545	-0.981972	-0.480492
AMOXICILLIN-1.5	CALCOFLUOR	0.152932	-0.828243	-0.654271
AMOXICILLIN-1.5	CECROPINB-0.3	0.503293	-0.188575	-0.30394
AMOXICILLIN-1.5	CEFSULODIN-24.0	-0.82801	-0.207194	0.792903
AMOXICILLIN-1.5	CERULENIN-6.0	-0.0153078	0.226326	0.111706
AMOXICILLIN-1.5	CHLOROPROMAZINE-24	-0.813188	0.113464	0.600752
AMOXICILLIN-1.5	CISPLATIN-100	-0.0550794	-0.944031	-0.775277
AMOXICILLIN-1.5	CLARYTHROMYCIN-10.0	-1.58962	-0.948644	-0.531691
AMOXICILLIN-1.5	DIBUCAINE-1.2	-1.04502	-0.226556	0.791081
AMOXICILLIN-1.5	DOXORUBICIN-10.0	0.506678	-0.286716	1.12465
AMOXICILLIN-1.5	EGCG-50	0.386674	-1.05655	-0.780059
AMOXICILLIN-1.5	ERYTHROMYCIN-10.0	-1.41324	-0.579579	-0.291018
AMOXICILLIN-1.5	FOSFOMYCIN-1.0	0.803318	0.640722	0.18492
AMOXICILLIN-1.5	FUSIDICACID-50	-2.8837	-1.83471	-1.61806
AMOXICILLIN-1.5	GLUFOSFOMYCIN-0.2	0.278168	-0.766702	-0.431949
AMOXICILLIN-1.5	HYDROXYUREA-10.0	0.319505	-0.970296	0.225686
AMOXICILLIN-1.5	INDOLICIDIN-0.1	0.172639	-0.714232	-0.316427
AMOXICILLIN-1.5	ISONIAZID-1.5	0.475644	-0.750628	0.21625
AMOXICILLIN-1.5	LEVOFLOXACIN-0.002	1.01457	2.19764	2.61678
AMOXICILLIN-1.5	MECILLINAM-0.12	0.551373	-1.22751	-0.631409
AMOXICILLIN-1.5	METHOTREXATE-25	0.296825	-0.782543	-0.547599
AMOXICILLIN-1.5	MINOCYCLINE-1.0	-1.49535	-1.18876	-0.421233
AMOXICILLIN-1.5	MITOMYCINC-0.1	1.33704	0.0750022	1.27087
AMOXICILLIN-1.5	NIGERICIN-5.0	0.221241	-0.359929	-0.297871
AMOXICILLIN-1.5	NITROFURANTOIN-2.0	1.19221	0.813331	1.66181
AMOXICILLIN-1.5	PROPIDIUMIODIDE-50	-1.06296	-0.0363574	0.177246
AMOXICILLIN-1.5	PMS-0.1	-0.169644	-0.618632	-0.234992
AMOXICILLIN-1.5	PHLEOMYCIN-1.0	-1.0806	0.281325	0.292848
AMOXICILLIN-1.5	PROCAINE-30	1.08681	0.134277	0.0520881
AMOXICILLIN-1.5	PUROMYCIN-25	-1.12038	0.170918	0.380316
AMOXICILLIN-1.5	PYOCYANIN-10.0	1.00534	-0.438052	0.746033
AMOXICILLIN-1.5	RADICICOL-10	0.542395	0.43763	0.234135
AMOXICILLIN-1.5	STREPTOMYCIN-0.05	1.50024	-0.283717	0.107231
AMOXICILLIN-1.5	STREPTONIGRIN-0.5	-0.919405	0.385191	1.52267
AMOXICILLIN-1.5	SULFAMONOMETHOXINE-100	0.520593	-0.953827	0.0634669
AMOXICILLIN-1.5	THIOLACTOMYCIN-50	0.0768502	-0.826424	-0.540688
AMOXICILLIN-1.5	TOBRAMYCIN-0.4	0.901224	-0.613294	-0.063473
AMOXICILLIN-1.5	TRICLOSAN-0.05	-1.34806	-0.217526	-0.18387
AMOXICILLIN-1.5	TUNICAMYCIN-7.5	0.114006	-0.22121	-0.316886
AMOXICILLIN-1.5	VANCOMYCIN-50	-1.39341	-0.948114	-0.534874
AMOXICILLIN-1.5	VERAPAMIL-1.0	-1.27232	-0.901582	-0.520134
AMOXICILLIN-1.5	AZTREONAM-0.04	0.248773	-0.975937	-0.748473
AMOXICILLIN-1.5	BACITRACIN-300	-1.28653	-0.448691	-0.294904
AMOXICILLIN-1.5	CARBENICILLIN-1.5	-1.41246	-0.87452	-0.616233
AMOXICILLIN-1.5	CEFACLOR-3.0	-0.982304	-0.694366	0.155705
AMOXICILLIN-1.5	CEFTAZIDIME-0.075	-1.52672	-1.30423	-0.676037
AMOXICILLIN-1.5	CHLORAMPHENICOL-2.0	-0.982792	0.0897813	0.305991
AMOXICILLIN-1.5	CIPROFLOXACIN-0.008	0.851434	2.36487	2.23573
AMOXICILLIN-1.5	CYCLOSERINED-16	0.247901	-0.967778	-0.675915
AMOXICILLIN-1.5	DOXYCYCLINE-1.0	-0.991592	-0.88067	-0.171165
AMOXICILLIN-1.5	GENTAMICIN-0.1	-0.473353	-0.244587	-0.240922
AMOXICILLIN-1.5	NALIDIXICACID-2.0	0.766634	1.92148	2.56154
AMOXICILLIN-1.5	NORFLOXACIN-0.04	1.15144	1.27905	2.09249
AMOXICILLIN-1.5	NOVOBIOCIN-30	-1.23448	-0.159294	-0.236196
AMOXICILLIN-1.5	OXACILLIN-40.0	-1.45806	-0.960004	-0.340176
AMOXICILLIN-1.5	POLYMYXINB-6.0	0.215992	-0.29453	-0.376673
AMOXICILLIN-1.5	RIFAMPICIN-2.0	-1.01344	-0.795182	-0.553689
AMOXICILLIN-1.5	SPECTINOMYCIN-6.0	-1.17921	-0.49379	-0.140673
AMOXICILLIN-1.5	SPIRAMYCIN-20	-1.33482	0.0367723	0.181768
AMOXICILLIN-1.5	SULFAMETHIZOLE-300	0.231072	-0.809532	-0.576549
AMOXICILLIN-1.5	TETRACYCLINE-1.0	-2.14124	-1.38974	-0.684217
AMOXICILLIN-1.5	TRIMETHOPRIM-0.4	0.338013	-0.463133	0.942089
AMPICILLIN-8.0	AZIDOTHYMIDINE-2.5	0.219197	1.17681	1.07834
AMPICILLIN-8.0	AZITHROMYCIN-1.0	0.544897	-0.859695	-1.56152
AMPICILLIN-8.0	BLEOMYCIN-2.0	0.443456	-1.07997	-0.477368
AMPICILLIN-8.0	CCCP-2.0	-0.0318391	-0.21312	-0.65555
AMPICILLIN-8.0	CHIR090-0.075	1.12661	0.344829	-0.0318286
AMPICILLIN-8.0	CEFOXITIN-1.0	-0.0641318	-0.588121	-0.841825
AMPICILLIN-8.0	CALCOFLUOR	-0.981546	-0.812973	-1.1012
AMPICILLIN-8.0	CECROPINB-0.3	-0.710327	-0.0477821	-0.0335089
AMPICILLIN-8.0	CEFSULODIN-24.0	1.0109	0.0357693	0.108156
AMPICILLIN-8.0	CERULENIN-6.0	-0.455836	0.23368	-0.314825
AMPICILLIN-8.0	CHLOROPROMAZINE-24	0.885899	0.317416	0.0799277
AMPICILLIN-8.0	CISPLATIN-100	-1.16013	-0.952617	-1.78613
AMPICILLIN-8.0	CLARYTHROMYCIN-10.0	-0.0307226	-0.858909	-1.17371
AMPICILLIN-8.0	DIBUCAINE-1.2	0.351998	0.000640926	-0.0316358
AMPICILLIN-8.0	DOXORUBICIN-10.0	-0.739261	-0.361074	0.657711
AMPICILLIN-8.0	EGCG-50	-0.648779	-0.920976	-1.15325
AMPICILLIN-8.0	ERYTHROMYCIN-10.0	0.11175	-0.490836	-0.69895
AMPICILLIN-8.0	FOSFOMYCIN-1.0	-0.0479949	0.519507	0.0129515
AMPICILLIN-8.0	FUSIDICACID-50	-0.755233	-1.82075	-2.64716
AMPICILLIN-8.0	GLUFOSFOMYCIN-0.2	-0.948098	-0.926426	-1.20485
AMPICILLIN-8.0	HYDROXYUREA-10.0	-0.892937	-0.917984	-0.245923
AMPICILLIN-8.0	INDOLICIDIN-0.1	-1.11673	-0.671293	-1.26698
AMPICILLIN-8.0	ISONIAZID-1.5	-0.803509	-0.695694	-0.697973
AMPICILLIN-8.0	LEVOFLOXACIN-0.002	-0.113115	2.50265	2.4044
AMPICILLIN-8.0	MECILLINAM-0.12	-0.539645	-0.932831	-1.17319
AMPICILLIN-8.0	METHOTREXATE-25	-1.07147	-0.753119	-0.944651
AMPICILLIN-8.0	MINOCYCLINE-1.0	0.386597	-1.17254	-1.38368
AMPICILLIN-8.0	MITOMYCINC-0.1	0.18913	-0.0219445	0.685618
AMPICILLIN-8.0	NIGERICIN-5.0	-0.670265	-0.269494	-0.751433
AMPICILLIN-8.0	NITROFURANTOIN-2.0	-0.271775	0.849522	1.16896
AMPICILLIN-8.0	PROPIDIUMIODIDE-50	0.1623	0.151488	-0.391884
AMPICILLIN-8.0	PMS-0.1	-0.889023	-0.855927	-0.221454
AMPICILLIN-8.0	PHLEOMYCIN-1.0	-0.00213306	0.076899	-0.349466
AMPICILLIN-8.0	PROCAINE-30	-0.213501	0.326597	-0.413303
AMPICILLIN-8.0	PUROMYCIN-25	0.598768	0.288974	-0.437744
AMPICILLIN-8.0	PYOCYANIN-10.0	-0.287552	-0.144891	0.355759
AMPICILLIN-8.0	RADICICOL-10	-0.50798	0.515279	-0.247196
AMPICILLIN-8.0	STREPTOMYCIN-0.05	0.19547	-0.306756	-0.465366
AMPICILLIN-8.0	STREPTONIGRIN-0.5	0.541485	0.527852	1.08018
AMPICILLIN-8.0	SULFAMONOMETHOXINE-100	-0.702616	-0.894247	-0.417146
AMPICILLIN-8.0	THIOLACTOMYCIN-50	-1.03293	-1.02927	-1.06625
AMPICILLIN-8.0	TOBRAMYCIN-0.4	-0.0831144	-0.579102	-0.443387
AMPICILLIN-8.0	TRICLOSAN-0.05	0.0201587	-0.013299	-0.741741
AMPICILLIN-8.0	TUNICAMYCIN-7.5	-0.625555	-0.154037	-0.098877
AMPICILLIN-8.0	VANCOMYCIN-50	-0.847027	-0.644744	-1.14799
AMPICILLIN-8.0	VERAPAMIL-1.0	0.187748	-0.792058	-0.885134
AMPICILLIN-8.0	AZTREONAM-0.04	-0.69177	-0.868623	-0.553796
AMPICILLIN-8.0	BACITRACIN-300	-0.20759	-0.152469	-0.765537
AMPICILLIN-8.0	CARBENICILLIN-1.5	0.442132	-0.687385	-1.08963
AMPICILLIN-8.0	CEFACLOR-3.0	0.53045	-0.409979	-0.239504
AMPICILLIN-8.0	CEFTAZIDIME-0.075	0.587394	-0.929379	-0.619724
AMPICILLIN-8.0	CHLORAMPHENICOL-2.0	1.18949	0.118715	-0.256571
AMPICILLIN-8.0	CIPROFLOXACIN-0.008	0.258285	2.57472	1.75432
AMPICILLIN-8.0	CYCLOSERINED-16	-0.885416	-0.908938	-1.14735
AMPICILLIN-8.0	DOXYCYCLINE-1.0	1.02413	-0.859882	-1.10631
AMPICILLIN-8.0	GENTAMICIN-0.1	-0.927725	-0.251364	-0.541472
AMPICILLIN-8.0	NALIDIXICACID-2.0	0.137649	2.10729	2.212
AMPICILLIN-8.0	NORFLOXACIN-0.04	0.316636	1.32566	1.55286
AMPICILLIN-8.0	NOVOBIOCIN-30	-0.0817094	-0.178808	-0.736118
AMPICILLIN-8.0	OXACILLIN-40.0	-0.490377	-0.902274	-0.752484
AMPICILLIN-8.0	POLYMYXINB-6.0	-0.840193	-0.219104	-0.836919
AMPICILLIN-8.0	RIFAMPICIN-2.0	-0.233872	-0.703363	-0.971101
AMPICILLIN-8.0	SPECTINOMYCIN-6.0	0.838985	-0.792824	-0.895319
AMPICILLIN-8.0	SPIRAMYCIN-20	0.396359	0.068052	-0.134866
AMPICILLIN-8.0	SULFAMETHIZOLE-300	-1.05918	-0.734106	-1.05542
AMPICILLIN-8.0	TETRACYCLINE-1.0	0.50362	-1.38631	-1.71238
AMPICILLIN-8.0	TRIMETHOPRIM-0.4	-0.626452	-0.336168	0.670268
AZIDOTHYMIDINE-2.5	AZITHROMYCIN-1.0	1.08684	0.766791	1.13717
AZIDOTHYMIDINE-2.5	BLEOMYCIN-2.0	1.0085	0.649966	0.87059
AZIDOTHYMIDINE-2.5	CCCP-2.0	1.14891	1.60694	1.36116
AZIDOTHYMIDINE-2.5	CHIR090-0.075	1.66817	1.18429	1.01983
AZIDOTHYMIDINE-2.5	CEFOXITIN-1.0	1.43766	1.4841	1.47069
AZIDOTHYMIDINE-2.5	CALCOFLUOR	0.176911	0.930533	1.13628
AZIDOTHYMIDINE-2.5	CECROPINB-0.3	-0.00722776	0.75643	1.49067
AZIDOTHYMIDINE-2.5	CEFSULODIN-24.0	1.68194	1.22202	0.954574
AZIDOTHYMIDINE-2.5	CERULENIN-6.0	0.590371	2.13776	1.72582
AZIDOTHYMIDINE-2.5	CHLOROPROMAZINE-24	1.4894	0.45474	1.16429
AZIDOTHYMIDINE-2.5	CISPLATIN-100	0.190534	0.726342	0.8966
AZIDOTHYMIDINE-2.5	CLARYTHROMYCIN-10.0	1.12905	0.582626	0.993716
AZIDOTHYMIDINE-2.5	DIBUCAINE-1.2	0.458068	0.420685	0.360871
AZIDOTHYMIDINE-2.5	DOXORUBICIN-10.0	-0.0769116	1.46855	0.728163
AZIDOTHYMIDINE-2.5	EGCG-50	0.322042	1.17567	1.17972
AZIDOTHYMIDINE-2.5	ERYTHROMYCIN-10.0	1.28417	1.58443	1.78535
AZIDOTHYMIDINE-2.5	FOSFOMYCIN-1.0	0.369894	0.983913	1.28706
AZIDOTHYMIDINE-2.5	FUSIDICACID-50	0.469529	0.340462	0.310987
AZIDOTHYMIDINE-2.5	GLUFOSFOMYCIN-0.2	0.243431	1.05873	1.14911
AZIDOTHYMIDINE-2.5	HYDROXYUREA-10.0	-0.0888949	0.795348	0.806028
AZIDOTHYMIDINE-2.5	INDOLICIDIN-0.1	0.0683473	1.08795	1.4447
AZIDOTHYMIDINE-2.5	ISONIAZID-1.5	0.275354	0.952594	0.905743
AZIDOTHYMIDINE-2.5	LEVOFLOXACIN-0.002	0.391808	2.83285	1.3629
AZIDOTHYMIDINE-2.5	MECILLINAM-0.12	0.491532	0.870598	0.957342
AZIDOTHYMIDINE-2.5	METHOTREXATE-25	-0.0392646	1.01102	1.06587
AZIDOTHYMIDINE-2.5	MINOCYCLINE-1.0	1.49337	0.822019	1.30439
AZIDOTHYMIDINE-2.5	MITOMYCINC-0.1	0.485561	1.23231	0.467091
AZIDOTHYMIDINE-2.5	NIGERICIN-5.0	0.354018	1.53387	1.44199
AZIDOTHYMIDINE-2.5	NITROFURANTOIN-2.0	0.362402	0.761603	0.259093
AZIDOTHYMIDINE-2.5	PROPIDIUMIODIDE-50	0.860283	0.45087	0.81562
AZIDOTHYMIDINE-2.5	PMS-0.1	0.216559	1.04397	0.833618
AZIDOTHYMIDINE-2.5	PHLEOMYCIN-1.0	0.927502	0.904875	1.21606
AZIDOTHYMIDINE-2.5	PROCAINE-30	0.622997	1.10624	1.21886
AZIDOTHYMIDINE-2.5	PUROMYCIN-25	1.14582	0.541785	0.987823
AZIDOTHYMIDINE-2.5	PYOCYANIN-10.0	0.451159	0.635004	0.665581
AZIDOTHYMIDINE-2.5	RADICICOL-10	0.58211	1.92013	1.66319
AZIDOTHYMIDINE-2.5	STREPTOMYCIN-0.05	0.534381	-0.0235324	0.938282
AZIDOTHYMIDINE-2.5	STREPTONIGRIN-0.5	1.03642	0.1141	-0.278391
AZIDOTHYMIDINE-2.5	SULFAMONOMETHOXINE-100	0.0665262	1.0042	0.87277
AZIDOTHYMIDINE-2.5	THIOLACTOMYCIN-50	0.103018	0.94382	1.17347
AZIDOTHYMIDINE-2.5	TOBRAMYCIN-0.4	0.924697	0.673878	1.19836
AZIDOTHYMIDINE-2.5	TRICLOSAN-0.05	1.12721	0.873072	1.00611
AZIDOTHYMIDINE-2.5	TUNICAMYCIN-7.5	0.52469	1.63489	2.07194
AZIDOTHYMIDINE-2.5	VANCOMYCIN-50	0.192195	1.04364	1.03396
AZIDOTHYMIDINE-2.5	VERAPAMIL-1.0	1.31824	0.934519	1.24726
AZIDOTHYMIDINE-2.5	AZTREONAM-0.04	0.320936	0.911929	1.5803
AZIDOTHYMIDINE-2.5	BACITRACIN-300	1.18294	1.39147	1.38049
AZIDOTHYMIDINE-2.5	CARBENICILLIN-1.5	1.66699	1.16801	1.01598
AZIDOTHYMIDINE-2.5	CEFACLOR-3.0	1.66606	1.42799	1.06117
AZIDOTHYMIDINE-2.5	CEFTAZIDIME-0.075	1.73153	0.9667	1.53989
AZIDOTHYMIDINE-2.5	CHLORAMPHENICOL-2.0	1.65305	0.398555	0.863657
AZIDOTHYMIDINE-2.5	CIPROFLOXACIN-0.008	0.307851	1.79762	1.52809
AZIDOTHYMIDINE-2.5	CYCLOSERINED-16	0.169985	1.06183	1.03542
AZIDOTHYMIDINE-2.5	DOXYCYCLINE-1.0	1.9584	0.979786	1.24317
AZIDOTHYMIDINE-2.5	GENTAMICIN-0.1	-0.12061	0.649189	1.13968
AZIDOTHYMIDINE-2.5	NALIDIXICACID-2.0	0.573237	2.27771	0.911212
AZIDOTHYMIDINE-2.5	NORFLOXACIN-0.04	0.802674	2.10972	2.07208
AZIDOTHYMIDINE-2.5	NOVOBIOCIN-30	1.05464	0.432178	0.80472
AZIDOTHYMIDINE-2.5	OXACILLIN-40.0	0.862917	1.59097	1.65143
AZIDOTHYMIDINE-2.5	POLYMYXINB-6.0	0.17447	1.546	1.36377
AZIDOTHYMIDINE-2.5	RIFAMPICIN-2.0	1.26566	1.00128	1.18678
AZIDOTHYMIDINE-2.5	SPECTINOMYCIN-6.0	1.30604	1.26904	1.27935
AZIDOTHYMIDINE-2.5	SPIRAMYCIN-20	1.57436	1.8502	1.77391
AZIDOTHYMIDINE-2.5	SULFAMETHIZOLE-300	0.126712	1.15529	1.12087
AZIDOTHYMIDINE-2.5	TETRACYCLINE-1.0	2.11303	0.587602	0.908591
AZIDOTHYMIDINE-2.5	TRIMETHOPRIM-0.4	-0.0818661	0.882039	0.238075
AZITHROMYCIN-1.0	BLEOMYCIN-2.0	-1.80204	-1.46262	-1.03438
AZITHROMYCIN-1.0	CCCP-2.0	-1.57485	-0.236886	-1.07615
AZITHROMYCIN-1.0	CHIR090-0.075	-1.26241	-0.0816772	-0.0964987
AZITHROMYCIN-1.0	CEFOXITIN-1.0	-1.23711	-0.709091	-1.34967
AZITHROMYCIN-1.0	CALCOFLUOR	0.22251	-1.33398	-1.72801
AZITHROMYCIN-1.0	CECROPINB-0.3	0.665084	-0.46149	-0.513888
AZITHROMYCIN-1.0	CEFSULODIN-24.0	-1.08078	0.261033	-0.0865648
AZITHROMYCIN-1.0	CERULENIN-6.0	1.02717	-0.183435	-0.897307
AZITHROMYCIN-1.0	CHLOROPROMAZINE-24	-1.38438	-0.194319	-0.375405
AZITHROMYCIN-1.0	CISPLATIN-100	0.420961	-1.43732	-1.92702
AZITHROMYCIN-1.0	CLARYTHROMYCIN-10.0	-2.06352	-1.24443	-1.52843
AZITHROMYCIN-1.0	DIBUCAINE-1.2	-1.31132	-0.212605	-0.189357
AZITHROMYCIN-1.0	DOXORUBICIN-10.0	0.741021	-0.683652	0.183464
AZITHROMYCIN-1.0	EGCG-50	0.646647	-1.44836	-1.79319
AZITHROMYCIN-1.0	ERYTHROMYCIN-10.0	-1.84854	-0.800561	-1.22587
AZITHROMYCIN-1.0	FOSFOMYCIN-1.0	1.1402	0.50642	-0.0298258
AZITHROMYCIN-1.0	FUSIDICACID-50	-3.50189	-1.98842	-2.6923
AZITHROMYCIN-1.0	GLUFOSFOMYCIN-0.2	0.447881	-1.10823	-1.59057
AZITHROMYCIN-1.0	HYDROXYUREA-10.0	0.43921	-1.33866	-0.797533
AZITHROMYCIN-1.0	INDOLICIDIN-0.1	0.30371	-1.04553	-1.39082
AZITHROMYCIN-1.0	ISONIAZID-1.5	0.430943	-1.17508	-0.908558
AZITHROMYCIN-1.0	LEVOFLOXACIN-0.002	1.20096	1.84946	1.82369
AZITHROMYCIN-1.0	MECILLINAM-0.12	0.356603	-1.14391	-1.56561
AZITHROMYCIN-1.0	METHOTREXATE-25	0.258441	-1.08898	-1.55041
AZITHROMYCIN-1.0	MINOCYCLINE-1.0	-1.85108	-1.6839	-1.50306
AZITHROMYCIN-1.0	MITOMYCINC-0.1	0.777381	-0.307128	0.286046
AZITHROMYCIN-1.0	NIGERICIN-5.0	0.697087	-0.710966	-1.3243
AZITHROMYCIN-1.0	NITROFURANTOIN-2.0	0.311158	0.658621	0.645299
AZITHROMYCIN-1.0	PROPIDIUMIODIDE-50	-1.64341	-0.367597	-0.729952
AZITHROMYCIN-1.0	PMS-0.1	0.678758	-1.18143	-0.636946
AZITHROMYCIN-1.0	PHLEOMYCIN-1.0	-1.60738	-0.107668	-0.708848
AZITHROMYCIN-1.0	PROCAINE-30	0.794977	-0.156863	-1.0174
AZITHROMYCIN-1.0	PUROMYCIN-25	-1.63385	-0.0677696	-0.522666
AZITHROMYCIN-1.0	PYOCYANIN-10.0	0.596022	-0.472731	-0.243641
AZITHROMYCIN-1.0	RADICICOL-10	0.778947	0.0693567	-0.810676
AZITHROMYCIN-1.0	STREPTOMYCIN-0.05	1.14969	-0.507185	-0.758419
AZITHROMYCIN-1.0	STREPTONIGRIN-0.5	-1.19192	0.100104	0.460912
AZITHROMYCIN-1.0	SULFAMONOMETHOXINE-100	0.444314	-1.09094	-0.913342
AZITHROMYCIN-1.0	THIOLACTOMYCIN-50	0.444285	-1.21893	-1.52707
AZITHROMYCIN-1.0	TOBRAMYCIN-0.4	1.09023	-0.846406	-0.960836
AZITHROMYCIN-1.0	TRICLOSAN-0.05	-1.75578	-0.308206	-1.28934
AZITHROMYCIN-1.0	TUNICAMYCIN-7.5	0.678804	-0.601815	-0.562745
AZITHROMYCIN-1.0	VANCOMYCIN-50	-1.92512	-0.9284	-1.63394
AZITHROMYCIN-1.0	VERAPAMIL-1.0	-1.93278	-1.41686	-1.59481
AZITHROMYCIN-1.0	AZTREONAM-0.04	0.630839	-1.34603	-1.07028
AZITHROMYCIN-1.0	BACITRACIN-300	-1.72106	-0.585981	-1.37854
AZITHROMYCIN-1.0	CARBENICILLIN-1.5	-1.64572	-1.01768	-1.66165
AZITHROMYCIN-1.0	CEFACLOR-3.0	-1.19034	-0.590989	-0.711568
AZITHROMYCIN-1.0	CEFTAZIDIME-0.075	-1.56354	-1.05031	-0.951004
AZITHROMYCIN-1.0	CHLORAMPHENICOL-2.0	-1.64836	-0.190775	-0.673023
AZITHROMYCIN-1.0	CIPROFLOXACIN-0.008	1.41731	1.97138	1.26406
AZITHROMYCIN-1.0	CYCLOSERINED-16	0.49161	-1.12259	-1.6132
AZITHROMYCIN-1.0	DOXYCYCLINE-1.0	-1.73675	-1.38448	-1.27528
AZITHROMYCIN-1.0	GENTAMICIN-0.1	0.052507	-0.57376	-1.1605
AZITHROMYCIN-1.0	NALIDIXICACID-2.0	1.25059	1.57588	1.54998
AZITHROMYCIN-1.0	NORFLOXACIN-0.04	1.12641	0.891936	1.07251
AZITHROMYCIN-1.0	NOVOBIOCIN-30	-1.80549	-0.532445	-1.29404
AZITHROMYCIN-1.0	OXACILLIN-40.0	-1.25573	-0.78164	-1.23021
AZITHROMYCIN-1.0	POLYMYXINB-6.0	0.460579	-0.634249	-1.39068
AZITHROMYCIN-1.0	RIFAMPICIN-2.0	-1.81829	-1.14911	-1.59925
AZITHROMYCIN-1.0	SPECTINOMYCIN-6.0	-1.55814	-0.826235	-1.17381
AZITHROMYCIN-1.0	SPIRAMYCIN-20	-1.67687	-0.307127	-0.897888
AZITHROMYCIN-1.0	SULFAMETHIZOLE-300	0.366729	-1.14885	-1.64056
AZITHROMYCIN-1.0	TETRACYCLINE-1.0	-2.57766	-1.84504	-1.82739
AZITHROMYCIN-1.0	TRIMETHOPRIM-0.4	1.03042	-0.615418	0.116444
BLEOMYCIN-2.0	CCCP-2.0	-1.39321	-0.595476	-0.149758
BLEOMYCIN-2.0	CHIR090-0.075	-1.38186	0.0992308	-0.419457
BLEOMYCIN-2.0	CEFOXITIN-1.0	-1.05344	-0.912925	-0.333834
BLEOMYCIN-2.0	CALCOFLUOR	0.205233	-1.46055	-0.582524
BLEOMYCIN-2.0	CECROPINB-0.3	0.534645	-0.667129	0.496904
BLEOMYCIN-2.0	CEFSULODIN-24.0	-1.05285	0.0330233	-0.139298
BLEOMYCIN-2.0	CERULENIN-6.0	0.722146	-0.402489	0.0473587
BLEOMYCIN-2.0	CHLOROPROMAZINE-24	-1.0466	-0.336702	0.46394
BLEOMYCIN-2.0	CISPLATIN-100	0.285462	-1.56027	-1.31382
BLEOMYCIN-2.0	CLARYTHROMYCIN-10.0	-1.78264	-1.14841	-0.613209
BLEOMYCIN-2.0	DIBUCAINE-1.2	-1.15852	-0.697901	0.302133
BLEOMYCIN-2.0	DOXORUBICIN-10.0	0.671033	-0.966149	0.0654838
BLEOMYCIN-2.0	EGCG-50	0.719238	-1.59256	-0.716257
BLEOMYCIN-2.0	ERYTHROMYCIN-10.0	-1.59943	-1.01732	-0.133149
BLEOMYCIN-2.0	FOSFOMYCIN-1.0	1.17814	0.176068	0.578553
BLEOMYCIN-2.0	FUSIDICACID-50	-3.47339	-2.39997	-2.25794
BLEOMYCIN-2.0	GLUFOSFOMYCIN-0.2	0.504017	-1.2549	-0.542578
BLEOMYCIN-2.0	HYDROXYUREA-10.0	0.515691	-1.20667	0.247895
BLEOMYCIN-2.0	INDOLICIDIN-0.1	0.248865	-1.34191	-0.804835
BLEOMYCIN-2.0	ISONIAZID-1.5	0.342328	-1.29988	-1.30207
BLEOMYCIN-2.0	LEVOFLOXACIN-0.002	0.755409	1.96303	1.7213
BLEOMYCIN-2.0	MECILLINAM-0.12	0.529542	-0.79131	-0.51558
BLEOMYCIN-2.0	METHOTREXATE-25	0.432833	-1.25368	-0.342331
BLEOMYCIN-2.0	MINOCYCLINE-1.0	-1.63577	-1.45457	-0.824307
BLEOMYCIN-2.0	MITOMYCINC-0.1	0.466176	-0.418348	0.240285
BLEOMYCIN-2.0	NIGERICIN-5.0	0.547212	-0.969953	-0.326491
BLEOMYCIN-2.0	NITROFURANTOIN-2.0	0.380266	0.401103	0.558636
BLEOMYCIN-2.0	PROPIDIUMIODIDE-50	-1.47314	-0.419071	0.0125677
BLEOMYCIN-2.0	PMS-0.1	0.615726	-1.21762	0.384508
BLEOMYCIN-2.0	PHLEOMYCIN-1.0	-1.32593	-0.202167	0.31798
BLEOMYCIN-2.0	PROCAINE-30	0.921738	-0.402113	-0.0148853
BLEOMYCIN-2.0	PUROMYCIN-25	-1.37337	-0.370792	-0.184299
BLEOMYCIN-2.0	PYOCYANIN-10.0	0.662196	-0.649836	0.836876
BLEOMYCIN-2.0	RADICICOL-10	0.769752	-0.0488122	0.315137
BLEOMYCIN-2.0	STREPTOMYCIN-0.05	1.40179	-0.374451	-0.00873381
BLEOMYCIN-2.0	STREPTONIGRIN-0.5	-1.36001	0.098957	0.520264
BLEOMYCIN-2.0	SULFAMONOMETHOXINE-100	0.215284	-1.27072	-0.793386
BLEOMYCIN-2.0	THIOLACTOMYCIN-50	0.423335	-1.40278	-0.481303
BLEOMYCIN-2.0	TOBRAMYCIN-0.4	1.28609	-0.530217	0.0324698
BLEOMYCIN-2.0	TRICLOSAN-0.05	-1.48502	-0.449441	-0.289223
BLEOMYCIN-2.0	TUNICAMYCIN-7.5	0.564386	-0.889044	0.383316
BLEOMYCIN-2.0	VANCOMYCIN-50	-1.71371	-1.17131	-0.529681
BLEOMYCIN-2.0	VERAPAMIL-1.0	-1.64061	-1.50372	-0.490226
BLEOMYCIN-2.0	AZTREONAM-0.04	0.602046	-1.47233	-0.0110315
BLEOMYCIN-2.0	BACITRACIN-300	-1.48634	-0.688917	-0.253082
BLEOMYCIN-2.0	CARBENICILLIN-1.5	-1.41176	-1.18232	-0.604631
BLEOMYCIN-2.0	CEFACLOR-3.0	-1.19643	-0.419749	-0.668415
BLEOMYCIN-2.0	CEFTAZIDIME-0.075	-1.08202	-0.965015	-0.00266372
BLEOMYCIN-2.0	CHLORAMPHENICOL-2.0	-1.42	-0.357156	0.133255
BLEOMYCIN-2.0	CIPROFLOXACIN-0.008	1.39675	2.20116	1.32359
BLEOMYCIN-2.0	CYCLOSERINED-16	0.577773	-1.28659	-0.454881
BLEOMYCIN-2.0	DOXYCYCLINE-1.0	-1.41591	-1.4544	-0.739665
BLEOMYCIN-2.0	GENTAMICIN-0.1	0.143718	-0.416749	-0.0191191
BLEOMYCIN-2.0	NALIDIXICACID-2.0	1.03222	1.47972	1.48323
BLEOMYCIN-2.0	NORFLOXACIN-0.04	1.12633	1.01937	1.12328
BLEOMYCIN-2.0	NOVOBIOCIN-30	-1.4413	-0.739689	-0.17113
BLEOMYCIN-2.0	OXACILLIN-40.0	-1.17951	-1.0198	-0.12567
BLEOMYCIN-2.0	POLYMYXINB-6.0	0.503664	-0.808906	-0.267232
BLEOMYCIN-2.0	RIFAMPICIN-2.0	-1.43024	-1.29182	-0.489927
BLEOMYCIN-2.0	SPECTINOMYCIN-6.0	-1.15669	-1.08319	-0.386532
BLEOMYCIN-2.0	SPIRAMYCIN-20	-1.57245	-0.479965	0.376273
BLEOMYCIN-2.0	SULFAMETHIZOLE-300	0.524554	-1.31616	-0.525259
BLEOMYCIN-2.0	TETRACYCLINE-1.0	-2.23884	-1.41398	-1.2602
BLEOMYCIN-2.0	TRIMETHOPRIM-0.4	0.796301	-0.719836	0.222677
CCCP-2.0	CHIR090-0.075	-0.987857	0.796527	0.266726
CCCP-2.0	CEFOXITIN-1.0	-0.644877	0.178198	-0.359947
CCCP-2.0	CALCOFLUOR	0.0242557	-0.448456	-0.681436
CCCP-2.0	CECROPINB-0.3	0.524532	0.0256765	0.0712866
CCCP-2.0	CEFSULODIN-24.0	-0.686873	0.971012	0.766541
CCCP-2.0	CERULENIN-6.0	0.300489	0.630151	-0.0642097
CCCP-2.0	CHLOROPROMAZINE-24	-1.0704	0.653104	0.302021
CCCP-2.0	CISPLATIN-100	0.0171623	-0.492251	-1.3145
CCCP-2.0	CLARYTHROMYCIN-10.0	-1.63615	-0.140435	-0.701049
CCCP-2.0	DIBUCAINE-1.2	-0.788082	0.608055	0.518567
CCCP-2.0	DOXORUBICIN-10.0	0.142668	-0.118079	0.712338
CCCP-2.0	EGCG-50	0.425276	-0.47583	-0.779127
CCCP-2.0	ERYTHROMYCIN-10.0	-1.38735	0.17224	-0.283494
CCCP-2.0	FOSFOMYCIN-1.0	0.442562	0.96912	0.471013
CCCP-2.0	FUSIDICACID-50	-3.07888	-1.06985	-1.94652
CCCP-2.0	GLUFOSFOMYCIN-0.2	-0.261354	-0.476122	-0.581322
CCCP-2.0	HYDROXYUREA-10.0	0.0674626	-0.558533	0.111887
CCCP-2.0	INDOLICIDIN-0.1	0.17254	-0.394744	-1.07699
CCCP-2.0	ISONIAZID-1.5	0.140162	-0.232469	-0.275997
CCCP-2.0	LEVOFLOXACIN-0.002	0.82128	2.59601	2.30583
CCCP-2.0	MECILLINAM-0.12	-0.0789267	-0.186129	-0.622026
CCCP-2.0	METHOTREXATE-25	0.0928646	-0.366497	-0.695492
CCCP-2.0	MINOCYCLINE-1.0	-1.58247	-0.82424	-1.08663
CCCP-2.0	MITOMYCINC-0.1	0.912561	0.332225	1.05655
CCCP-2.0	NIGERICIN-5.0	0.54349	0.0760979	-0.388627
CCCP-2.0	NITROFURANTOIN-2.0	1.51836	1.24489	1.59178
CCCP-2.0	PROPIDIUMIODIDE-50	-1.23853	0.894742	0.108553
CCCP-2.0	PMS-0.1	0.35201	-0.186639	0.246215
CCCP-2.0	PHLEOMYCIN-1.0	-1.05381	0.54228	0.0718796
CCCP-2.0	PROCAINE-30	0.992364	0.514031	-0.295497
CCCP-2.0	PUROMYCIN-25	-1.26764	0.814571	-0.0544299
CCCP-2.0	PYOCYANIN-10.0	0.628129	0.235049	0.674243
CCCP-2.0	RADICICOL-10	0.5518	0.915868	0.115265
CCCP-2.0	STREPTOMYCIN-0.05	1.28893	0.337928	-0.0556776
CCCP-2.0	STREPTONIGRIN-0.5	-0.841385	1.03126	1.39062
CCCP-2.0	SULFAMONOMETHOXINE-100	0.585982	-0.258426	0.0925179
CCCP-2.0	THIOLACTOMYCIN-50	0.170647	-0.727087	-0.781806
CCCP-2.0	TOBRAMYCIN-0.4	0.675603	-0.00779775	-0.149061
CCCP-2.0	TRICLOSAN-0.05	-1.1456	0.674171	-0.222804
CCCP-2.0	TUNICAMYCIN-7.5	0.472622	0.266425	0.240753
CCCP-2.0	VANCOMYCIN-50	-1.43659	-0.0674267	-0.718179
CCCP-2.0	VERAPAMIL-1.0	-1.37573	-0.344529	-0.516293
CCCP-2.0	AZTREONAM-0.04	0.341247	-0.452629	-0.203565
CCCP-2.0	BACITRACIN-300	-1.00839	0.428458	-0.311795
CCCP-2.0	CARBENICILLIN-1.5	-0.950589	-0.107689	-0.645926
CCCP-2.0	CEFACLOR-3.0	-0.738151	0.39966	0.295841
CCCP-2.0	CEFTAZIDIME-0.075	-0.96857	-0.218633	-0.0404092
CCCP-2.0	CHLORAMPHENICOL-2.0	-1.12986	0.606235	0.00117561
CCCP-2.0	CIPROFLOXACIN-0.008	0.77863	3.09684	2.2103
CCCP-2.0	CYCLOSERINED-16	-0.226426	-0.289477	-0.594518
CCCP-2.0	DOXYCYCLINE-1.0	-1.41796	-0.315372	-0.647384
CCCP-2.0	GENTAMICIN-0.1	-0.488399	0.315478	-0.174095
CCCP-2.0	NALIDIXICACID-2.0	0.521424	2.23022	2.27938
CCCP-2.0	NORFLOXACIN-0.04	1.0505	1.75496	2.06519
CCCP-2.0	NOVOBIOCIN-30	-1.42691	0.306706	-0.399822
CCCP-2.0	OXACILLIN-40.0	-0.957329	-0.0071298	-0.300968
CCCP-2.0	POLYMYXINB-6.0	0.19396	0.226806	-0.405611
CCCP-2.0	RIFAMPICIN-2.0	-1.2194	-0.260356	-0.566863
CCCP-2.0	SPECTINOMYCIN-6.0	-1.31308	-0.303628	-0.68827
CCCP-2.0	SPIRAMYCIN-20	-1.55744	-0.556297	-0.593092
CCCP-2.0	SULFAMETHIZOLE-300	0.328471	-0.254716	-0.621291
CCCP-2.0	TETRACYCLINE-1.0	-2.26583	-0.799027	-1.27785
CCCP-2.0	TRIMETHOPRIM-0.4	0.138783	0.394396	0.932531
CHIR090-0.075	CEFOXITIN-1.0	-0.605042	1.04709	0.547689
CHIR090-0.075	CALCOFLUOR	1.28353	-0.0192693	-0.134806
CHIR090-0.075	CECROPINB-0.3	1.44019	0.577899	0.821031
CHIR090-0.075	CEFSULODIN-24.0	-0.950901	1.46348	0.393575
CHIR090-0.075	CERULENIN-6.0	1.54	1.08839	0.530585
CHIR090-0.075	CHLOROPROMAZINE-24	-0.959124	-0.187254	0.067442
CHIR090-0.075	CISPLATIN-100	1.29644	-0.134644	-0.456268
CHIR090-0.075	CLARYTHROMYCIN-10.0	-1.17146	0.558947	0.211506
CHIR090-0.075	DIBUCAINE-1.2	-1.09671	-0.4407	0.162604
CHIR090-0.075	DOXORUBICIN-10.0	1.48784	0.541511	0.393418
CHIR090-0.075	EGCG-50	1.33527	0.41491	-0.043539
CHIR090-0.075	ERYTHROMYCIN-10.0	-1.2635	0.773006	0.445486
CHIR090-0.075	FOSFOMYCIN-1.0	1.35981	-0.332112	-0.068395
CHIR090-0.075	FUSIDICACID-50	-2.44334	-0.546642	-0.957739
CHIR090-0.075	GLUFOSFOMYCIN-0.2	1.43486	0.280831	-0.0236856
CHIR090-0.075	HYDROXYUREA-10.0	1.37094	0.223703	0.421494
CHIR090-0.075	INDOLICIDIN-0.1	1.17785	0.0104271	0.102752
CHIR090-0.075	ISONIAZID-1.5	1.23801	0.143744	-0.288635
CHIR090-0.075	LEVOFLOXACIN-0.002	1.86721	2.53516	1.56751
CHIR090-0.075	MECILLINAM-0.12	1.43164	1.02388	0.390567
CHIR090-0.075	METHOTREXATE-25	1.28275	0.260367	-0.071139
CHIR090-0.075	MINOCYCLINE-1.0	-1.00018	0.298351	0.135323
CHIR090-0.075	MITOMYCINC-0.1	1.5964	0.668486	0.6418
CHIR090-0.075	NIGERICIN-5.0	1.35064	0.638891	0.146307
CHIR090-0.075	NITROFURANTOIN-2.0	1.2052	1.5923	0.909301
CHIR090-0.075	PROPIDIUMIODIDE-50	-1.23678	-0.266177	-0.349399
CHIR090-0.075	PMS-0.1	1.32134	0.744498	1.02664
CHIR090-0.075	PHLEOMYCIN-1.0	-0.687542	1.61741	1.05869
CHIR090-0.075	PROCAINE-30	1.26168	1.48436	0.736567
CHIR090-0.075	PUROMYCIN-25	-1.29876	-0.25858	-0.215691
CHIR090-0.075	PYOCYANIN-10.0	1.30707	0.294844	0.833225
CHIR090-0.075	RADICICOL-10	1.46478	1.08217	0.540578
CHIR090-0.075	STREPTOMYCIN-0.05	0.867763	-0.426919	-0.246587
CHIR090-0.075	STREPTONIGRIN-0.5	-1.06554	1.09243	0.83788
CHIR090-0.075	SULFAMONOMETHOXINE-100	1.6261	0.069922	-0.386333
CHIR090-0.075	THIOLACTOMYCIN-50	1.40608	0.205319	0.00853155
CHIR090-0.075	TOBRAMYCIN-0.4	2.20793	1.1331	0.650417
CHIR090-0.075	TRICLOSAN-0.05	-1.16599	0.849836	0.389619
CHIR090-0.075	TUNICAMYCIN-7.5	1.40337	0.718011	0.877925
CHIR090-0.075	VANCOMYCIN-50	-1.37634	0.0641464	-0.193459
CHIR090-0.075	VERAPAMIL-1.0	-1.21987	0.240508	-0.0313284
CHIR090-0.075	AZTREONAM-0.04	1.25318	0.11112	0.392783
CHIR090-0.075	BACITRACIN-300	-1.15904	0.72809	0.171545
CHIR090-0.075	CARBENICILLIN-1.5	-1.15703	0.293595	-0.299384
CHIR090-0.075	CEFACLOR-3.0	-0.893876	1.08456	0.164099
CHIR090-0.075	CEFTAZIDIME-0.075	-0.924796	0.499566	0.355992
CHIR090-0.075	CHLORAMPHENICOL-2.0	-1.4347	-0.19201	-0.24064
CHIR090-0.075	CIPROFLOXACIN-0.008	1.52258	1.88818	0.939187
CHIR090-0.075	CYCLOSERINED-16	1.39874	-0.0221307	-0.124756
CHIR090-0.075	DOXYCYCLINE-1.0	-1.016	0.0777794	0.0292038
CHIR090-0.075	GENTAMICIN-0.1	0.879633	1.18718	0.458942
CHIR090-0.075	NALIDIXICACID-2.0	1.71818	2.00685	1.56338
CHIR090-0.075	NORFLOXACIN-0.04	2.21773	2.0895	1.5738
CHIR090-0.075	NOVOBIOCIN-30	-1.02082	0.773826	0.227389
CHIR090-0.075	OXACILLIN-40.0	-1.05491	0.450081	0.326962
CHIR090-0.075	POLYMYXINB-6.0	1.40991	0.703996	0.197686
CHIR090-0.075	RIFAMPICIN-2.0	-1.04329	0.255728	-0.0887359
CHIR090-0.075	SPECTINOMYCIN-6.0	-0.850503	0.698819	0.372951
CHIR090-0.075	SPIRAMYCIN-20	-0.995952	1.34002	0.944022
CHIR090-0.075	SULFAMETHIZOLE-300	1.43678	0.194133	-0.0721814
CHIR090-0.075	TETRACYCLINE-1.0	-1.71894	-0.116991	-0.349391
CHIR090-0.075	TRIMETHOPRIM-0.4	1.39596	1.33503	0.965815
CEFOXITIN-1.0	CALCOFLUOR	0.51185	-0.126643	-0.981788
CEFOXITIN-1.0	CECROPINB-0.3	1.18292	-0.0680936	0.0809429
CEFOXITIN-1.0	CEFSULODIN-24.0	-0.595064	-0.211911	0.359509
CEFOXITIN-1.0	CERULENIN-6.0	0.190604	0.303863	-0.116328
CEFOXITIN-1.0	CHLOROPROMAZINE-24	-0.444825	0.316217	0.132343
CEFOXITIN-1.0	CISPLATIN-100	0.291566	-0.783792	-1.56912
CEFOXITIN-1.0	CLARYTHROMYCIN-10.0	-1.15536	-0.331502	-0.55229
CEFOXITIN-1.0	DIBUCAINE-1.2	-0.734371	-0.0787593	0.201818
CEFOXITIN-1.0	DOXORUBICIN-10.0	0.886862	-0.199442	0.636675
CEFOXITIN-1.0	EGCG-50	0.419326	-0.917813	-0.969969
CEFOXITIN-1.0	ERYTHROMYCIN-10.0	-1.0824	-0.474306	-0.445827
CEFOXITIN-1.0	FOSFOMYCIN-1.0	1.09081	1.36975	0.0978413
CEFOXITIN-1.0	FUSIDICACID-50	-2.99997	-1.61563	-2.53651
CEFOXITIN-1.0	GLUFOSFOMYCIN-0.2	0.728636	-0.571436	-0.873021
CEFOXITIN-1.0	HYDROXYUREA-10.0	0.550483	-0.780887	-0.183546
CEFOXITIN-1.0	INDOLICIDIN-0.1	0.52026	-0.583045	-1.26155
CEFOXITIN-1.0	ISONIAZID-1.5	0.761487	-0.636491	-0.750458
CEFOXITIN-1.0	LEVOFLOXACIN-0.002	2.4427	2.38348	2.29734
CEFOXITIN-1.0	MECILLINAM-0.12	0.568422	0.00452323	-0.48956
CEFOXITIN-1.0	METHOTREXATE-25	0.608678	-0.619246	-0.825859
CEFOXITIN-1.0	MINOCYCLINE-1.0	-1.09026	-0.954943	-1.05418
CEFOXITIN-1.0	MITOMYCINC-0.1	1.94829	0.168988	0.750241
CEFOXITIN-1.0	NIGERICIN-5.0	0.686799	-0.259758	-0.694386
CEFOXITIN-1.0	NITROFURANTOIN-2.0	2.24001	0.819864	1.14295
CEFOXITIN-1.0	PROPIDIUMIODIDE-50	-0.728838	0.214409	-0.37174
CEFOXITIN-1.0	PMS-0.1	0.484148	-0.0262386	0.464457
CEFOXITIN-1.0	PHLEOMYCIN-1.0	-0.252127	1.32902	0.117873
CEFOXITIN-1.0	PROCAINE-30	1.32367	0.192144	-0.255389
CEFOXITIN-1.0	PUROMYCIN-25	-0.935184	0.29946	-0.455355
CEFOXITIN-1.0	PYOCYANIN-10.0	1.03657	-0.241435	0.43218
CEFOXITIN-1.0	RADICICOL-10	0.699834	0.307779	-0.108736
CEFOXITIN-1.0	STREPTOMYCIN-0.05	1.70848	-0.138607	-0.29398
CEFOXITIN-1.0	STREPTONIGRIN-0.5	-0.56312	0.340863	1.0211
CEFOXITIN-1.0	SULFAMONOMETHOXINE-100	0.91561	-0.79053	-0.296553
CEFOXITIN-1.0	THIOLACTOMYCIN-50	0.669253	-0.665974	-0.88059
CEFOXITIN-1.0	TOBRAMYCIN-0.4	0.990703	-0.499634	-0.391224
CEFOXITIN-1.0	TRICLOSAN-0.05	-1.03018	-0.010352	-0.504589
CEFOXITIN-1.0	TUNICAMYCIN-7.5	0.593256	-0.254645	-0.0210339
CEFOXITIN-1.0	VANCOMYCIN-50	-0.797226	-0.790284	-0.851095
CEFOXITIN-1.0	VERAPAMIL-1.0	-1.03411	-0.69639	-0.802497
CEFOXITIN-1.0	AZTREONAM-0.04	0.565441	-0.853324	-0.256048
CEFOXITIN-1.0	BACITRACIN-300	-0.91446	-0.420459	-0.561875
CEFOXITIN-1.0	CARBENICILLIN-1.5	-0.991299	-0.804791	-0.957736
CEFOXITIN-1.0	CEFACLOR-3.0	-0.492117	-0.158439	0.190245
CEFOXITIN-1.0	CEFTAZIDIME-0.075	-0.966395	-1.17628	-0.382307
CEFOXITIN-1.0	CHLORAMPHENICOL-2.0	-0.665587	0.148833	-0.153286
CEFOXITIN-1.0	CIPROFLOXACIN-0.008	0.942854	2.56273	1.68872
CEFOXITIN-1.0	CYCLOSERINED-16	0.429905	-0.275283	-0.989235
CEFOXITIN-1.0	DOXYCYCLINE-1.0	-0.859454	-0.869289	-0.840441
CEFOXITIN-1.0	GENTAMICIN-0.1	-0.760106	-0.246778	-0.651862
CEFOXITIN-1.0	NALIDIXICACID-2.0	1.3825	2.63332	2.35029
CEFOXITIN-1.0	NORFLOXACIN-0.04	1.4217	1.50771	1.7137
CEFOXITIN-1.0	NOVOBIOCIN-30	-0.808844	-0.0536919	-0.683868
CEFOXITIN-1.0	OXACILLIN-40.0	-1.98332	-0.74029	-0.814881
CEFOXITIN-1.0	POLYMYXINB-6.0	0.545141	-0.142452	-0.760818
CEFOXITIN-1.0	RIFAMPICIN-2.0	-0.595044	-0.650906	-0.903298
CEFOXITIN-1.0	SPECTINOMYCIN-6.0	-0.486143	0.0111259	0.0602178
CEFOXITIN-1.0	SPIRAMYCIN-20	-0.845076	0.581747	0.0762687
CEFOXITIN-1.0	SULFAMETHIZOLE-300	0.675496	-0.63441	-0.914287
CEFOXITIN-1.0	TETRACYCLINE-1.0	-1.88838	-1.26646	-1.43165
CEFOXITIN-1.0	TRIMETHOPRIM-0.4	0.132127	0.12123	0.836326
CALCOFLUOR	CECROPINB-0.3	-0.690033	-0.612675	-0.284171
CALCOFLUOR	CEFSULODIN-24.0	1.35746	0.216427	0.147205
CALCOFLUOR	CERULENIN-6.0	-0.628168	-0.194108	-0.568212
CALCOFLUOR	CHLOROPROMAZINE-24	0.689839	-0.0993915	-0.186535
CALCOFLUOR	CISPLATIN-100	-1.06254	-1.15725	-1.8943
CALCOFLUOR	CLARYTHROMYCIN-10.0	-0.439231	-1.37166	-1.38691
CALCOFLUOR	DIBUCAINE-1.2	0.499239	-0.162359	-0.105969
CALCOFLUOR	DOXORUBICIN-10.0	-0.870675	-0.775025	0.387187
CALCOFLUOR	EGCG-50	-0.61136	-1.47518	-1.4014
CALCOFLUOR	ERYTHROMYCIN-10.0	-0.135809	-0.956091	-0.922799
CALCOFLUOR	FOSFOMYCIN-1.0	0.01683	0.866594	-0.123827
CALCOFLUOR	FUSIDICACID-50	-1.11519	-2.10086	-2.81522
CALCOFLUOR	GLUFOSFOMYCIN-0.2	-0.913478	-1.08736	-1.15438
CALCOFLUOR	HYDROXYUREA-10.0	-0.917493	-1.38782	-0.444287
CALCOFLUOR	INDOLICIDIN-0.1	-1.04303	-1.21285	-1.42817
CALCOFLUOR	ISONIAZID-1.5	-0.866728	-1.0936	-1.02013
CALCOFLUOR	LEVOFLOXACIN-0.002	-0.44245	2.06413	2.14533
CALCOFLUOR	MECILLINAM-0.12	-0.515811	-0.560057	-1.25175
CALCOFLUOR	METHOTREXATE-25	-0.9871	-1.14233	-1.12135
CALCOFLUOR	MINOCYCLINE-1.0	0.131086	-1.61231	-1.56624
CALCOFLUOR	MITOMYCINC-0.1	-0.246333	-0.0686154	0.637359
CALCOFLUOR	NIGERICIN-5.0	-0.850611	-0.725664	-0.929974
CALCOFLUOR	NITROFURANTOIN-2.0	-0.656182	0.408585	0.947157
CALCOFLUOR	PROPIDIUMIODIDE-50	0.367587	-0.347927	-0.655769
CALCOFLUOR	PMS-0.1	-1.00112	-0.99508	-0.227478
CALCOFLUOR	PHLEOMYCIN-1.0	0.437339	0.640429	-0.396339
CALCOFLUOR	PROCAINE-30	-0.128416	-0.251206	-0.65934
CALCOFLUOR	PUROMYCIN-25	0.532007	-0.220468	-0.752896
CALCOFLUOR	PYOCYANIN-10.0	-0.403752	-0.533338	0.172096
CALCOFLUOR	RADICICOL-10	-0.440229	-0.00327573	-0.37967
CALCOFLUOR	STREPTOMYCIN-0.05	0.215152	-0.592496	-0.714293
CALCOFLUOR	STREPTONIGRIN-0.5	0.397503	0.00854535	0.746331
CALCOFLUOR	SULFAMONOMETHOXINE-100	-0.657636	-1.17365	-0.514012
CALCOFLUOR	THIOLACTOMYCIN-50	-1.07176	-1.20056	-1.16809
CALCOFLUOR	TOBRAMYCIN-0.4	-0.031939	-0.95039	-0.650992
CALCOFLUOR	TRICLOSAN-0.05	-0.0173537	-0.32406	-0.948802
CALCOFLUOR	TUNICAMYCIN-7.5	-0.509851	-0.594114	-0.200697
CALCOFLUOR	VANCOMYCIN-50	-0.672032	-0.961885	-1.15912
CALCOFLUOR	VERAPAMIL-1.0	-0.0284158	-1.10462	-1.10496
CALCOFLUOR	AZTREONAM-0.04	-0.752685	-1.41579	-0.737141
CALCOFLUOR	BACITRACIN-300	0.105891	-0.471231	-0.931486
CALCOFLUOR	CARBENICILLIN-1.5	0.547361	-1.11102	-1.30233
CALCOFLUOR	CEFACLOR-3.0	0.872033	-0.565655	-0.39784
CALCOFLUOR	CEFTAZIDIME-0.075	0.967702	-1.15042	-0.649811
CALCOFLUOR	CHLORAMPHENICOL-2.0	1.51332	-0.306269	-0.534023
CALCOFLUOR	CIPROFLOXACIN-0.008	0.195487	2.18771	1.53386
CALCOFLUOR	CYCLOSERINED-16	-0.845866	-0.588576	-1.20093
CALCOFLUOR	DOXYCYCLINE-1.0	1.13356	-1.25176	-1.27708
CALCOFLUOR	GENTAMICIN-0.1	-0.989907	-0.673385	-0.820991
CALCOFLUOR	NALIDIXICACID-2.0	-0.105976	2.19454	1.9859
CALCOFLUOR	NORFLOXACIN-0.04	0.356378	1.05514	1.51902
CALCOFLUOR	NOVOBIOCIN-30	-0.166857	-0.603836	-0.954499
CALCOFLUOR	OXACILLIN-40.0	-0.572473	-0.758515	-0.683056
CALCOFLUOR	POLYMYXINB-6.0	-0.80411	-0.704408	-1.01005
CALCOFLUOR	RIFAMPICIN-2.0	0.199936	-1.20889	-1.17094
CALCOFLUOR	SPECTINOMYCIN-6.0	0.746475	-0.92793	-0.922256
CALCOFLUOR	SPIRAMYCIN-20	0.0309154	-0.377988	-0.332097
CALCOFLUOR	SULFAMETHIZOLE-300	-1.04621	-1.20652	-1.24591
CALCOFLUOR	TETRACYCLINE-1.0	0.3331	-1.77821	-1.9599
CALCOFLUOR	TRIMETHOPRIM-0.4	-0.82157	-0.625306	0.393442
CECROPINB-0.3	CEFSULODIN-24.0	1.33747	0.773734	1.15513
CECROPINB-0.3	CERULENIN-6.0	-0.265704	0.418514	0.275042
CECROPINB-0.3	CHLOROPROMAZINE-24	1.05755	0.38881	0.784569
CECROPINB-0.3	CISPLATIN-100	-0.70077	-0.586491	-0.813626
CECROPINB-0.3	CLARYTHROMYCIN-10.0	0.0283241	-0.438816	-0.169092
CECROPINB-0.3	DIBUCAINE-1.2	0.69577	0.251498	0.758826
CECROPINB-0.3	DOXORUBICIN-10.0	-0.834256	-0.148169	1.38372
CECROPINB-0.3	EGCG-50	-0.396051	-0.682228	-0.369908
CECROPINB-0.3	ERYTHROMYCIN-10.0	0.184268	-0.0391137	0.208938
CECROPINB-0.3	FOSFOMYCIN-1.0	0.132476	0.763647	0.167888
CECROPINB-0.3	FUSIDICACID-50	-0.410992	-1.46773	-1.61146
CECROPINB-0.3	GLUFOSFOMYCIN-0.2	-0.621044	-0.309701	-0.104976
CECROPINB-0.3	HYDROXYUREA-10.0	-0.874334	-0.860552	0.474638
CECROPINB-0.3	INDOLICIDIN-0.1	-0.903103	-0.534453	-0.393511
CECROPINB-0.3	ISONIAZID-1.5	-0.636994	-0.396576	0.275096
CECROPINB-0.3	LEVOFLOXACIN-0.002	-0.202172	1.62128	2.41777
CECROPINB-0.3	MECILLINAM-0.12	-0.343575	-0.406104	-0.103349
CECROPINB-0.3	METHOTREXATE-25	-0.696662	-0.458623	-0.145522
CECROPINB-0.3	MINOCYCLINE-1.0	0.41051	-0.929631	-0.584338
CECROPINB-0.3	MITOMYCINC-0.1	0.115267	-0.413591	1.06118
CECROPINB-0.3	NIGERICIN-5.0	-0.521101	-0.0146678	0.188432
CECROPINB-0.3	NITROFURANTOIN-2.0	-0.00653489	0.0718858	1.2953
CECROPINB-0.3	PROPIDIUMIODIDE-50	0.673817	0.382881	0.443342
CECROPINB-0.3	PMS-0.1	-0.551678	-0.167718	0.675395
CECROPINB-0.3	PHLEOMYCIN-1.0	0.614741	0.54905	0.561775
CECROPINB-0.3	PROCAINE-30	-0.0927563	0.378756	0.376377
CECROPINB-0.3	PUROMYCIN-25	0.86121	0.467356	0.404634
CECROPINB-0.3	PYOCYANIN-10.0	-0.204478	-0.77796	0.453877
CECROPINB-0.3	RADICICOL-10	-0.148952	0.71501	0.671993
CECROPINB-0.3	STREPTOMYCIN-0.05	0.165404	-0.0782777	0.34341
CECROPINB-0.3	STREPTONIGRIN-0.5	0.214027	-0.154153	1.18653
CECROPINB-0.3	SULFAMONOMETHOXINE-100	-0.496469	-0.410017	0.498361
CECROPINB-0.3	THIOLACTOMYCIN-50	-0.975073	-0.673303	-0.248746
CECROPINB-0.3	TOBRAMYCIN-0.4	0.192731	-0.473984	0.422859
CECROPINB-0.3	TRICLOSAN-0.05	0.212061	0.399582	0.275389
CECROPINB-0.3	TUNICAMYCIN-7.5	-0.433807	0.105262	0.159855
CECROPINB-0.3	VANCOMYCIN-50	-0.27978	-0.27512	-0.0647628
CECROPINB-0.3	VERAPAMIL-1.0	0.337972	-0.533903	-0.120827
CECROPINB-0.3	AZTREONAM-0.04	-0.559607	-0.597788	-0.267024
CECROPINB-0.3	BACITRACIN-300	0.599227	0.149746	0.173083
CECROPINB-0.3	CARBENICILLIN-1.5	0.858478	-0.262626	-0.170772
CECROPINB-0.3	CEFACLOR-3.0	1.05942	0.0468807	0.77538
CECROPINB-0.3	CEFTAZIDIME-0.075	1.22061	-0.380653	-0.156845
CECROPINB-0.3	CHLORAMPHENICOL-2.0	1.70042	0.382942	0.455523
CECROPINB-0.3	CIPROFLOXACIN-0.008	0.221959	2.7344	2.58408
CECROPINB-0.3	CYCLOSERINED-16	-0.620355	-0.446825	-0.0996763
CECROPINB-0.3	DOXYCYCLINE-1.0	1.36149	-0.403178	-0.189105
CECROPINB-0.3	GENTAMICIN-0.1	-0.746315	-0.0675631	0.275526
CECROPINB-0.3	NALIDIXICACID-2.0	0.0216059	1.52124	2.15935
CECROPINB-0.3	NORFLOXACIN-0.04	0.503835	1.58414	2.55059
CECROPINB-0.3	NOVOBIOCIN-30	0.331034	0.0595242	0.107042
CECROPINB-0.3	OXACILLIN-40.0	0.167537	-0.0879025	0.33303
CECROPINB-0.3	POLYMYXINB-6.0	-0.536458	0.104636	0.136262
CECROPINB-0.3	RIFAMPICIN-2.0	0.751976	-0.397846	-0.136754
CECROPINB-0.3	SPECTINOMYCIN-6.0	0.819637	-0.214173	-0.00838614
CECROPINB-0.3	SPIRAMYCIN-20	0.443304	0.493013	0.713272
CECROPINB-0.3	SULFAMETHIZOLE-300	-0.705993	-0.369661	-0.0976188
CECROPINB-0.3	TETRACYCLINE-1.0	0.99711	-1.09274	-0.739658
CECROPINB-0.3	TRIMETHOPRIM-0.4	-0.727307	-0.554803	0.816848
CEFSULODIN-24.0	CERULENIN-6.0	1.26079	1.04108	0.770456
CEFSULODIN-24.0	CHLOROPROMAZINE-24	-0.599157	1.29266	1.01215
CEFSULODIN-24.0	CISPLATIN-100	1.30724	0.0778429	-0.386747
CEFSULODIN-24.0	CLARYTHROMYCIN-10.0	-1.03832	0.348852	0.312465
CEFSULODIN-24.0	DIBUCAINE-1.2	-0.818852	0.954931	0.923523
CEFSULODIN-24.0	DOXORUBICIN-10.0	1.55448	0.702353	0.691061
CEFSULODIN-24.0	EGCG-50	1.56027	-0.0336749	0.14748
CEFSULODIN-24.0	ERYTHROMYCIN-10.0	-0.961956	0.51019	0.695426
CEFSULODIN-24.0	FOSFOMYCIN-1.0	1.82894	1.36276	1.02806
CEFSULODIN-24.0	FUSIDICACID-50	-2.44397	-0.602703	-1.09175
CEFSULODIN-24.0	GLUFOSFOMYCIN-0.2	1.195	0.0893918	0.0396235
CEFSULODIN-24.0	HYDROXYUREA-10.0	1.55162	0.188811	0.709242
CEFSULODIN-24.0	INDOLICIDIN-0.1	1.32131	0.413238	0.153941
CEFSULODIN-24.0	ISONIAZID-1.5	1.50191	0.202459	-0.487031
CEFSULODIN-24.0	LEVOFLOXACIN-0.002	1.94687	3.04928	2.1553
CEFSULODIN-24.0	MECILLINAM-0.12	0.897514	-0.471567	0.223698
CEFSULODIN-24.0	METHOTREXATE-25	1.4041	0.208738	0.294456
CEFSULODIN-24.0	MINOCYCLINE-1.0	-1.16616	0.143689	-0.10069
CEFSULODIN-24.0	MITOMYCINC-0.1	0.970169	0.841385	0.717086
CEFSULODIN-24.0	NIGERICIN-5.0	1.37863	0.633257	0.394722
CEFSULODIN-24.0	NITROFURANTOIN-2.0	1.15836	0.679112	0.583533
CEFSULODIN-24.0	PROPIDIUMIODIDE-50	-0.615137	1.3321	0.634763
CEFSULODIN-24.0	PMS-0.1	1.23921	0.367365	0.985847
CEFSULODIN-24.0	PHLEOMYCIN-1.0	-0.665265	-0.0148245	0.031376
CEFSULODIN-24.0	PROCAINE-30	1.11265	0.392468	0.474607
CEFSULODIN-24.0	PUROMYCIN-25	-0.852907	1.51028	0.522091
CEFSULODIN-24.0	PYOCYANIN-10.0	1.34814	0.885182	1.47513
CEFSULODIN-24.0	RADICICOL-10	1.52306	1.23026	0.969002
CEFSULODIN-24.0	STREPTOMYCIN-0.05	1.37137	0.72422	0.433624
CEFSULODIN-24.0	STREPTONIGRIN-0.5	-1.01978	0.436123	0.633794
CEFSULODIN-24.0	SULFAMONOMETHOXINE-100	1.2744	0.140536	-0.168785
CEFSULODIN-24.0	THIOLACTOMYCIN-50	1.21862	-0.00527497	0.124767
CEFSULODIN-24.0	TOBRAMYCIN-0.4	2.01846	-0.606845	-0.0228414
CEFSULODIN-24.0	TRICLOSAN-0.05	-1.09893	-0.0596776	-0.172641
CEFSULODIN-24.0	TUNICAMYCIN-7.5	1.43964	0.59927	1.17497
CEFSULODIN-24.0	VANCOMYCIN-50	-1.01357	0.211818	0.261027
CEFSULODIN-24.0	VERAPAMIL-1.0	-0.836356	0.0801444	0.368269
CEFSULODIN-24.0	AZTREONAM-0.04	1.47052	0.11154	0.948978
CEFSULODIN-24.0	BACITRACIN-300	-0.934405	0.424075	0.599942
CEFSULODIN-24.0	CARBENICILLIN-1.5	-0.97215	0.0458267	0.269101
CEFSULODIN-24.0	CEFACLOR-3.0	-0.994287	-0.0357388	0.029014
CEFSULODIN-24.0	CEFTAZIDIME-0.075	-0.677883	-0.22735	0.866193
CEFSULODIN-24.0	CHLORAMPHENICOL-2.0	-0.654669	1.33484	0.635493
CEFSULODIN-24.0	CIPROFLOXACIN-0.008	2.10501	2.6731	1.35749
CEFSULODIN-24.0	CYCLOSERINED-16	1.41273	0.124388	0.183005
CEFSULODIN-24.0	DOXYCYCLINE-1.0	-0.899228	0.229129	0.0360955
CEFSULODIN-24.0	GENTAMICIN-0.1	0.823236	-0.415651	-0.0924014
CEFSULODIN-24.0	NALIDIXICACID-2.0	1.55399	2.81323	2.06859
CEFSULODIN-24.0	NORFLOXACIN-0.04	1.80468	1.47017	1.01739
CEFSULODIN-24.0	NOVOBIOCIN-30	-0.845154	-0.160907	-0.138636
CEFSULODIN-24.0	OXACILLIN-40.0	-1.10777	0.0711958	0.567113
CEFSULODIN-24.0	POLYMYXINB-6.0	1.53645	0.793276	0.417578
CEFSULODIN-24.0	RIFAMPICIN-2.0	-0.560908	0.2248	0.237418
CEFSULODIN-24.0	SPECTINOMYCIN-6.0	-0.957079	0.209311	0.274728
CEFSULODIN-24.0	SPIRAMYCIN-20	-0.910264	1.22934	1.21288
CEFSULODIN-24.0	SULFAMETHIZOLE-300	1.59105	0.268079	0.198696
CEFSULODIN-24.0	TETRACYCLINE-1.0	-1.58784	-0.282574	-0.181048
CEFSULODIN-24.0	TRIMETHOPRIM-0.4	1.12416	0.505162	0.671463
CERULENIN-6.0	CHLOROPROMAZINE-24	1.3269	0.974642	0.479729
CERULENIN-6.0	CISPLATIN-100	-0.792162	-0.169913	-1.09622
CERULENIN-6.0	CLARYTHROMYCIN-10.0	0.442489	-0.195996	-0.610003
CERULENIN-6.0	DIBUCAINE-1.2	0.696271	0.832594	0.389324
CERULENIN-6.0	DOXORUBICIN-10.0	-0.307712	0.205787	0.763407
CERULENIN-6.0	EGCG-50	-0.3816	-0.214295	-0.500985
CERULENIN-6.0	ERYTHROMYCIN-10.0	0.474565	0.240485	-0.0685347
CERULENIN-6.0	FOSFOMYCIN-1.0	0.200878	1.27074	0.543147
CERULENIN-6.0	FUSIDICACID-50	-0.136138	-1.0668	-1.897
CERULENIN-6.0	GLUFOSFOMYCIN-0.2	-0.563562	0.0246204	-0.460586
CERULENIN-6.0	HYDROXYUREA-10.0	-0.574813	-0.370603	-0.0357277
CERULENIN-6.0	INDOLICIDIN-0.1	-0.728483	-0.0951794	-0.791735
CERULENIN-6.0	ISONIAZID-1.5	-0.424622	-0.0151092	-0.271394
CERULENIN-6.0	LEVOFLOXACIN-0.002	0.165936	2.83963	2.20579
CERULENIN-6.0	MECILLINAM-0.12	-0.314005	-0.321097	-0.510451
CERULENIN-6.0	METHOTREXATE-25	-0.568121	-0.0682322	-0.524478
CERULENIN-6.0	MINOCYCLINE-1.0	0.698941	-0.51656	-0.79508
CERULENIN-6.0	MITOMYCINC-0.1	0.181805	0.795551	1.02193
CERULENIN-6.0	NIGERICIN-5.0	-0.326205	0.331839	-0.293771
CERULENIN-6.0	NITROFURANTOIN-2.0	0.0234319	1.36834	1.35725
CERULENIN-6.0	PROPIDIUMIODIDE-50	0.89193	0.833244	0.0860979
CERULENIN-6.0	PMS-0.1	-0.497888	0.0746003	0.297841
CERULENIN-6.0	PHLEOMYCIN-1.0	0.552333	0.720715	0.151891
CERULENIN-6.0	PROCAINE-30	0.0367372	0.803569	-0.0173143
CERULENIN-6.0	PUROMYCIN-25	0.886077	0.92945	0.017995
CERULENIN-6.0	PYOCYANIN-10.0	0.154437	0.421874	0.664227
CERULENIN-6.0	RADICICOL-10	-0.275319	1.03184	0.195177
CERULENIN-6.0	STREPTOMYCIN-0.05	0.344485	0.482115	-0.0261269
CERULENIN-6.0	STREPTONIGRIN-0.5	0.849891	0.983402	1.21225
CERULENIN-6.0	SULFAMONOMETHOXINE-100	-0.285958	-0.023642	0.167202
CERULENIN-6.0	THIOLACTOMYCIN-50	-0.70205	-0.159912	-0.481357
CERULENIN-6.0	TOBRAMYCIN-0.4	0.22911	-0.112955	-0.0496258
CERULENIN-6.0	TRICLOSAN-0.05	0.480776	0.773435	-0.270284
CERULENIN-6.0	TUNICAMYCIN-7.5	-0.348616	0.524845	0.505581
CERULENIN-6.0	VANCOMYCIN-50	-0.636409	0.0850535	-0.536803
CERULENIN-6.0	VERAPAMIL-1.0	0.500702	-0.0647918	-0.342497
CERULENIN-6.0	AZTREONAM-0.04	-0.575005	-0.112728	0.11524
CERULENIN-6.0	BACITRACIN-300	0.010492	0.593929	-0.149747
CERULENIN-6.0	CARBENICILLIN-1.5	0.862349	0.114604	-0.351453
CERULENIN-6.0	CEFACLOR-3.0	0.787345	0.497725	0.326573
CERULENIN-6.0	CEFTAZIDIME-0.075	0.892269	0.0652173	0.180744
CERULENIN-6.0	CHLORAMPHENICOL-2.0	1.72736	0.796042	0.0617568
CERULENIN-6.0	CIPROFLOXACIN-0.008	0.588465	3.04795	2.0408
CERULENIN-6.0	CYCLOSERINED-16	-0.414809	-0.155829	-0.49433
CERULENIN-6.0	DOXYCYCLINE-1.0	1.31278	-0.121205	-0.427029
CERULENIN-6.0	GENTAMICIN-0.1	-0.692029	0.231689	-0.128629
CERULENIN-6.0	NALIDIXICACID-2.0	0.527028	2.54402	2.28438
CERULENIN-6.0	NORFLOXACIN-0.04	0.582229	1.86558	1.84893
CERULENIN-6.0	NOVOBIOCIN-30	0.732675	0.443098	-0.382052
CERULENIN-6.0	OXACILLIN-40.0	-0.345783	0.339238	0.129556
CERULENIN-6.0	POLYMYXINB-6.0	-0.495465	0.426707	-0.35213
CERULENIN-6.0	RIFAMPICIN-2.0	0.240532	-0.0707016	-0.509582
CERULENIN-6.0	SPECTINOMYCIN-6.0	1.06495	-0.00834969	-0.345427
CERULENIN-6.0	SPIRAMYCIN-20	0.77429	0.778312	0.403312
CERULENIN-6.0	SULFAMETHIZOLE-300	-0.526649	-0.0797349	-0.531402
CERULENIN-6.0	TETRACYCLINE-1.0	0.868061	-0.772007	-1.04892
CERULENIN-6.0	TRIMETHOPRIM-0.4	-0.340939	0.50195	0.936399
CHLOROPROMAZINE-24	CISPLATIN-100	0.824652	-0.0206601	-0.573844
CHLOROPROMAZINE-24	CLARYTHROMYCIN-10.0	-1.31352	-0.214265	-0.232852
CHLOROPROMAZINE-24	DIBUCAINE-1.2	-1.14487	-0.6903	0.175486
CHLOROPROMAZINE-24	DOXORUBICIN-10.0	1.2769	0.365467	1.2356
CHLOROPROMAZINE-24	EGCG-50	1.0776	-0.138625	-0.182352
CHLOROPROMAZINE-24	ERYTHROMYCIN-10.0	-1.20173	0.0492555	0.207616
CHLOROPROMAZINE-24	FOSFOMYCIN-1.0	0.832805	0.0623162	0.147074
CHLOROPROMAZINE-24	FUSIDICACID-50	-2.36722	-1.00316	-1.51598
CHLOROPROMAZINE-24	GLUFOSFOMYCIN-0.2	0.80392	-0.0651012	-0.0984053
CHLOROPROMAZINE-24	HYDROXYUREA-10.0	0.881647	-0.353953	0.483853
CHLOROPROMAZINE-24	INDOLICIDIN-0.1	0.730565	-0.0354093	-0.0932552
CHLOROPROMAZINE-24	ISONIAZID-1.5	0.777188	-0.116199	0.10476
CHLOROPROMAZINE-24	LEVOFLOXACIN-0.002	1.63473	2.69487	2.43022
CHLOROPROMAZINE-24	MECILLINAM-0.12	0.85077	-0.0491842	-0.0820353
CHLOROPROMAZINE-24	METHOTREXATE-25	0.739071	-0.136489	-0.215878
CHLOROPROMAZINE-24	MINOCYCLINE-1.0	-1.19736	-0.557846	-0.317503
CHLOROPROMAZINE-24	MITOMYCINC-0.1	1.67817	0.802882	1.38143
CHLOROPROMAZINE-24	NIGERICIN-5.0	1.07873	0.384423	0.178666
CHLOROPROMAZINE-24	NITROFURANTOIN-2.0	1.33211	1.45742	1.686
CHLOROPROMAZINE-24	PROPIDIUMIODIDE-50	-1.31277	-0.565829	-0.423517
CHLOROPROMAZINE-24	PMS-0.1	1.14683	0.122769	0.711282
CHLOROPROMAZINE-24	PHLEOMYCIN-1.0	-0.840966	1.02097	0.481139
CHLOROPROMAZINE-24	PROCAINE-30	1.59382	0.905686	0.473192
CHLOROPROMAZINE-24	PUROMYCIN-25	-1.39765	-0.477017	-0.546274
CHLOROPROMAZINE-24	PYOCYANIN-10.0	1.09635	0.487573	1.10158
CHLOROPROMAZINE-24	RADICICOL-10	1.26946	1.06716	0.686315
CHLOROPROMAZINE-24	STREPTOMYCIN-0.05	1.08786	-0.821452	-0.139844
CHLOROPROMAZINE-24	STREPTONIGRIN-0.5	-0.817405	1.14903	1.69912
CHLOROPROMAZINE-24	SULFAMONOMETHOXINE-100	1.27155	-0.0926395	0.476506
CHLOROPROMAZINE-24	THIOLACTOMYCIN-50	0.753157	-0.217504	-0.231535
CHLOROPROMAZINE-24	TOBRAMYCIN-0.4	1.48709	0.496243	0.492631
CHLOROPROMAZINE-24	TRICLOSAN-0.05	-1.01587	0.862769	0.442069
CHLOROPROMAZINE-24	TUNICAMYCIN-7.5	1.26143	0.60044	0.917814
CHLOROPROMAZINE-24	VANCOMYCIN-50	-1.20601	0.176373	0.117182
CHLOROPROMAZINE-24	VERAPAMIL-1.0	-0.98566	-0.0185069	-0.00566779
CHLOROPROMAZINE-24	AZTREONAM-0.04	1.10313	-0.0653615	0.461626
CHLOROPROMAZINE-24	BACITRACIN-300	-0.915147	0.738477	0.332137
CHLOROPROMAZINE-24	CARBENICILLIN-1.5	-0.881055	0.0207949	-0.14242
CHLOROPROMAZINE-24	CEFACLOR-3.0	-0.60084	0.406376	0.576665
CHLOROPROMAZINE-24	CEFTAZIDIME-0.075	-0.679698	-0.0991338	0.575959
CHLOROPROMAZINE-24	CHLORAMPHENICOL-2.0	-1.25389	-0.676752	-0.297689
CHLOROPROMAZINE-24	CIPROFLOXACIN-0.008	1.20758	1.88608	1.74363
CHLOROPROMAZINE-24	CYCLOSERINED-16	0.892707	-0.105655	-0.0410112
CHLOROPROMAZINE-24	DOXYCYCLINE-1.0	-0.832516	-0.0502561	-0.0354731
CHLOROPROMAZINE-24	GENTAMICIN-0.1	0.422555	0.341447	0.25679
CHLOROPROMAZINE-24	NALIDIXICACID-2.0	1.55918	2.44271	2.42147
CHLOROPROMAZINE-24	NORFLOXACIN-0.04	2.05777	2.10643	2.32338
CHLOROPROMAZINE-24	NOVOBIOCIN-30	-0.931404	0.467595	0.127239
CHLOROPROMAZINE-24	OXACILLIN-40.0	-0.758349	0.0566316	0.27629
CHLOROPROMAZINE-24	POLYMYXINB-6.0	0.980232	0.483145	0.167777
CHLOROPROMAZINE-24	RIFAMPICIN-2.0	-0.822032	0.0132636	-0.0259845
CHLOROPROMAZINE-24	SPECTINOMYCIN-6.0	-1.01867	0.206938	0.201386
CHLOROPROMAZINE-24	SPIRAMYCIN-20	-1.18328	0.722935	0.704744
CHLOROPROMAZINE-24	SULFAMETHIZOLE-300	0.965639	-0.0535108	-0.134037
CHLOROPROMAZINE-24	TETRACYCLINE-1.0	-1.73959	-0.588234	-0.549966
CHLOROPROMAZINE-24	TRIMETHOPRIM-0.4	1.3877	0.454604	1.23818
CISPLATIN-100	CLARYTHROMYCIN-10.0	-0.245501	-1.41099	-2.02314
CISPLATIN-100	DIBUCAINE-1.2	0.311052	-0.263629	-0.534972
CISPLATIN-100	DOXORUBICIN-10.0	-0.865285	-0.727996	-0.0635411
CISPLATIN-100	EGCG-50	-0.704099	-1.49716	-2.01104
CISPLATIN-100	ERYTHROMYCIN-10.0	-0.111099	-0.937508	-1.48554
CISPLATIN-100	FOSFOMYCIN-1.0	0.179901	0.320861	-0.458577
CISPLATIN-100	FUSIDICACID-50	-0.935435	-2.15241	-2.76588
CISPLATIN-100	GLUFOSFOMYCIN-0.2	-0.863228	-1.15776	-1.90712
CISPLATIN-100	HYDROXYUREA-10.0	-0.957468	-1.3412	-0.926327
CISPLATIN-100	INDOLICIDIN-0.1	-0.96803	-1.1787	-1.61786
CISPLATIN-100	ISONIAZID-1.5	-0.756676	-1.10031	-1.04674
CISPLATIN-100	LEVOFLOXACIN-0.002	-0.144768	2.1287	1.77626
CISPLATIN-100	MECILLINAM-0.12	-0.489691	-1.12633	-1.80485
CISPLATIN-100	METHOTREXATE-25	-0.980891	-1.14904	-1.76356
CISPLATIN-100	MINOCYCLINE-1.0	0.242305	-1.62964	-1.6988
CISPLATIN-100	MITOMYCINC-0.1	-0.100106	-0.231962	0.045199
CISPLATIN-100	NIGERICIN-5.0	-0.859283	-0.751585	-1.56401
CISPLATIN-100	NITROFURANTOIN-2.0	-0.334826	0.431204	0.440322
CISPLATIN-100	PROPIDIUMIODIDE-50	0.412094	-0.318526	-1.04942
CISPLATIN-100	PMS-0.1	-0.992412	-1.10767	-0.806738
CISPLATIN-100	PHLEOMYCIN-1.0	0.253757	0.0207932	-0.933469
CISPLATIN-100	PROCAINE-30	-0.313506	-0.208409	-1.16252
CISPLATIN-100	PUROMYCIN-25	0.650486	-0.164328	-0.793096
CISPLATIN-100	PYOCYANIN-10.0	-0.264562	-0.515281	-0.331297
CISPLATIN-100	RADICICOL-10	-0.461546	0.0391649	-0.841734
CISPLATIN-100	STREPTOMYCIN-0.05	0.225265	-0.514307	-1.00177
CISPLATIN-100	STREPTONIGRIN-0.5	0.296812	0.0687375	0.351084
CISPLATIN-100	SULFAMONOMETHOXINE-100	-0.644314	-1.18303	-1.09447
CISPLATIN-100	THIOLACTOMYCIN-50	-1.11123	-1.21951	-1.75668
CISPLATIN-100	TOBRAMYCIN-0.4	0.0619393	-0.884312	-1.17338
CISPLATIN-100	TRICLOSAN-0.05	-0.033362	-0.386285	-1.44446
CISPLATIN-100	TUNICAMYCIN-7.5	-0.709035	-0.659539	-0.847406
CISPLATIN-100	VANCOMYCIN-50	-0.727398	-1.14302	-1.91407
CISPLATIN-100	VERAPAMIL-1.0	-0.0370278	-1.16949	-1.52588
CISPLATIN-100	AZTREONAM-0.04	-0.847081	-1.48266	-1.4371
CISPLATIN-100	BACITRACIN-300	0.0347003	-0.564317	-1.5606
CISPLATIN-100	CARBENICILLIN-1.5	0.538434	-1.05737	-1.8519
CISPLATIN-100	CEFACLOR-3.0	0.78441	-0.528024	-0.986573
CISPLATIN-100	CEFTAZIDIME-0.075	0.876871	-1.27258	-1.31782
CISPLATIN-100	CHLORAMPHENICOL-2.0	1.44025	-0.23823	-0.962748
CISPLATIN-100	CIPROFLOXACIN-0.008	0.0916329	2.20537	1.20968
CISPLATIN-100	CYCLOSERINED-16	-0.813956	-1.16447	-1.79426
CISPLATIN-100	DOXYCYCLINE-1.0	1.21986	-1.3813	-1.53038
CISPLATIN-100	GENTAMICIN-0.1	-1.00539	-0.636047	-1.41709
CISPLATIN-100	NALIDIXICACID-2.0	0.12268	1.77113	1.6146
CISPLATIN-100	NORFLOXACIN-0.04	0.345781	1.04805	1.07361
CISPLATIN-100	NOVOBIOCIN-30	-0.0488205	-0.628405	-1.51843
CISPLATIN-100	OXACILLIN-40.0	-0.799718	-0.910026	-1.50788
CISPLATIN-100	POLYMYXINB-6.0	-0.869196	-0.696756	-1.52683
CISPLATIN-100	RIFAMPICIN-2.0	0.192061	-1.21559	-1.81262
CISPLATIN-100	SPECTINOMYCIN-6.0	0.676759	-0.941161	-1.50609
CISPLATIN-100	SPIRAMYCIN-20	0.134389	-0.397474	-1.12077
CISPLATIN-100	SULFAMETHIZOLE-300	-1.04267	-1.21323	-1.86157
CISPLATIN-100	TETRACYCLINE-1.0	0.384025	-1.78609	-2.03377
CISPLATIN-100	TRIMETHOPRIM-0.4	-0.746615	-0.512339	-0.0182552
CLARYTHROMYCIN-10.0	DIBUCAINE-1.2	-1.36944	-0.145886	0.00254834
CLARYTHROMYCIN-10.0	DOXORUBICIN-10.0	0.150241	-0.613809	0.503056
CLARYTHROMYCIN-10.0	EGCG-50	-0.141043	-1.43918	-1.35491
CLARYTHROMYCIN-10.0	ERYTHROMYCIN-10.0	-1.99358	-0.869085	-0.762754
CLARYTHROMYCIN-10.0	FOSFOMYCIN-1.0	0.73223	0.425966	0.0327923
CLARYTHROMYCIN-10.0	FUSIDICACID-50	-3.6558	-1.97299	-2.74079
CLARYTHROMYCIN-10.0	GLUFOSFOMYCIN-0.2	-0.196193	-1.06386	-1.17978
CLARYTHROMYCIN-10.0	HYDROXYUREA-10.0	-0.12236	-1.28704	-0.505468
CLARYTHROMYCIN-10.0	INDOLICIDIN-0.1	-0.288602	-0.952397	-1.43524
CLARYTHROMYCIN-10.0	ISONIAZID-1.5	-0.181271	-1.1767	-1.05523
CLARYTHROMYCIN-10.0	LEVOFLOXACIN-0.002	0.417886	1.93509	2.08628
CLARYTHROMYCIN-10.0	MECILLINAM-0.12	0.51624	-0.541458	-0.698269
CLARYTHROMYCIN-10.0	METHOTREXATE-25	-0.289243	-1.07743	-1.1856
CLARYTHROMYCIN-10.0	MINOCYCLINE-1.0	-1.97151	-1.40683	-1.43295
CLARYTHROMYCIN-10.0	MITOMYCINC-0.1	0.84833	-0.00420119	0.719276
CLARYTHROMYCIN-10.0	NIGERICIN-5.0	0.0101899	-0.654564	-0.892323
CLARYTHROMYCIN-10.0	NITROFURANTOIN-2.0	-0.465342	0.654367	0.935046
CLARYTHROMYCIN-10.0	PROPIDIUMIODIDE-50	-1.70424	-0.279302	-0.602832
CLARYTHROMYCIN-10.0	PMS-0.1	0.247291	-0.664808	0.03063
CLARYTHROMYCIN-10.0	PHLEOMYCIN-1.0	-1.39404	0.465108	0.0734042
CLARYTHROMYCIN-10.0	PROCAINE-30	0.892647	-0.0242992	-0.483193
CLARYTHROMYCIN-10.0	PUROMYCIN-25	-1.57504	-0.10291	-0.671759
CLARYTHROMYCIN-10.0	PYOCYANIN-10.0	0.842992	-0.293402	0.192796
CLARYTHROMYCIN-10.0	RADICICOL-10	0.0900626	-0.0125271	-0.488852
CLARYTHROMYCIN-10.0	STREPTOMYCIN-0.05	1.02247	-0.468533	-0.567888
CLARYTHROMYCIN-10.0	STREPTONIGRIN-0.5	-1.33245	0.511608	0.944765
CLARYTHROMYCIN-10.0	SULFAMONOMETHOXINE-100	0.292078	-1.09576	-0.547133
CLARYTHROMYCIN-10.0	THIOLACTOMYCIN-50	-0.13253	-1.1818	-1.19032
CLARYTHROMYCIN-10.0	TOBRAMYCIN-0.4	0.0973904	-0.513727	-0.523447
CLARYTHROMYCIN-10.0	TRICLOSAN-0.05	-1.75525	0.0192559	-0.737618
CLARYTHROMYCIN-10.0	TUNICAMYCIN-7.5	-0.0149509	-0.602508	-0.200139
CLARYTHROMYCIN-10.0	VANCOMYCIN-50	-1.94876	-0.946754	-1.18147
CLARYTHROMYCIN-10.0	VERAPAMIL-1.0	-2.09969	-1.53306	-1.21028
CLARYTHROMYCIN-10.0	AZTREONAM-0.04	-0.0782734	-1.39159	-0.674064
CLARYTHROMYCIN-10.0	BACITRACIN-300	-1.83682	-0.654757	-0.856395
CLARYTHROMYCIN-10.0	CARBENICILLIN-1.5	-1.78007	-0.93646	-1.11255
CLARYTHROMYCIN-10.0	CEFACLOR-3.0	-1.06756	-0.111529	0.0464516
CLARYTHROMYCIN-10.0	CEFTAZIDIME-0.075	-1.54074	-1.04299	-0.399783
CLARYTHROMYCIN-10.0	CHLORAMPHENICOL-2.0	-1.85085	-0.260759	-0.473908
CLARYTHROMYCIN-10.0	CIPROFLOXACIN-0.008	1.18413	2.36421	1.53467
CLARYTHROMYCIN-10.0	CYCLOSERINED-16	-0.092049	-1.1478	-1.25125
CLARYTHROMYCIN-10.0	DOXYCYCLINE-1.0	-1.85359	-1.19414	-1.15694
CLARYTHROMYCIN-10.0	GENTAMICIN-0.1	-0.784433	-0.492878	-0.773457
CLARYTHROMYCIN-10.0	NALIDIXICACID-2.0	0.716937	1.75608	1.91296
CLARYTHROMYCIN-10.0	NORFLOXACIN-0.04	1.01473	1.41209	1.52858
CLARYTHROMYCIN-10.0	NOVOBIOCIN-30	-1.8231	-0.449601	-0.919607
CLARYTHROMYCIN-10.0	OXACILLIN-40.0	-1.18298	-0.689417	-0.799013
CLARYTHROMYCIN-10.0	POLYMYXINB-6.0	-0.217932	-0.64242	-1.01631
CLARYTHROMYCIN-10.0	RIFAMPICIN-2.0	-1.8574	-1.22111	-1.22111
CLARYTHROMYCIN-10.0	SPECTINOMYCIN-6.0	-1.39515	-0.343964	-0.33794
CLARYTHROMYCIN-10.0	SPIRAMYCIN-20	-1.49905	0.142139	-0.113702
CLARYTHROMYCIN-10.0	SULFAMETHIZOLE-300	-0.168145	-1.13731	-1.24971
CLARYTHROMYCIN-10.0	TETRACYCLINE-1.0	-2.90869	-1.44722	-1.77251
CLARYTHROMYCIN-10.0	TRIMETHOPRIM-0.4	0.759157	-0.217848	0.702744
DIBUCAINE-1.2	DOXORUBICIN-10.0	0.746029	0.259205	0.296129
DIBUCAINE-1.2	EGCG-50	0.741392	-0.383364	-0.215156
DIBUCAINE-1.2	ERYTHROMYCIN-10.0	-1.12401	0.18115	0.154419
DIBUCAINE-1.2	FOSFOMYCIN-1.0	0.671067	-0.000729659	0.436797
DIBUCAINE-1.2	FUSIDICACID-50	-2.80365	-0.85008	-1.13532
DIBUCAINE-1.2	GLUFOSFOMYCIN-0.2	0.498072	-0.146777	0.0633389
DIBUCAINE-1.2	HYDROXYUREA-10.0	0.394296	-0.322179	-0.359682
DIBUCAINE-1.2	INDOLICIDIN-0.1	0.454506	-0.270979	-0.182348
DIBUCAINE-1.2	ISONIAZID-1.5	0.648212	-0.136579	0.241531
DIBUCAINE-1.2	LEVOFLOXACIN-0.002	0.923032	2.67181	1.72805
DIBUCAINE-1.2	MECILLINAM-0.12	1.2946	-0.611751	-0.0548807
DIBUCAINE-1.2	METHOTREXATE-25	0.53512	-0.115435	-0.0561879
DIBUCAINE-1.2	MINOCYCLINE-1.0	-1.38187	-0.631765	-0.363647
DIBUCAINE-1.2	MITOMYCINC-0.1	1.36635	0.763195	0.611359
DIBUCAINE-1.2	NIGERICIN-5.0	0.765491	0.210834	0.208381
DIBUCAINE-1.2	NITROFURANTOIN-2.0	0.739676	1.61773	1.28672
DIBUCAINE-1.2	PROPIDIUMIODIDE-50	-1.32431	-0.652674	-0.18894
DIBUCAINE-1.2	PMS-0.1	0.382606	-0.0889368	-0.260575
DIBUCAINE-1.2	PHLEOMYCIN-1.0	-1.13317	0.940606	0.464121
DIBUCAINE-1.2	PROCAINE-30	1.64545	0.861694	0.340574
DIBUCAINE-1.2	PUROMYCIN-25	-1.49884	-0.619446	-0.399964
DIBUCAINE-1.2	PYOCYANIN-10.0	1.33413	0.376547	0.230695
DIBUCAINE-1.2	RADICICOL-10	0.816774	0.889296	0.536056
DIBUCAINE-1.2	STREPTOMYCIN-0.05	1.15651	-0.823979	-0.279151
DIBUCAINE-1.2	STREPTONIGRIN-0.5	-0.89428	1.10858	0.671903
DIBUCAINE-1.2	SULFAMONOMETHOXINE-100	0.430029	-0.190327	0.484163
DIBUCAINE-1.2	THIOLACTOMYCIN-50	0.404467	-0.152716	-0.0363209
DIBUCAINE-1.2	TOBRAMYCIN-0.4	1.24458	0.769474	0.656041
DIBUCAINE-1.2	TRICLOSAN-0.05	-1.17748	0.42392	0.159961
DIBUCAINE-1.2	TUNICAMYCIN-7.5	0.645555	0.380817	0.756259
DIBUCAINE-1.2	VANCOMYCIN-50	-1.32496	-0.419346	-0.0121484
DIBUCAINE-1.2	VERAPAMIL-1.0	-1.18144	-0.00239178	0.095888
DIBUCAINE-1.2	AZTREONAM-0.04	0.659339	-0.319737	0.365569
DIBUCAINE-1.2	BACITRACIN-300	-1.13344	0.0111857	0.0744907
DIBUCAINE-1.2	CARBENICILLIN-1.5	-1.07312	-0.0273921	-0.141539
DIBUCAINE-1.2	CEFACLOR-3.0	-0.79119	0.0986165	0.670883
DIBUCAINE-1.2	CEFTAZIDIME-0.075	-0.912816	-0.50575	0.511188
DIBUCAINE-1.2	CHLORAMPHENICOL-2.0	-1.26572	-0.667415	-0.241176
DIBUCAINE-1.2	CIPROFLOXACIN-0.008	1.06973	1.79989	2.13025
DIBUCAINE-1.2	CYCLOSERINED-16	0.707465	-0.18954	0.000602277
DIBUCAINE-1.2	DOXYCYCLINE-1.0	-1.12637	-0.260835	-0.167871
DIBUCAINE-1.2	GENTAMICIN-0.1	0.450063	0.502654	0.497021
DIBUCAINE-1.2	NALIDIXICACID-2.0	0.957374	2.06452	1.31779
DIBUCAINE-1.2	NORFLOXACIN-0.04	1.16374	1.85878	2.25344
DIBUCAINE-1.2	NOVOBIOCIN-30	-1.14144	0.489938	0.363857
DIBUCAINE-1.2	OXACILLIN-40.0	-1.0674	-0.200263	0.264086
DIBUCAINE-1.2	POLYMYXINB-6.0	0.595642	0.307738	0.107716
DIBUCAINE-1.2	RIFAMPICIN-2.0	-0.997756	-0.141496	0.0109403
DIBUCAINE-1.2	SPECTINOMYCIN-6.0	-0.826894	0.183657	0.0320783
DIBUCAINE-1.2	SPIRAMYCIN-20	-1.02779	0.568799	0.764731
DIBUCAINE-1.2	SULFAMETHIZOLE-300	0.657845	-0.128308	-0.0388936
DIBUCAINE-1.2	TETRACYCLINE-1.0	-1.88786	-0.691558	-0.450512
DIBUCAINE-1.2	TRIMETHOPRIM-0.4	0.700417	0.266694	0.165003
DOXORUBICIN-10.0	EGCG-50	-0.585964	-0.831617	0.201216
DOXORUBICIN-10.0	ERYTHROMYCIN-10.0	0.4545	-0.292885	0.767235
DOXORUBICIN-10.0	FOSFOMYCIN-1.0	0.198166	0.861952	1.33393
DOXORUBICIN-10.0	FUSIDICACID-50	-0.598596	-1.62025	-0.902448
DOXORUBICIN-10.0	GLUFOSFOMYCIN-0.2	-0.841478	-0.536552	0.470959
DOXORUBICIN-10.0	HYDROXYUREA-10.0	-1.18966	-0.92418	-0.0323889
DOXORUBICIN-10.0	INDOLICIDIN-0.1	-0.992117	-0.690362	0.180864
DOXORUBICIN-10.0	ISONIAZID-1.5	-0.986869	-0.517055	-0.146361
DOXORUBICIN-10.0	LEVOFLOXACIN-0.002	-0.839402	1.9557	1.04004
DOXORUBICIN-10.0	MECILLINAM-0.12	-0.292417	-0.59373	0.455248
DOXORUBICIN-10.0	METHOTREXATE-25	-0.906894	-0.6737	0.493053
DOXORUBICIN-10.0	MINOCYCLINE-1.0	0.563664	-1.14001	0.13888
DOXORUBICIN-10.0	MITOMYCINC-0.1	-0.0959843	0.295137	0.127359
DOXORUBICIN-10.0	NIGERICIN-5.0	-0.832107	-0.548357	0.40342
DOXORUBICIN-10.0	NITROFURANTOIN-2.0	-0.518008	0.81215	0.408573
DOXORUBICIN-10.0	PROPIDIUMIODIDE-50	0.672266	0.371936	0.87551
DOXORUBICIN-10.0	PMS-0.1	-0.748258	-0.38562	0.234246
DOXORUBICIN-10.0	PHLEOMYCIN-1.0	0.522363	0.516506	1.09077
DOXORUBICIN-10.0	PROCAINE-30	-0.0952166	0.247633	0.848861
DOXORUBICIN-10.0	PUROMYCIN-25	0.994717	0.384805	0.686797
DOXORUBICIN-10.0	PYOCYANIN-10.0	-0.310925	-0.0911212	0.425008
DOXORUBICIN-10.0	RADICICOL-10	-0.380158	0.65992	1.25426
DOXORUBICIN-10.0	STREPTOMYCIN-0.05	0.313408	-0.128177	0.828838
DOXORUBICIN-10.0	STREPTONIGRIN-0.5	0.448756	0.665221	0.369671
DOXORUBICIN-10.0	SULFAMONOMETHOXINE-100	-0.823728	-0.551072	0.17986
DOXORUBICIN-10.0	THIOLACTOMYCIN-50	-0.994283	-0.78122	0.399398
DOXORUBICIN-10.0	TOBRAMYCIN-0.4	0.180004	-0.464111	0.752003
DOXORUBICIN-10.0	TRICLOSAN-0.05	0.279972	0.291496	0.854235
DOXORUBICIN-10.0	TUNICAMYCIN-7.5	-0.516924	-0.0400203	1.38738
DOXORUBICIN-10.0	VANCOMYCIN-50	-0.645202	-0.367917	0.686718
DOXORUBICIN-10.0	VERAPAMIL-1.0	0.561978	-0.784804	0.549839
DOXORUBICIN-10.0	AZTREONAM-0.04	-0.625719	-0.761213	0.955772
DOXORUBICIN-10.0	BACITRACIN-300	0.213117	0.115505	0.808035
DOXORUBICIN-10.0	CARBENICILLIN-1.5	0.875426	-0.43447	0.367037
DOXORUBICIN-10.0	CEFACLOR-3.0	0.767466	0.0457862	0.323341
DOXORUBICIN-10.0	CEFTAZIDIME-0.075	1.15928	-0.483335	1.08649
DOXORUBICIN-10.0	CHLORAMPHENICOL-2.0	1.81902	0.296197	0.874015
DOXORUBICIN-10.0	CIPROFLOXACIN-0.008	0.120626	2.8055	2.20021
DOXORUBICIN-10.0	CYCLOSERINED-16	-0.741109	-0.588639	0.466878
DOXORUBICIN-10.0	DOXYCYCLINE-1.0	1.58933	-0.673564	0.292082
DOXORUBICIN-10.0	GENTAMICIN-0.1	-0.788383	-0.0455737	0.763168
DOXORUBICIN-10.0	NALIDIXICACID-2.0	-0.432503	2.05774	1.1055
DOXORUBICIN-10.0	NORFLOXACIN-0.04	0.232144	1.53118	2.02625
DOXORUBICIN-10.0	NOVOBIOCIN-30	0.260356	-0.0638759	0.757671
DOXORUBICIN-10.0	OXACILLIN-40.0	0.0163053	-0.267904	0.872542
DOXORUBICIN-10.0	POLYMYXINB-6.0	-0.669852	-0.0755565	0.722639
DOXORUBICIN-10.0	RIFAMPICIN-2.0	0.405455	-0.553933	0.475271
DOXORUBICIN-10.0	SPECTINOMYCIN-6.0	1.13159	-0.486214	0.640442
DOXORUBICIN-10.0	SPIRAMYCIN-20	0.585606	0.35101	1.34982
DOXORUBICIN-10.0	SULFAMETHIZOLE-300	-1.04823	-0.530738	0.528522
DOXORUBICIN-10.0	TETRACYCLINE-1.0	1.27226	-1.27935	-0.182104
DOXORUBICIN-10.0	TRIMETHOPRIM-0.4	-0.931792	-0.00505981	0.000694505
EGCG-50	ERYTHROMYCIN-10.0	0.0427053	-0.800774	-0.693382
EGCG-50	FOSFOMYCIN-1.0	0.342737	0.276551	-0.160777
EGCG-50	FUSIDICACID-50	-0.753528	-2.10664	-2.7487
EGCG-50	GLUFOSFOMYCIN-0.2	-0.534705	-1.2442	-1.23726
EGCG-50	HYDROXYUREA-10.0	-0.696955	-1.52112	-0.642676
EGCG-50	INDOLICIDIN-0.1	-0.78514	-1.23273	-1.50772
EGCG-50	ISONIAZID-1.5	-0.593487	-1.35275	-1.16529
EGCG-50	LEVOFLOXACIN-0.002	0.139175	2.00954	1.90873
EGCG-50	MECILLINAM-0.12	-0.351514	-1.28342	-1.20873
EGCG-50	METHOTREXATE-25	-0.641641	-1.26895	-1.23872
EGCG-50	MINOCYCLINE-1.0	0.4657	-1.43456	-1.41654
EGCG-50	MITOMYCINC-0.1	0.30284	-0.218283	0.447419
EGCG-50	NIGERICIN-5.0	-0.616036	-0.938994	-1.07651
EGCG-50	NITROFURANTOIN-2.0	-0.0435398	0.324673	0.642293
EGCG-50	PROPIDIUMIODIDE-50	0.77053	-0.349364	-0.74355
EGCG-50	PMS-0.1	-0.52512	-1.14452	-0.408721
EGCG-50	PHLEOMYCIN-1.0	0.657278	-0.213587	-0.532605
EGCG-50	PROCAINE-30	0.0609508	-0.0283065	-0.412772
EGCG-50	PUROMYCIN-25	0.805508	-0.304467	-0.846545
EGCG-50	PYOCYANIN-10.0	0.00457351	-0.467863	0.183774
EGCG-50	RADICICOL-10	-0.357859	-0.285686	-0.542054
EGCG-50	STREPTOMYCIN-0.05	0.500856	-0.706879	-0.702823
EGCG-50	STREPTONIGRIN-0.5	0.614465	-0.036588	0.642449
EGCG-50	SULFAMONOMETHOXINE-100	-0.390476	-1.30019	-0.673457
EGCG-50	THIOLACTOMYCIN-50	-0.754611	-1.35382	-1.26556
EGCG-50	TOBRAMYCIN-0.4	0.337028	-0.841206	-0.547752
EGCG-50	TRICLOSAN-0.05	0.196811	-0.221509	-0.870979
EGCG-50	TUNICAMYCIN-7.5	-0.401757	-0.797136	-0.288316
EGCG-50	VANCOMYCIN-50	-0.272903	-1.11582	-1.28035
EGCG-50	VERAPAMIL-1.0	0.0961458	-1.39191	-1.15203
EGCG-50	AZTREONAM-0.04	-0.506573	-1.4513	-0.636034
EGCG-50	BACITRACIN-300	0.176051	-0.750138	-0.898154
EGCG-50	CARBENICILLIN-1.5	0.669282	-1.22658	-1.18236
EGCG-50	CEFACLOR-3.0	0.90158	-0.802872	-0.437902
EGCG-50	CEFTAZIDIME-0.075	1.09968	-1.24511	-0.618529
EGCG-50	CHLORAMPHENICOL-2.0	1.5311	-0.339641	-0.574024
EGCG-50	CIPROFLOXACIN-0.008	0.500792	2.11852	1.39263
EGCG-50	CYCLOSERINED-16	-0.436587	-1.30346	-1.32964
EGCG-50	DOXYCYCLINE-1.0	1.20043	-1.40261	-1.26602
EGCG-50	GENTAMICIN-0.1	-0.68082	-0.515267	-0.740547
EGCG-50	NALIDIXICACID-2.0	0.391943	1.68597	1.85355
EGCG-50	NORFLOXACIN-0.04	0.563253	0.881681	1.24958
EGCG-50	NOVOBIOCIN-30	0.399874	-0.67694	-1.08695
EGCG-50	OXACILLIN-40.0	-0.413069	-0.559189	-0.599902
EGCG-50	POLYMYXINB-6.0	-0.547775	-0.858868	-1.16162
EGCG-50	RIFAMPICIN-2.0	0.38929	-1.39138	-1.33186
EGCG-50	SPECTINOMYCIN-6.0	0.82408	-0.998098	-0.92814
EGCG-50	SPIRAMYCIN-20	0.428983	-0.370919	-0.429483
EGCG-50	SULFAMETHIZOLE-300	-0.686281	-1.35843	-1.37462
EGCG-50	TETRACYCLINE-1.0	0.447447	-1.90038	-1.91181
EGCG-50	TRIMETHOPRIM-0.4	-0.599173	-0.260405	0.599411
ERYTHROMYCIN-10.0	FOSFOMYCIN-1.0	0.836226	0.813487	0.387977
ERYTHROMYCIN-10.0	FUSIDICACID-50	-3.49633	-1.49019	-2.21014
ERYTHROMYCIN-10.0	GLUFOSFOMYCIN-0.2	0.024428	-0.771192	-0.791506
ERYTHROMYCIN-10.0	HYDROXYUREA-10.0	0.0314729	-0.942624	-0.195607
ERYTHROMYCIN-10.0	INDOLICIDIN-0.1	-0.0565301	-0.661864	-0.978835
ERYTHROMYCIN-10.0	ISONIAZID-1.5	0.0284073	-0.933407	-0.688103
ERYTHROMYCIN-10.0	LEVOFLOXACIN-0.002	0.589754	2.42848	2.34488
ERYTHROMYCIN-10.0	MECILLINAM-0.12	0.540414	-0.80195	-0.664031
ERYTHROMYCIN-10.0	METHOTREXATE-25	0.00911784	-0.740642	-0.703419
ERYTHROMYCIN-10.0	MINOCYCLINE-1.0	-1.82602	-0.926073	-0.871549
ERYTHROMYCIN-10.0	MITOMYCINC-0.1	1.08007	0.236095	1.01017
ERYTHROMYCIN-10.0	NIGERICIN-5.0	0.187237	-0.310991	-0.544927
ERYTHROMYCIN-10.0	NITROFURANTOIN-2.0	-0.0871979	1.05374	1.3787
ERYTHROMYCIN-10.0	PROPIDIUMIODIDE-50	-1.44567	0.238633	-0.188708
ERYTHROMYCIN-10.0	PMS-0.1	0.302841	-0.55006	0.078048
ERYTHROMYCIN-10.0	PHLEOMYCIN-1.0	-1.46983	0.394497	0.0545409
ERYTHROMYCIN-10.0	PROCAINE-30	0.855699	-0.31343	-0.540841
ERYTHROMYCIN-10.0	PUROMYCIN-25	-1.52056	0.335865	-0.297453
ERYTHROMYCIN-10.0	PYOCYANIN-10.0	1.00184	0.138838	0.653549
ERYTHROMYCIN-10.0	RADICICOL-10	0.227841	0.236171	-0.108435
ERYTHROMYCIN-10.0	STREPTOMYCIN-0.05	1.27142	-0.298487	-0.226726
ERYTHROMYCIN-10.0	STREPTONIGRIN-0.5	-1.18739	0.368661	1.07356
ERYTHROMYCIN-10.0	SULFAMONOMETHOXINE-100	0.350528	-0.741325	-0.115841
ERYTHROMYCIN-10.0	THIOLACTOMYCIN-50	-0.0297867	-0.851856	-0.716094
ERYTHROMYCIN-10.0	TOBRAMYCIN-0.4	0.51404	-0.283873	-0.173115
ERYTHROMYCIN-10.0	TRICLOSAN-0.05	-1.54215	0.480349	-0.246966
ERYTHROMYCIN-10.0	TUNICAMYCIN-7.5	-0.0160489	-1.04255	-0.292044
ERYTHROMYCIN-10.0	VANCOMYCIN-50	-1.62254	-0.470627	-0.714998
ERYTHROMYCIN-10.0	VERAPAMIL-1.0	-1.83389	-1.09557	-0.66764
ERYTHROMYCIN-10.0	AZTREONAM-0.04	0.0301194	-1.00836	-0.265278
ERYTHROMYCIN-10.0	BACITRACIN-300	-1.81452	-1.05821	-0.890722
ERYTHROMYCIN-10.0	CARBENICILLIN-1.5	-1.67612	-0.696805	-0.754018
ERYTHROMYCIN-10.0	CEFACLOR-3.0	-1.13882	-0.254913	0.0869378
ERYTHROMYCIN-10.0	CEFTAZIDIME-0.075	-1.46401	-0.684534	-0.141253
ERYTHROMYCIN-10.0	CHLORAMPHENICOL-2.0	-1.59135	0.0803852	-0.126951
ERYTHROMYCIN-10.0	CIPROFLOXACIN-0.008	1.00059	2.44096	1.80588
ERYTHROMYCIN-10.0	CYCLOSERINED-16	0.0489149	-0.731478	-0.744106
ERYTHROMYCIN-10.0	DOXYCYCLINE-1.0	-1.76141	-0.970098	-0.865006
ERYTHROMYCIN-10.0	GENTAMICIN-0.1	-0.620695	0.0967118	-0.118683
ERYTHROMYCIN-10.0	NALIDIXICACID-2.0	0.8241	1.96158	2.19755
ERYTHROMYCIN-10.0	NORFLOXACIN-0.04	1.02888	1.39456	1.738
ERYTHROMYCIN-10.0	NOVOBIOCIN-30	-1.64158	-0.094952	-0.497557
ERYTHROMYCIN-10.0	OXACILLIN-40.0	-0.835304	-0.0614414	-0.107677
ERYTHROMYCIN-10.0	POLYMYXINB-6.0	-0.0529998	-1.01605	-1.08689
ERYTHROMYCIN-10.0	RIFAMPICIN-2.0	-1.64831	-0.94656	-0.79423
ERYTHROMYCIN-10.0	SPECTINOMYCIN-6.0	-1.38343	-0.494495	-0.610561
ERYTHROMYCIN-10.0	SPIRAMYCIN-20	-1.52402	-0.0388327	-0.0619371
ERYTHROMYCIN-10.0	SULFAMETHIZOLE-300	-0.0809271	-0.847332	-0.89276
ERYTHROMYCIN-10.0	TETRACYCLINE-1.0	-2.77254	-1.25676	-1.38203
ERYTHROMYCIN-10.0	TRIMETHOPRIM-0.4	0.491266	-0.0564741	0.981951
FOSFOMYCIN-1.0	FUSIDICACID-50	0.0460846	-0.27097	-0.7623
FOSFOMYCIN-1.0	GLUFOSFOMYCIN-0.2	-0.141343	0.250318	0.060831
FOSFOMYCIN-1.0	HYDROXYUREA-10.0	0.0803739	0.114877	0.46976
FOSFOMYCIN-1.0	INDOLICIDIN-0.1	0.0165672	0.392536	-0.0813896
FOSFOMYCIN-1.0	ISONIAZID-1.5	0.130743	0.477439	0.300557
FOSFOMYCIN-1.0	LEVOFLOXACIN-0.002	0.838522	2.91478	2.51987
FOSFOMYCIN-1.0	MECILLINAM-0.12	0.275298	0.827063	-0.0552003
FOSFOMYCIN-1.0	METHOTREXATE-25	0.190227	0.498223	-0.0403443
FOSFOMYCIN-1.0	MINOCYCLINE-1.0	0.67828	-0.0445545	-0.0251025
FOSFOMYCIN-1.0	MITOMYCINC-0.1	0.732698	0.701776	1.36003
FOSFOMYCIN-1.0	NIGERICIN-5.0	0.0432755	0.861253	0.250479
FOSFOMYCIN-1.0	NITROFURANTOIN-2.0	0.580511	1.89075	1.86794
FOSFOMYCIN-1.0	PROPIDIUMIODIDE-50	0.311559	-0.0988802	-0.284527
FOSFOMYCIN-1.0	PMS-0.1	0.168289	0.306963	0.683814
FOSFOMYCIN-1.0	PHLEOMYCIN-1.0	1.09173	1.76303	0.437855
FOSFOMYCIN-1.0	PROCAINE-30	0.729323	1.5384	0.680644
FOSFOMYCIN-1.0	PUROMYCIN-25	0.47369	0.0403809	-0.362867
FOSFOMYCIN-1.0	PYOCYANIN-10.0	0.499233	0.873388	1.3409
FOSFOMYCIN-1.0	RADICICOL-10	0.526048	1.53731	0.643112
FOSFOMYCIN-1.0	STREPTOMYCIN-0.05	0.315214	-0.393497	-0.118139
FOSFOMYCIN-1.0	STREPTONIGRIN-0.5	1.08293	1.57802	1.78659
FOSFOMYCIN-1.0	SULFAMONOMETHOXINE-100	0.370749	0.445995	0.519905
FOSFOMYCIN-1.0	THIOLACTOMYCIN-50	-0.171421	0.171177	-0.177564
FOSFOMYCIN-1.0	TOBRAMYCIN-0.4	0.692643	1.04956	0.666353
FOSFOMYCIN-1.0	TRICLOSAN-0.05	0.786498	1.06967	0.471382
FOSFOMYCIN-1.0	TUNICAMYCIN-7.5	0.295394	0.959412	0.223325
FOSFOMYCIN-1.0	VANCOMYCIN-50	0.0625836	0.668511	0.108653
FOSFOMYCIN-1.0	VERAPAMIL-1.0	0.691345	0.334741	-0.0237748
FOSFOMYCIN-1.0	AZTREONAM-0.04	0.133213	0.306293	-0.211911
FOSFOMYCIN-1.0	BACITRACIN-300	0.984247	1.04363	0.340552
FOSFOMYCIN-1.0	CARBENICILLIN-1.5	1.16558	0.381777	0.0877634
FOSFOMYCIN-1.0	CEFACLOR-3.0	1.32053	0.257044	0.439397
FOSFOMYCIN-1.0	CEFTAZIDIME-0.075	1.29123	0.231238	-0.0790844
FOSFOMYCIN-1.0	CHLORAMPHENICOL-2.0	1.59887	0.0450601	-0.0583298
FOSFOMYCIN-1.0	CIPROFLOXACIN-0.008	0.279472	2.32981	1.97487
FOSFOMYCIN-1.0	CYCLOSERINED-16	-0.00257988	1.09415	0.0282171
FOSFOMYCIN-1.0	DOXYCYCLINE-1.0	1.63469	0.372658	0.0596198
FOSFOMYCIN-1.0	GENTAMICIN-0.1	-0.0474389	0.988988	0.386417
FOSFOMYCIN-1.0	NALIDIXICACID-2.0	0.829944	3.171	2.66771
FOSFOMYCIN-1.0	NORFLOXACIN-0.04	1.20596	2.42178	2.42683
FOSFOMYCIN-1.0	NOVOBIOCIN-30	0.311798	1.06127	0.400504
FOSFOMYCIN-1.0	OXACILLIN-40.0	-0.190796	0.422344	0.22528
FOSFOMYCIN-1.0	POLYMYXINB-6.0	0.20116	1.00412	0.264885
FOSFOMYCIN-1.0	RIFAMPICIN-2.0	0.850157	0.510706	0.032745
FOSFOMYCIN-1.0	SPECTINOMYCIN-6.0	1.45578	0.395117	0.00523642
FOSFOMYCIN-1.0	SPIRAMYCIN-20	0.650094	1.17063	0.74802
FOSFOMYCIN-1.0	SULFAMETHIZOLE-300	0.0245132	0.581727	0.0335669
FOSFOMYCIN-1.0	TETRACYCLINE-1.0	0.912345	-0.208932	-0.368213
FOSFOMYCIN-1.0	TRIMETHOPRIM-0.4	0.18959	0.76586	1.23537
FUSIDICACID-50	GLUFOSFOMYCIN-0.2	-0.824859	-2.01632	-2.67361
FUSIDICACID-50	HYDROXYUREA-10.0	-0.735261	-2.16325	-1.82017
FUSIDICACID-50	INDOLICIDIN-0.1	-0.942123	-2.03814	-2.60423
FUSIDICACID-50	ISONIAZID-1.5	-0.786593	-2.02029	-1.98761
FUSIDICACID-50	LEVOFLOXACIN-0.002	-0.0101239	1.18796	0.747553
FUSIDICACID-50	MECILLINAM-0.12	-0.286482	-2.02936	-2.72322
FUSIDICACID-50	METHOTREXATE-25	-1.01236	-2.04779	-2.67451
FUSIDICACID-50	MINOCYCLINE-1.0	-3.20917	-2.20239	-2.41801
FUSIDICACID-50	MITOMYCINC-0.1	0.426219	-1.05757	-0.479666
FUSIDICACID-50	NIGERICIN-5.0	-0.73733	-1.6587	-2.43252
FUSIDICACID-50	NITROFURANTOIN-2.0	0.0388194	-0.408445	-0.186017
FUSIDICACID-50	PROPIDIUMIODIDE-50	-2.90926	-1.09703	-1.87118
FUSIDICACID-50	PMS-0.1	-0.260524	-1.90463	-1.65603
FUSIDICACID-50	PHLEOMYCIN-1.0	-2.89256	-0.939503	-1.80569
FUSIDICACID-50	PROCAINE-30	0.0200237	-0.83254	-1.86757
FUSIDICACID-50	PUROMYCIN-25	-2.8048	-0.956476	-1.63046
FUSIDICACID-50	PYOCYANIN-10.0	0.237029	-1.28952	-1.11248
FUSIDICACID-50	RADICICOL-10	-0.699311	-1.07189	-1.98483
FUSIDICACID-50	STREPTOMYCIN-0.05	0.492509	-1.14318	-1.7799
FUSIDICACID-50	STREPTONIGRIN-0.5	-2.74867	-0.811214	-0.670483
FUSIDICACID-50	SULFAMONOMETHOXINE-100	-0.413769	-2.06793	-1.98586
FUSIDICACID-50	THIOLACTOMYCIN-50	-0.763851	-2.0729	-2.63974
FUSIDICACID-50	TOBRAMYCIN-0.4	-0.590512	-1.209	-1.84452
FUSIDICACID-50	TRICLOSAN-0.05	-3.34562	-0.866893	-1.99298
FUSIDICACID-50	TUNICAMYCIN-7.5	-0.681577	-1.54636	-1.63753
FUSIDICACID-50	VANCOMYCIN-50	-3.91705	-1.93226	-2.8655
FUSIDICACID-50	VERAPAMIL-1.0	-3.07703	-2.08463	-2.44421
FUSIDICACID-50	AZTREONAM-0.04	-0.829949	-2.35213	-2.31044
FUSIDICACID-50	BACITRACIN-300	-3.54934	-1.46631	-2.55013
FUSIDICACID-50	CARBENICILLIN-1.5	-2.90729	-1.94361	-2.5756
FUSIDICACID-50	CEFACLOR-3.0	-2.66926	-1.36926	-1.83168
FUSIDICACID-50	CEFTAZIDIME-0.075	-2.75361	-2.05732	-2.11406
FUSIDICACID-50	CHLORAMPHENICOL-2.0	-2.76457	-1.09639	-1.73363
FUSIDICACID-50	CIPROFLOXACIN-0.008	0.211491	1.20957	0.293414
FUSIDICACID-50	CYCLOSERINED-16	-0.728614	-1.77895	-2.65863
FUSIDICACID-50	DOXYCYCLINE-1.0	-2.76894	-2.2125	-2.31765
FUSIDICACID-50	GENTAMICIN-0.1	-0.956452	-1.07046	-2.00875
FUSIDICACID-50	NALIDIXICACID-2.0	-0.290284	0.680056	0.638752
FUSIDICACID-50	NORFLOXACIN-0.04	0.269139	0.0301862	0.115517
FUSIDICACID-50	NOVOBIOCIN-30	-3.05445	-1.45281	-2.43862
FUSIDICACID-50	OXACILLIN-40.0	-3.51848	-1.39779	-2.25358
FUSIDICACID-50	POLYMYXINB-6.0	-0.855528	-1.62428	-2.38877
FUSIDICACID-50	RIFAMPICIN-2.0	-3.03678	-2.1333	-2.74677
FUSIDICACID-50	SPECTINOMYCIN-6.0	-2.67015	-1.6017	-2.26316
FUSIDICACID-50	SPIRAMYCIN-20	-3.44916	-1.37368	-2.20121
FUSIDICACID-50	SULFAMETHIZOLE-300	-0.812404	-2.08632	-2.80165
FUSIDICACID-50	TETRACYCLINE-1.0	-3.12217	-2.63147	-2.93018
FUSIDICACID-50	TRIMETHOPRIM-0.4	0.0211728	-1.35197	-0.879815
GLUFOSFOMYCIN-0.2	HYDROXYUREA-10.0	-0.936241	-1.1853	-0.27383
GLUFOSFOMYCIN-0.2	INDOLICIDIN-0.1	-0.85915	-0.921742	-1.27118
GLUFOSFOMYCIN-0.2	ISONIAZID-1.5	-0.953314	-1.00329	-0.984474
GLUFOSFOMYCIN-0.2	LEVOFLOXACIN-0.002	-0.0299008	2.17565	2.1317
GLUFOSFOMYCIN-0.2	MECILLINAM-0.12	-0.557143	-0.931563	-1.06899
GLUFOSFOMYCIN-0.2	METHOTREXATE-25	-0.845207	-1.00684	-1.00207
GLUFOSFOMYCIN-0.2	MINOCYCLINE-1.0	0.18104	-1.40666	-1.38392
GLUFOSFOMYCIN-0.2	MITOMYCINC-0.1	-0.0491813	-0.169127	0.70001
GLUFOSFOMYCIN-0.2	NIGERICIN-5.0	-0.672607	-0.625314	-0.812649
GLUFOSFOMYCIN-0.2	NITROFURANTOIN-2.0	-0.237433	0.780241	1.25137
GLUFOSFOMYCIN-0.2	PROPIDIUMIODIDE-50	0.441336	-0.0728655	-0.407274
GLUFOSFOMYCIN-0.2	PMS-0.1	-0.769787	-1.02073	-0.257195
GLUFOSFOMYCIN-0.2	PHLEOMYCIN-1.0	0.646625	-0.136195	-0.390512
GLUFOSFOMYCIN-0.2	PROCAINE-30	-0.0268887	0.0413108	-0.422164
GLUFOSFOMYCIN-0.2	PUROMYCIN-25	0.537548	0.0199793	-0.504539
GLUFOSFOMYCIN-0.2	PYOCYANIN-10.0	-0.281977	-0.263554	0.483821
GLUFOSFOMYCIN-0.2	RADICICOL-10	-0.333903	0.284199	-0.241847
GLUFOSFOMYCIN-0.2	STREPTOMYCIN-0.05	0.135402	-0.59035	-0.606827
GLUFOSFOMYCIN-0.2	STREPTONIGRIN-0.5	0.584758	0.337972	0.970709
GLUFOSFOMYCIN-0.2	SULFAMONOMETHOXINE-100	-0.569509	-0.978553	-0.432046
GLUFOSFOMYCIN-0.2	THIOLACTOMYCIN-50	-1.03733	-1.2959	-1.13246
GLUFOSFOMYCIN-0.2	TOBRAMYCIN-0.4	0.0208035	-0.783885	-0.467392
GLUFOSFOMYCIN-0.2	TRICLOSAN-0.05	-0.013238	-0.127657	-0.750857
GLUFOSFOMYCIN-0.2	TUNICAMYCIN-7.5	-0.485459	-0.47248	-0.214857
GLUFOSFOMYCIN-0.2	VANCOMYCIN-50	-1.00545	-0.87837	-1.11327
GLUFOSFOMYCIN-0.2	VERAPAMIL-1.0	0.0640715	-1.07475	-1.10613
GLUFOSFOMYCIN-0.2	AZTREONAM-0.04	-0.633034	-1.21987	-0.666821
GLUFOSFOMYCIN-0.2	BACITRACIN-300	0.325772	-0.370812	-0.878204
GLUFOSFOMYCIN-0.2	CARBENICILLIN-1.5	0.701783	-0.847713	-1.09275
GLUFOSFOMYCIN-0.2	CEFACLOR-3.0	0.958966	-0.425941	-0.410645
GLUFOSFOMYCIN-0.2	CEFTAZIDIME-0.075	0.806188	-0.974076	-0.700222
GLUFOSFOMYCIN-0.2	CHLORAMPHENICOL-2.0	1.57842	-0.140331	-0.350094
GLUFOSFOMYCIN-0.2	CIPROFLOXACIN-0.008	0.230038	2.51207	1.77168
GLUFOSFOMYCIN-0.2	CYCLOSERINED-16	-0.93061	-0.993244	-1.01966
GLUFOSFOMYCIN-0.2	DOXYCYCLINE-1.0	1.11447	-1.03975	-1.31492
GLUFOSFOMYCIN-0.2	GENTAMICIN-0.1	-0.968588	-0.479798	-0.638747
GLUFOSFOMYCIN-0.2	NALIDIXICACID-2.0	0.169487	1.93329	2.18179
GLUFOSFOMYCIN-0.2	NORFLOXACIN-0.04	0.440986	1.22528	1.60364
GLUFOSFOMYCIN-0.2	NOVOBIOCIN-30	-0.384661	-0.31169	-0.702411
GLUFOSFOMYCIN-0.2	OXACILLIN-40.0	-0.877419	-0.907298	-0.749947
GLUFOSFOMYCIN-0.2	POLYMYXINB-6.0	-0.719578	-0.510758	-0.855881
GLUFOSFOMYCIN-0.2	RIFAMPICIN-2.0	0.339574	-1.01524	-1.02329
GLUFOSFOMYCIN-0.2	SPECTINOMYCIN-6.0	0.698525	-0.879272	-1.13852
GLUFOSFOMYCIN-0.2	SPIRAMYCIN-20	-0.202708	-0.229571	-0.248964
GLUFOSFOMYCIN-0.2	SULFAMETHIZOLE-300	-0.983633	-1.01287	-1.11416
GLUFOSFOMYCIN-0.2	TETRACYCLINE-1.0	0.48357	-1.51638	-1.7603
GLUFOSFOMYCIN-0.2	TRIMETHOPRIM-0.4	-0.84962	-0.367849	0.522788
HYDROXYUREA-10.0	INDOLICIDIN-0.1	-1.07352	-1.32161	-0.660886
HYDROXYUREA-10.0	ISONIAZID-1.5	-0.887487	-1.20654	-0.0134962
HYDROXYUREA-10.0	LEVOFLOXACIN-0.002	-0.4292	1.86031	1.61235
HYDROXYUREA-10.0	MECILLINAM-0.12	-0.509196	-0.963552	-0.46973
HYDROXYUREA-10.0	METHOTREXATE-25	-0.933192	-1.19955	-0.31165
HYDROXYUREA-10.0	MINOCYCLINE-1.0	0.164988	-1.36557	-0.710508
HYDROXYUREA-10.0	MITOMYCINC-0.1	-0.12035	-0.270323	0.204293
HYDROXYUREA-10.0	NIGERICIN-5.0	-0.96001	-0.840118	-0.123732
HYDROXYUREA-10.0	NITROFURANTOIN-2.0	-0.52143	0.257369	0.568888
HYDROXYUREA-10.0	PROPIDIUMIODIDE-50	0.479882	-0.372516	0.0788841
HYDROXYUREA-10.0	PMS-0.1	-1.04543	-1.00926	-0.632265
HYDROXYUREA-10.0	PHLEOMYCIN-1.0	0.522836	-0.107498	0.138926
HYDROXYUREA-10.0	PROCAINE-30	-0.133986	-0.323784	0.0357319
HYDROXYUREA-10.0	PUROMYCIN-25	0.560114	-0.315325	-0.0672464
HYDROXYUREA-10.0	PYOCYANIN-10.0	-0.539649	-0.720793	-0.279781
HYDROXYUREA-10.0	RADICICOL-10	-0.510571	0.0183078	0.344061
HYDROXYUREA-10.0	STREPTOMYCIN-0.05	0.15403	-0.477426	-0.0148538
HYDROXYUREA-10.0	STREPTONIGRIN-0.5	0.301674	-0.0552321	0.355765
HYDROXYUREA-10.0	SULFAMONOMETHOXINE-100	-0.627706	-1.23675	0.278048
HYDROXYUREA-10.0	THIOLACTOMYCIN-50	-1.10611	-1.32906	-0.313269
HYDROXYUREA-10.0	TOBRAMYCIN-0.4	-0.0333944	-0.738122	-0.14503
HYDROXYUREA-10.0	TRICLOSAN-0.05	-0.136556	-0.301905	-0.0572181
HYDROXYUREA-10.0	TUNICAMYCIN-7.5	-0.564842	-0.68288	0.504497
HYDROXYUREA-10.0	VANCOMYCIN-50	-0.422181	-1.04457	-0.305197
HYDROXYUREA-10.0	VERAPAMIL-1.0	-0.0419307	-1.23994	-0.272708
HYDROXYUREA-10.0	AZTREONAM-0.04	-0.649934	-1.4344	0.0696045
HYDROXYUREA-10.0	BACITRACIN-300	0.0677776	-0.580539	-0.12014
HYDROXYUREA-10.0	CARBENICILLIN-1.5	0.515484	-1.12708	-0.554616
HYDROXYUREA-10.0	CEFACLOR-3.0	0.677063	-0.338848	0.401674
HYDROXYUREA-10.0	CEFTAZIDIME-0.075	1.14458	-0.804348	0.279103
HYDROXYUREA-10.0	CHLORAMPHENICOL-2.0	1.55029	-0.38207	0.117149
HYDROXYUREA-10.0	CIPROFLOXACIN-0.008	0.231452	2.13459	2.15374
HYDROXYUREA-10.0	CYCLOSERINED-16	-0.827679	-1.28963	-0.409182
HYDROXYUREA-10.0	DOXYCYCLINE-1.0	1.2153	-1.30484	-0.595066
HYDROXYUREA-10.0	GENTAMICIN-0.1	-0.848623	-0.487843	-0.158797
HYDROXYUREA-10.0	NALIDIXICACID-2.0	-0.0816462	1.72722	1.54696
HYDROXYUREA-10.0	NORFLOXACIN-0.04	0.376563	0.971027	2.22478
HYDROXYUREA-10.0	NOVOBIOCIN-30	-0.00255751	-0.619393	-0.124461
HYDROXYUREA-10.0	OXACILLIN-40.0	-0.413293	-0.789591	0.126609
HYDROXYUREA-10.0	POLYMYXINB-6.0	-0.764025	-0.773165	-0.26388
HYDROXYUREA-10.0	RIFAMPICIN-2.0	0.188335	-1.24341	-0.378066
HYDROXYUREA-10.0	SPECTINOMYCIN-6.0	0.888735	-1.06727	-0.299646
HYDROXYUREA-10.0	SPIRAMYCIN-20	0.293585	-0.376422	0.443188
HYDROXYUREA-10.0	SULFAMETHIZOLE-300	-0.930497	-1.25271	-0.41086
HYDROXYUREA-10.0	TETRACYCLINE-1.0	0.488775	-1.57781	-1.11123
HYDROXYUREA-10.0	TRIMETHOPRIM-0.4	-0.96739	-0.702873	0.0288216
INDOLICIDIN-0.1	ISONIAZID-1.5	-0.855515	-0.946316	-0.643257
INDOLICIDIN-0.1	LEVOFLOXACIN-0.002	-0.491019	2.03644	1.78791
INDOLICIDIN-0.1	MECILLINAM-0.12	-0.664173	-0.961225	-1.29237
INDOLICIDIN-0.1	METHOTREXATE-25	-0.94739	-0.940717	-1.2522
INDOLICIDIN-0.1	MINOCYCLINE-1.0	0.129806	-1.43143	-1.22563
INDOLICIDIN-0.1	MITOMYCINC-0.1	-0.129761	-0.0233504	0.597156
INDOLICIDIN-0.1	NIGERICIN-5.0	-0.98258	-0.599629	-1.10915
INDOLICIDIN-0.1	NITROFURANTOIN-2.0	-0.373198	0.584757	0.806053
INDOLICIDIN-0.1	PROPIDIUMIODIDE-50	0.30994	-0.0707761	-0.523957
INDOLICIDIN-0.1	PMS-0.1	-0.900025	-0.760415	-0.438785
INDOLICIDIN-0.1	PHLEOMYCIN-1.0	0.47851	0.070463	-0.420294
INDOLICIDIN-0.1	PROCAINE-30	-0.285682	-0.0529803	-0.806142
INDOLICIDIN-0.1	PUROMYCIN-25	0.419833	-0.0678038	-0.448371
INDOLICIDIN-0.1	PYOCYANIN-10.0	-0.350631	-0.422631	-0.155929
INDOLICIDIN-0.1	RADICICOL-10	-0.585962	0.295156	-0.504576
INDOLICIDIN-0.1	STREPTOMYCIN-0.05	0.0174936	-0.536059	-0.552262
INDOLICIDIN-0.1	STREPTONIGRIN-0.5	0.332103	0.247665	0.722521
INDOLICIDIN-0.1	SULFAMONOMETHOXINE-100	-0.783737	-0.963642	-0.571179
INDOLICIDIN-0.1	THIOLACTOMYCIN-50	-1.21543	-1.06962	-1.24074
INDOLICIDIN-0.1	TOBRAMYCIN-0.4	-0.206963	-0.876618	-0.813658
INDOLICIDIN-0.1	TRICLOSAN-0.05	-0.106334	-0.125293	-1.08833
INDOLICIDIN-0.1	TUNICAMYCIN-7.5	-0.610386	-0.45642	-0.360357
INDOLICIDIN-0.1	VANCOMYCIN-50	-0.50394	-0.79143	-1.36584
INDOLICIDIN-0.1	VERAPAMIL-1.0	-0.15195	-1.08465	-1.26864
INDOLICIDIN-0.1	AZTREONAM-0.04	-0.80915	-1.14185	-0.837294
INDOLICIDIN-0.1	BACITRACIN-300	0.080994	-0.313906	-1.06111
INDOLICIDIN-0.1	CARBENICILLIN-1.5	0.513028	-0.839609	-1.4022
INDOLICIDIN-0.1	CEFACLOR-3.0	0.795169	-0.373814	-0.477745
INDOLICIDIN-0.1	CEFTAZIDIME-0.075	0.837236	-0.896056	-0.704471
INDOLICIDIN-0.1	CHLORAMPHENICOL-2.0	1.40831	-0.0867586	-0.401775
INDOLICIDIN-0.1	CIPROFLOXACIN-0.008	0.00233147	2.42986	1.69
INDOLICIDIN-0.1	CYCLOSERINED-16	-0.865711	-1.00693	-1.32889
INDOLICIDIN-0.1	DOXYCYCLINE-1.0	1.03918	-1.02425	-0.956829
INDOLICIDIN-0.1	GENTAMICIN-0.1	-0.948206	-0.458555	-0.929771
INDOLICIDIN-0.1	NALIDIXICACID-2.0	-0.116352	1.83571	1.84586
INDOLICIDIN-0.1	NORFLOXACIN-0.04	0.158089	1.18222	1.4888
INDOLICIDIN-0.1	NOVOBIOCIN-30	-0.104956	-0.367188	-1.02576
INDOLICIDIN-0.1	OXACILLIN-40.0	-0.496254	-0.596328	-1.16589
INDOLICIDIN-0.1	POLYMYXINB-6.0	-0.810699	-0.496375	-1.12662
INDOLICIDIN-0.1	RIFAMPICIN-2.0	0.186946	-0.992119	-1.29549
INDOLICIDIN-0.1	SPECTINOMYCIN-6.0	0.754816	-0.819149	-1.12166
INDOLICIDIN-0.1	SPIRAMYCIN-20	0.0117547	-0.109929	-0.728164
INDOLICIDIN-0.1	SULFAMETHIZOLE-300	-1.13778	-0.957896	-1.34294
INDOLICIDIN-0.1	TETRACYCLINE-1.0	0.198306	-1.58988	-1.68184
INDOLICIDIN-0.1	TRIMETHOPRIM-0.4	-1.0607	-0.315983	0.336872
ISONIAZID-1.5	LEVOFLOXACIN-0.002	-0.269558	1.98629	1.47938
ISONIAZID-1.5	MECILLINAM-0.12	-0.462292	-0.987273	-0.904798
ISONIAZID-1.5	METHOTREXATE-25	-0.797794	-1.03766	-0.825801
ISONIAZID-1.5	MINOCYCLINE-1.0	0.179673	-1.45164	-0.728038
ISONIAZID-1.5	MITOMYCINC-0.1	-0.147519	-0.0728122	0.108162
ISONIAZID-1.5	NIGERICIN-5.0	-0.742497	-0.604144	-0.681259
ISONIAZID-1.5	NITROFURANTOIN-2.0	-0.371203	0.572071	0.382113
ISONIAZID-1.5	PROPIDIUMIODIDE-50	0.469054	-0.19052	-0.362349
ISONIAZID-1.5	PMS-0.1	-0.769614	-0.853279	0.159393
ISONIAZID-1.5	PHLEOMYCIN-1.0	0.400077	0.0821188	-0.131923
ISONIAZID-1.5	PROCAINE-30	0.00730837	-0.133302	-0.305784
ISONIAZID-1.5	PUROMYCIN-25	0.642538	-0.063061	-0.0903646
ISONIAZID-1.5	PYOCYANIN-10.0	-0.221586	-0.341965	0.583558
ISONIAZID-1.5	RADICICOL-10	-0.337878	0.165222	-0.0840014
ISONIAZID-1.5	STREPTOMYCIN-0.05	0.331161	-0.505745	-0.380407
ISONIAZID-1.5	STREPTONIGRIN-0.5	0.175649	0.0948301	0.130183
ISONIAZID-1.5	SULFAMONOMETHOXINE-100	-0.679746	-1.0067	-1.2016
ISONIAZID-1.5	THIOLACTOMYCIN-50	-0.980167	-1.10041	-0.890603
ISONIAZID-1.5	TOBRAMYCIN-0.4	0.144049	-0.885008	-0.413873
ISONIAZID-1.5	TRICLOSAN-0.05	0.106158	-0.20944	-0.509733
ISONIAZID-1.5	TUNICAMYCIN-7.5	-0.397589	-0.422256	0.106079
ISONIAZID-1.5	VANCOMYCIN-50	-0.393814	-0.83827	-0.869076
ISONIAZID-1.5	VERAPAMIL-1.0	0.0246285	-1.17023	-0.898192
ISONIAZID-1.5	AZTREONAM-0.04	-0.586494	-1.25367	-0.405074
ISONIAZID-1.5	BACITRACIN-300	0.169613	-0.424985	-0.703552
ISONIAZID-1.5	CARBENICILLIN-1.5	0.583429	-0.981976	-0.994688
ISONIAZID-1.5	CEFACLOR-3.0	0.788804	-0.451981	-1.0756
ISONIAZID-1.5	CEFTAZIDIME-0.075	1.10098	-0.957214	-0.2702
ISONIAZID-1.5	CHLORAMPHENICOL-2.0	1.57532	-0.144478	-0.188711
ISONIAZID-1.5	CIPROFLOXACIN-0.008	0.140913	2.22664	0.950539
ISONIAZID-1.5	CYCLOSERINED-16	-0.712819	-1.0309	-0.887843
ISONIAZID-1.5	DOXYCYCLINE-1.0	1.27312	-1.18786	-0.69563
ISONIAZID-1.5	GENTAMICIN-0.1	-0.748385	-0.665601	-0.660193
ISONIAZID-1.5	NALIDIXICACID-2.0	-0.11917	1.82097	1.37277
ISONIAZID-1.5	NORFLOXACIN-0.04	0.282172	1.08643	0.854679
ISONIAZID-1.5	NOVOBIOCIN-30	-0.010662	-0.443164	-0.588859
ISONIAZID-1.5	OXACILLIN-40.0	-0.408032	-0.740161	-0.516164
ISONIAZID-1.5	POLYMYXINB-6.0	-0.675031	-0.512402	-0.634491
ISONIAZID-1.5	RIFAMPICIN-2.0	0.189873	-1.07118	-0.933249
ISONIAZID-1.5	SPECTINOMYCIN-6.0	0.878611	-0.782109	-0.637914
ISONIAZID-1.5	SPIRAMYCIN-20	0.128329	-0.203402	-0.153281
ISONIAZID-1.5	SULFAMETHIZOLE-300	-0.958124	-1.1079	-0.968675
ISONIAZID-1.5	TETRACYCLINE-1.0	0.647093	-1.60922	-1.12709
ISONIAZID-1.5	TRIMETHOPRIM-0.4	-0.904891	-0.523358	-0.253297
LEVOFLOXACIN-0.002	MECILLINAM-0.12	0.45524	2.22458	2.23423
LEVOFLOXACIN-0.002	METHOTREXATE-25	-0.400762	2.04378	2.04123
LEVOFLOXACIN-0.002	MINOCYCLINE-1.0	1.2787	1.64421	1.74269
LEVOFLOXACIN-0.002	MITOMYCINC-0.1	0.0911261	1.99095	0.884462
LEVOFLOXACIN-0.002	NIGERICIN-5.0	-0.0415013	2.14546	2.0636
LEVOFLOXACIN-0.002	NITROFURANTOIN-2.0	0.113066	2.44946	1.51861
LEVOFLOXACIN-0.002	PROPIDIUMIODIDE-50	1.16519	2.72883	2.1734
LEVOFLOXACIN-0.002	PMS-0.1	-0.181213	2.19388	1.77511
LEVOFLOXACIN-0.002	PHLEOMYCIN-1.0	1.22706	2.95658	2.73173
LEVOFLOXACIN-0.002	PROCAINE-30	1.10609	2.88279	2.58951
LEVOFLOXACIN-0.002	PUROMYCIN-25	1.41721	2.84612	2.15862
LEVOFLOXACIN-0.002	PYOCYANIN-10.0	-0.029586	1.76211	1.46265
LEVOFLOXACIN-0.002	RADICICOL-10	0.0362935	1.49859	1.63715
LEVOFLOXACIN-0.002	STREPTOMYCIN-0.05	1.00779	2.30139	2.26731
LEVOFLOXACIN-0.002	STREPTONIGRIN-0.5	0.630867	2.14913	1.15583
LEVOFLOXACIN-0.002	SULFAMONOMETHOXINE-100	0.0013339	2.15694	1.74035
LEVOFLOXACIN-0.002	THIOLACTOMYCIN-50	-0.216042	1.89843	2.08436
LEVOFLOXACIN-0.002	TOBRAMYCIN-0.4	1.54826	2.18671	2.42374
LEVOFLOXACIN-0.002	TRICLOSAN-0.05	0.880627	2.76363	2.43484
LEVOFLOXACIN-0.002	TUNICAMYCIN-7.5	0.280843	2.62809	2.93512
LEVOFLOXACIN-0.002	VANCOMYCIN-50	-0.801609	2.25166	2.16019
LEVOFLOXACIN-0.002	VERAPAMIL-1.0	1.05424	2.25406	2.38062
LEVOFLOXACIN-0.002	AZTREONAM-0.04	0.221589	2.12277	2.73435
LEVOFLOXACIN-0.002	BACITRACIN-300	1.00652	2.72253	2.44112
LEVOFLOXACIN-0.002	CARBENICILLIN-1.5	1.42237	2.36409	2.06855
LEVOFLOXACIN-0.002	CEFACLOR-3.0	1.65707	2.49257	1.86084
LEVOFLOXACIN-0.002	CEFTAZIDIME-0.075	1.9608	2.27625	2.91742
LEVOFLOXACIN-0.002	CHLORAMPHENICOL-2.0	2.83656	2.66578	2.18571
LEVOFLOXACIN-0.002	CIPROFLOXACIN-0.008	0.201743	2.06549	1.33413
LEVOFLOXACIN-0.002	CYCLOSERINED-16	0.0607881	2.10278	2.07509
LEVOFLOXACIN-0.002	DOXYCYCLINE-1.0	2.26281	2.25175	2.05515
LEVOFLOXACIN-0.002	GENTAMICIN-0.1	-1.1054	2.15893	2.00165
LEVOFLOXACIN-0.002	NALIDIXICACID-2.0	-2.08109	0.405364	-0.445257
LEVOFLOXACIN-0.002	NORFLOXACIN-0.04	0.321458	0.794747	1.25813
LEVOFLOXACIN-0.002	NOVOBIOCIN-30	0.532281	2.65888	2.39327
LEVOFLOXACIN-0.002	OXACILLIN-40.0	0.596493	2.24502	2.33808
LEVOFLOXACIN-0.002	POLYMYXINB-6.0	0.0496848	2.77812	2.47965
LEVOFLOXACIN-0.002	RIFAMPICIN-2.0	1.22405	2.25907	2.17867
LEVOFLOXACIN-0.002	SPECTINOMYCIN-6.0	1.53108	2.30684	2.26982
LEVOFLOXACIN-0.002	SPIRAMYCIN-20	0.977519	2.92468	2.69358
LEVOFLOXACIN-0.002	SULFAMETHIZOLE-300	-0.341984	2.11933	2.20277
LEVOFLOXACIN-0.002	TETRACYCLINE-1.0	2.55443	1.58463	1.75041
LEVOFLOXACIN-0.002	TRIMETHOPRIM-0.4	-0.76316	1.5833	0.811686
MECILLINAM-0.12	METHOTREXATE-25	-0.484334	-0.903476	-1.07567
MECILLINAM-0.12	MINOCYCLINE-1.0	0.855356	-1.10902	-1.35006
MECILLINAM-0.12	MITOMYCINC-0.1	0.09378	0.00767568	0.698552
MECILLINAM-0.12	NIGERICIN-5.0	-0.394462	-0.556419	-0.826413
MECILLINAM-0.12	NITROFURANTOIN-2.0	-0.0270821	0.721459	0.934576
MECILLINAM-0.12	PROPIDIUMIODIDE-50	1.06861	-0.126285	-0.570355
MECILLINAM-0.12	PMS-0.1	-0.185032	-0.331416	0.151132
MECILLINAM-0.12	PHLEOMYCIN-1.0	0.687137	1.08335	0.0124791
MECILLINAM-0.12	PROCAINE-30	-0.162036	0.0731161	-0.334096
MECILLINAM-0.12	PUROMYCIN-25	0.542999	-0.0761712	-0.696094
MECILLINAM-0.12	PYOCYANIN-10.0	-0.234116	-0.624518	0.159262
MECILLINAM-0.12	RADICICOL-10	-0.151879	-0.00216692	-0.354166
MECILLINAM-0.12	STREPTOMYCIN-0.05	0.179917	-0.0813821	-0.551429
MECILLINAM-0.12	STREPTONIGRIN-0.5	0.960763	0.454653	0.910597
MECILLINAM-0.12	SULFAMONOMETHOXINE-100	-0.165739	-1.15845	-0.491071
MECILLINAM-0.12	THIOLACTOMYCIN-50	-0.668865	-0.982961	-1.05737
MECILLINAM-0.12	TOBRAMYCIN-0.4	0.662332	-0.07573	-0.517192
MECILLINAM-0.12	TRICLOSAN-0.05	0.544461	-0.248949	-0.73765
MECILLINAM-0.12	TUNICAMYCIN-7.5	-0.305077	-0.557302	-0.179783
MECILLINAM-0.12	VANCOMYCIN-50	-0.500354	-1.0865	-1.09212
MECILLINAM-0.12	VERAPAMIL-1.0	0.41918	-1.25492	-1.03725
MECILLINAM-0.12	AZTREONAM-0.04	-0.452514	-1.22713	-0.52978
MECILLINAM-0.12	BACITRACIN-300	0.412409	-0.673955	-0.696134
MECILLINAM-0.12	CARBENICILLIN-1.5	0.673962	-1.43015	-1.12067
MECILLINAM-0.12	CEFACLOR-3.0	0.832077	-0.380483	0.178184
MECILLINAM-0.12	CEFTAZIDIME-0.075	0.988144	-1.37228	-0.49388
MECILLINAM-0.12	CHLORAMPHENICOL-2.0	1.2622	-0.184077	-0.399409
MECILLINAM-0.12	CIPROFLOXACIN-0.008	0.88801	2.46459	1.64802
MECILLINAM-0.12	CYCLOSERINED-16	-0.563655	-0.645448	-1.17924
MECILLINAM-0.12	DOXYCYCLINE-1.0	1.39386	-1.18817	-0.969596
MECILLINAM-0.12	GENTAMICIN-0.1	-0.408455	-0.134649	-0.711395
MECILLINAM-0.12	NALIDIXICACID-2.0	0.755445	2.42238	2.13431
MECILLINAM-0.12	NORFLOXACIN-0.04	0.844455	1.53654	1.60429
MECILLINAM-0.12	NOVOBIOCIN-30	0.180129	-0.268218	-0.74394
MECILLINAM-0.12	OXACILLIN-40.0	-0.402688	-1.10619	-0.753605
MECILLINAM-0.12	POLYMYXINB-6.0	-0.414913	-0.48401	-0.918749
MECILLINAM-0.12	RIFAMPICIN-2.0	0.437829	-0.963536	-1.13966
MECILLINAM-0.12	SPECTINOMYCIN-6.0	1.44662	-0.37697	-0.0677173
MECILLINAM-0.12	SPIRAMYCIN-20	-0.275051	0.281287	0.0551762
MECILLINAM-0.12	SULFAMETHIZOLE-300	-0.457778	-0.994234	-1.11036
MECILLINAM-0.12	TETRACYCLINE-1.0	1.07888	-1.26426	-1.69639
MECILLINAM-0.12	TRIMETHOPRIM-0.4	-0.0596693	-0.0354739	0.752901
METHOTREXATE-25	MINOCYCLINE-1.0	-0.0354808	-1.49617	-1.50387
METHOTREXATE-25	MITOMYCINC-0.1	-0.0436126	-0.148914	0.657346
METHOTREXATE-25	NIGERICIN-5.0	-0.834149	-0.613058	-0.775846
METHOTREXATE-25	NITROFURANTOIN-2.0	-0.340037	0.481067	0.918905
METHOTREXATE-25	PROPIDIUMIODIDE-50	0.421183	-0.0564009	-0.546845
METHOTREXATE-25	PMS-0.1	-0.869611	-0.790636	-0.109698
METHOTREXATE-25	PHLEOMYCIN-1.0	0.488931	0.0568494	-0.291493
METHOTREXATE-25	PROCAINE-30	-0.22471	-0.146115	-0.594834
METHOTREXATE-25	PUROMYCIN-25	0.456027	0.0230421	-0.666985
METHOTREXATE-25	PYOCYANIN-10.0	-0.230301	-0.345263	0.258056
METHOTREXATE-25	RADICICOL-10	-0.573274	0.208084	-0.210958
METHOTREXATE-25	STREPTOMYCIN-0.05	0.0867572	-0.541168	-0.65842
METHOTREXATE-25	STREPTONIGRIN-0.5	0.269347	0.215516	0.970579
METHOTREXATE-25	SULFAMONOMETHOXINE-100	-0.709481	-0.96051	-0.300535
METHOTREXATE-25	THIOLACTOMYCIN-50	-1.15709	-1.25418	-1.09678
METHOTREXATE-25	TOBRAMYCIN-0.4	-0.00695024	-0.838926	-0.550438
METHOTREXATE-25	TRICLOSAN-0.05	-0.0727493	-0.120953	-0.77905
METHOTREXATE-25	TUNICAMYCIN-7.5	-0.562471	-0.507999	-0.0584725
METHOTREXATE-25	VANCOMYCIN-50	-0.507049	-0.792076	-1.00552
METHOTREXATE-25	VERAPAMIL-1.0	-0.0537852	-1.1698	-1.02585
METHOTREXATE-25	AZTREONAM-0.04	-0.747954	-1.20989	-0.512868
METHOTREXATE-25	BACITRACIN-300	0.230761	-0.43091	-0.772991
METHOTREXATE-25	CARBENICILLIN-1.5	0.603247	-0.88793	-1.07898
METHOTREXATE-25	CEFACLOR-3.0	0.804744	-0.439674	-0.185867
METHOTREXATE-25	CEFTAZIDIME-0.075	0.911485	-0.923907	-0.429316
METHOTREXATE-25	CHLORAMPHENICOL-2.0	1.41104	-0.125742	-0.51129
METHOTREXATE-25	CIPROFLOXACIN-0.008	-0.0276784	2.38669	1.63041
METHOTREXATE-25	CYCLOSERINED-16	-0.803438	-0.984702	-1.02951
METHOTREXATE-25	DOXYCYCLINE-1.0	1.11275	-1.08362	-1.14659
METHOTREXATE-25	GENTAMICIN-0.1	-0.92984	-0.573679	-0.696425
METHOTREXATE-25	NALIDIXICACID-2.0	-0.0822409	1.79773	1.96925
METHOTREXATE-25	NORFLOXACIN-0.04	0.187398	1.12172	1.60067
METHOTREXATE-25	NOVOBIOCIN-30	-0.110084	-0.464617	-0.846967
METHOTREXATE-25	OXACILLIN-40.0	-0.352369	-0.595069	-0.516732
METHOTREXATE-25	POLYMYXINB-6.0	-0.793176	-0.479131	-0.820678
METHOTREXATE-25	RIFAMPICIN-2.0	0.201959	-1.00361	-1.00384
METHOTREXATE-25	SPECTINOMYCIN-6.0	0.885192	-0.722487	-0.840152
METHOTREXATE-25	SPIRAMYCIN-20	0.124245	-0.0606699	-0.120477
METHOTREXATE-25	SULFAMETHIZOLE-300	-1.04984	-1.00125	-1.0715
METHOTREXATE-25	TETRACYCLINE-1.0	0.286443	-1.58115	-1.81012
METHOTREXATE-25	TRIMETHOPRIM-0.4	-0.971061	-0.424478	0.583846
MINOCYCLINE-1.0	MITOMYCINC-0.1	1.56116	-0.55825	0.400348
MINOCYCLINE-1.0	NIGERICIN-5.0	0.404338	-1.01648	-1.17365
MINOCYCLINE-1.0	NITROFURANTOIN-2.0	0.679709	0.139682	0.698595
MINOCYCLINE-1.0	PROPIDIUMIODIDE-50	-1.56398	-0.619647	-0.694589
MINOCYCLINE-1.0	PMS-0.1	0.412145	-1.36165	-0.603144
MINOCYCLINE-1.0	PHLEOMYCIN-1.0	-1.4154	-0.18668	-0.518408
MINOCYCLINE-1.0	PROCAINE-30	1.23194	-0.1327	-0.668023
MINOCYCLINE-1.0	PUROMYCIN-25	-1.49303	-0.438706	-0.600207
MINOCYCLINE-1.0	PYOCYANIN-10.0	0.875513	-0.590521	-0.18521
MINOCYCLINE-1.0	RADICICOL-10	0.687249	-0.271858	-0.710347
MINOCYCLINE-1.0	STREPTOMYCIN-0.05	1.34462	-0.579172	-0.783359
MINOCYCLINE-1.0	STREPTONIGRIN-0.5	-1.17357	-0.13089	0.554018
MINOCYCLINE-1.0	SULFAMONOMETHOXINE-100	0.610215	-1.42373	-0.805274
MINOCYCLINE-1.0	THIOLACTOMYCIN-50	0.0418855	-1.60805	-1.52181
MINOCYCLINE-1.0	TOBRAMYCIN-0.4	0.839372	-0.660132	-0.594485
MINOCYCLINE-1.0	TRICLOSAN-0.05	-1.74937	-0.233091	-1.07309
MINOCYCLINE-1.0	TUNICAMYCIN-7.5	0.436443	-0.89636	-0.456583
MINOCYCLINE-1.0	VANCOMYCIN-50	-1.99807	-1.24635	-1.44601
MINOCYCLINE-1.0	VERAPAMIL-1.0	-1.83533	-1.63757	-1.30357
MINOCYCLINE-1.0	AZTREONAM-0.04	0.494699	-1.62867	-0.943011
MINOCYCLINE-1.0	BACITRACIN-300	-1.8135	-0.799407	-1.15652
MINOCYCLINE-1.0	CARBENICILLIN-1.5	-1.49354	-1.14295	-1.33245
MINOCYCLINE-1.0	CEFACLOR-3.0	-1.17817	-0.57444	-0.469061
MINOCYCLINE-1.0	CEFTAZIDIME-0.075	-1.17186	-0.687697	-0.751893
MINOCYCLINE-1.0	CHLORAMPHENICOL-2.0	-1.55819	-0.546422	-0.80509
MINOCYCLINE-1.0	CIPROFLOXACIN-0.008	1.43655	1.79888	1.47718
MINOCYCLINE-1.0	CYCLOSERINED-16	0.296	-1.42498	-1.4404
MINOCYCLINE-1.0	DOXYCYCLINE-1.0	-1.5926	-1.48363	-1.18632
MINOCYCLINE-1.0	GENTAMICIN-0.1	-0.594551	-0.321718	-0.710924
MINOCYCLINE-1.0	NALIDIXICACID-2.0	1.38819	1.19579	1.37875
MINOCYCLINE-1.0	NORFLOXACIN-0.04	1.35529	0.939677	1.08756
MINOCYCLINE-1.0	NOVOBIOCIN-30	-1.62506	-1.01497	-1.29759
MINOCYCLINE-1.0	OXACILLIN-40.0	-1.55951	-0.771605	-0.682099
MINOCYCLINE-1.0	POLYMYXINB-6.0	0.158298	-0.953416	-1.27896
MINOCYCLINE-1.0	RIFAMPICIN-2.0	-1.62501	-1.44041	-1.43227
MINOCYCLINE-1.0	SPECTINOMYCIN-6.0	-1.33237	-1.2772	-1.17957
MINOCYCLINE-1.0	SPIRAMYCIN-20	-1.76285	-0.571265	-0.494329
MINOCYCLINE-1.0	SULFAMETHIZOLE-300	0.318117	-1.30146	-1.49437
MINOCYCLINE-1.0	TETRACYCLINE-1.0	-2.14651	-1.53496	-1.59719
MINOCYCLINE-1.0	TRIMETHOPRIM-0.4	0.834166	-0.448449	0.385144
MITOMYCINC-0.1	NIGERICIN-5.0	0.294016	0.352074	0.950666
MITOMYCINC-0.1	NITROFURANTOIN-2.0	-0.254431	0.506365	0.097755
MITOMYCINC-0.1	PROPIDIUMIODIDE-50	1.84398	0.720361	1.04959
MITOMYCINC-0.1	PMS-0.1	-0.209536	-0.310994	0.0957166
MITOMYCINC-0.1	PHLEOMYCIN-1.0	1.31471	0.886617	1.24503
MITOMYCINC-0.1	PROCAINE-30	0.420063	0.972722	1.22937
MITOMYCINC-0.1	PUROMYCIN-25	1.49397	0.858614	0.997593
MITOMYCINC-0.1	PYOCYANIN-10.0	0.014206	-0.168063	0.339091
MITOMYCINC-0.1	RADICICOL-10	0.424199	1.1503	1.37484
MITOMYCINC-0.1	STREPTOMYCIN-0.05	0.538027	0.41605	1.04998
MITOMYCINC-0.1	STREPTONIGRIN-0.5	0.911862	0.249216	-0.187585
MITOMYCINC-0.1	SULFAMONOMETHOXINE-100	-0.164474	-0.0464226	0.361038
MITOMYCINC-0.1	THIOLACTOMYCIN-50	-0.139666	-0.493073	0.50172
MITOMYCINC-0.1	TOBRAMYCIN-0.4	0.649917	0.150679	1.00764
MITOMYCINC-0.1	TRICLOSAN-0.05	1.23412	0.541864	1.09416
MITOMYCINC-0.1	TUNICAMYCIN-7.5	0.302311	0.476558	1.5386
MITOMYCINC-0.1	VANCOMYCIN-50	0.0151999	-0.0259724	0.73282
MITOMYCINC-0.1	VERAPAMIL-1.0	1.55549	-0.219572	0.657826
MITOMYCINC-0.1	AZTREONAM-0.04	0.152243	-0.0257332	1.20817
MITOMYCINC-0.1	BACITRACIN-300	1.14101	0.538277	0.877993
MITOMYCINC-0.1	CARBENICILLIN-1.5	1.40961	0.405756	0.721499
MITOMYCINC-0.1	CEFACLOR-3.0	1.25292	0.130578	0.292526
MITOMYCINC-0.1	CEFTAZIDIME-0.075	1.05853	0.191661	1.40367
MITOMYCINC-0.1	CHLORAMPHENICOL-2.0	1.85952	0.977981	1.08323
MITOMYCINC-0.1	CIPROFLOXACIN-0.008	1.08397	3.01253	2.26826
MITOMYCINC-0.1	CYCLOSERINED-16	0.0531345	-0.0468905	0.65749
MITOMYCINC-0.1	DOXYCYCLINE-1.0	1.71216	0.101578	0.644277
MITOMYCINC-0.1	GENTAMICIN-0.1	-0.25835	0.304063	0.801083
MITOMYCINC-0.1	NALIDIXICACID-2.0	0.291166	1.43628	0.803332
MITOMYCINC-0.1	NORFLOXACIN-0.04	0.847932	2.13021	2.40484
MITOMYCINC-0.1	NOVOBIOCIN-30	1.26147	0.309483	0.882207
MITOMYCINC-0.1	OXACILLIN-40.0	0.785045	-0.0492087	0.908778
MITOMYCINC-0.1	POLYMYXINB-6.0	0.171118	0.448732	0.979625
MITOMYCINC-0.1	RIFAMPICIN-2.0	1.6351	-0.029325	0.664329
MITOMYCINC-0.1	SPECTINOMYCIN-6.0	1.37048	-0.0362007	0.894841
MITOMYCINC-0.1	SPIRAMYCIN-20	0.724199	0.761152	1.34025
MITOMYCINC-0.1	SULFAMETHIZOLE-300	0.0634273	-0.119334	0.709627
MITOMYCINC-0.1	TETRACYCLINE-1.0	2.16659	-0.415461	0.222
MITOMYCINC-0.1	TRIMETHOPRIM-0.4	-0.126964	-0.362104	-0.453887
NIGERICIN-5.0	NITROFURANTOIN-2.0	-0.222632	1.05276	1.27977
NIGERICIN-5.0	PROPIDIUMIODIDE-50	0.416297	0.273592	-0.275153
NIGERICIN-5.0	PMS-0.1	-0.594425	-0.410523	0.0716666
NIGERICIN-5.0	PHLEOMYCIN-1.0	0.516722	0.461842	-0.0400224
NIGERICIN-5.0	PROCAINE-30	-0.0187911	0.253848	-0.305271
NIGERICIN-5.0	PUROMYCIN-25	0.815329	0.353642	-0.453846
NIGERICIN-5.0	PYOCYANIN-10.0	-0.0437017	0.140552	0.472633
NIGERICIN-5.0	RADICICOL-10	-0.385046	0.601645	-0.0583201
NIGERICIN-5.0	STREPTOMYCIN-0.05	0.335568	-0.0804998	-0.363308
NIGERICIN-5.0	STREPTONIGRIN-0.5	0.684641	0.632719	1.08749
NIGERICIN-5.0	SULFAMONOMETHOXINE-100	-0.592139	-0.579675	-0.18325
NIGERICIN-5.0	THIOLACTOMYCIN-50	-0.882426	-0.734532	-0.795618
NIGERICIN-5.0	TOBRAMYCIN-0.4	0.111433	-0.498234	-0.300397
NIGERICIN-5.0	TRICLOSAN-0.05	0.219008	0.213383	-0.581267
NIGERICIN-5.0	TUNICAMYCIN-7.5	-0.383073	-0.155446	0.032823
NIGERICIN-5.0	VANCOMYCIN-50	-0.304053	-0.397604	-0.73207
NIGERICIN-5.0	VERAPAMIL-1.0	0.143856	-0.819114	-0.891959
NIGERICIN-5.0	AZTREONAM-0.04	-0.536243	-0.817601	-0.35645
NIGERICIN-5.0	BACITRACIN-300	0.446016	-0.013117	-0.602276
NIGERICIN-5.0	CARBENICILLIN-1.5	0.609374	-0.509115	-0.923928
NIGERICIN-5.0	CEFACLOR-3.0	0.866063	-0.0402633	-0.0817012
NIGERICIN-5.0	CEFTAZIDIME-0.075	0.946809	-0.536189	-0.222565
NIGERICIN-5.0	CHLORAMPHENICOL-2.0	1.59613	0.324712	-0.117929
NIGERICIN-5.0	CIPROFLOXACIN-0.008	0.298688	2.72657	1.82906
NIGERICIN-5.0	CYCLOSERINED-16	-0.714266	-0.598141	-0.8417
NIGERICIN-5.0	DOXYCYCLINE-1.0	1.142	-0.690151	-0.919069
NIGERICIN-5.0	GENTAMICIN-0.1	-0.659029	-0.123622	-0.491895
NIGERICIN-5.0	NALIDIXICACID-2.0	0.0489423	2.18977	2.11307
NIGERICIN-5.0	NORFLOXACIN-0.04	0.39574	1.45427	1.70574
NIGERICIN-5.0	NOVOBIOCIN-30	-0.0236098	-0.0240413	-0.47682
NIGERICIN-5.0	OXACILLIN-40.0	0.0785776	-0.281456	-0.411063
NIGERICIN-5.0	POLYMYXINB-6.0	-0.749144	-0.130049	-0.587786
NIGERICIN-5.0	RIFAMPICIN-2.0	0.318575	-0.634281	-0.830372
NIGERICIN-5.0	SPECTINOMYCIN-6.0	1.10476	-0.297128	-0.525918
NIGERICIN-5.0	SPIRAMYCIN-20	0.507522	0.236373	-0.00359999
NIGERICIN-5.0	SULFAMETHIZOLE-300	-0.942043	-0.605824	-0.830001
NIGERICIN-5.0	TETRACYCLINE-1.0	0.418384	-1.17855	-1.58048
NIGERICIN-5.0	TRIMETHOPRIM-0.4	-0.553104	0.081184	0.74568
NITROFURANTOIN-2.0	PROPIDIUMIODIDE-50	1.08124	1.61583	1.34366
NITROFURANTOIN-2.0	PMS-0.1	-0.193141	0.886853	0.739363
NITROFURANTOIN-2.0	PHLEOMYCIN-1.0	0.745287	-0.0399337	0.813829
NITROFURANTOIN-2.0	PROCAINE-30	-0.156479	0.348993	0.986267
NITROFURANTOIN-2.0	PUROMYCIN-25	1.08917	1.58364	1.30125
NITROFURANTOIN-2.0	PYOCYANIN-10.0	-0.0464855	0.306363	0.771151
NITROFURANTOIN-2.0	RADICICOL-10	0.125876	0.979449	1.22226
NITROFURANTOIN-2.0	STREPTOMYCIN-0.05	0.102624	1.11847	1.42328
NITROFURANTOIN-2.0	STREPTONIGRIN-0.5	0.350344	-0.298903	-0.407109
NITROFURANTOIN-2.0	SULFAMONOMETHOXINE-100	-0.155924	0.605157	0.604541
NITROFURANTOIN-2.0	THIOLACTOMYCIN-50	-0.244818	0.391755	1.09986
NITROFURANTOIN-2.0	TOBRAMYCIN-0.4	-0.97876	-1.04573	0.374755
NITROFURANTOIN-2.0	TRICLOSAN-0.05	0.396872	0.414451	0.865773
NITROFURANTOIN-2.0	TUNICAMYCIN-7.5	0.0303834	1.04135	1.90081
NITROFURANTOIN-2.0	VANCOMYCIN-50	-0.85226	0.782495	1.03948
NITROFURANTOIN-2.0	VERAPAMIL-1.0	0.964563	0.455196	0.958029
NITROFURANTOIN-2.0	AZTREONAM-0.04	-0.12253	0.40089	1.45507
NITROFURANTOIN-2.0	BACITRACIN-300	0.79049	1.20731	1.32228
NITROFURANTOIN-2.0	CARBENICILLIN-1.5	1.03608	0.74558	0.874666
NITROFURANTOIN-2.0	CEFACLOR-3.0	1.37338	1.06737	0.668391
NITROFURANTOIN-2.0	CEFTAZIDIME-0.075	1.36256	0.730281	1.67439
NITROFURANTOIN-2.0	CHLORAMPHENICOL-2.0	1.71161	1.42886	1.36246
NITROFURANTOIN-2.0	CIPROFLOXACIN-0.008	0.678193	2.77351	2.00025
NITROFURANTOIN-2.0	CYCLOSERINED-16	-0.144418	0.525338	0.883297
NITROFURANTOIN-2.0	DOXYCYCLINE-1.0	1.12708	0.619581	0.841913
NITROFURANTOIN-2.0	GENTAMICIN-0.1	-1.52817	-0.696008	0.271984
NITROFURANTOIN-2.0	NALIDIXICACID-2.0	0.907948	2.26991	1.30058
NITROFURANTOIN-2.0	NORFLOXACIN-0.04	0.655517	1.57802	2.02268
NITROFURANTOIN-2.0	NOVOBIOCIN-30	0.36266	0.135661	0.72856
NITROFURANTOIN-2.0	OXACILLIN-40.0	2.35154	0.4333	1.24479
NITROFURANTOIN-2.0	POLYMYXINB-6.0	-0.300226	1.03318	1.25097
NITROFURANTOIN-2.0	RIFAMPICIN-2.0	1.57602	0.602561	0.935319
NITROFURANTOIN-2.0	SPECTINOMYCIN-6.0	0.690078	0.693361	1.14255
NITROFURANTOIN-2.0	SPIRAMYCIN-20	0.913539	1.0915	1.54471
NITROFURANTOIN-2.0	SULFAMETHIZOLE-300	-0.374993	0.558257	1.01359
NITROFURANTOIN-2.0	TETRACYCLINE-1.0	1.19448	-0.0127076	0.45877
NITROFURANTOIN-2.0	TRIMETHOPRIM-0.4	-0.758036	0.157866	-0.0833739
PROPIDIUMIODIDE-50	PMS-0.1	0.792271	-0.0529481	0.273974
PROPIDIUMIODIDE-50	PHLEOMYCIN-1.0	-1.12496	0.829477	0.178417
PROPIDIUMIODIDE-50	PROCAINE-30	1.61716	0.831168	0.0894693
PROPIDIUMIODIDE-50	PUROMYCIN-25	-1.82263	-0.483171	-0.968383
PROPIDIUMIODIDE-50	PYOCYANIN-10.0	1.22424	0.395605	0.679026
PROPIDIUMIODIDE-50	RADICICOL-10	0.793188	0.862633	0.0543344
PROPIDIUMIODIDE-50	STREPTOMYCIN-0.05	1.17519	-1.08556	-0.806364
PROPIDIUMIODIDE-50	STREPTONIGRIN-0.5	-0.966712	1.15619	1.22664
PROPIDIUMIODIDE-50	SULFAMONOMETHOXINE-100	0.846703	-0.176211	-0.0621097
PROPIDIUMIODIDE-50	THIOLACTOMYCIN-50	0.35071	-0.159371	-0.506436
PROPIDIUMIODIDE-50	TOBRAMYCIN-0.4	1.06168	0.334215	0.0330349
PROPIDIUMIODIDE-50	TRICLOSAN-0.05	-1.26686	0.759601	-0.0902274
PROPIDIUMIODIDE-50	TUNICAMYCIN-7.5	0.722837	0.420316	0.431007
PROPIDIUMIODIDE-50	VANCOMYCIN-50	-1.41292	0.135014	-0.403171
PROPIDIUMIODIDE-50	VERAPAMIL-1.0	-1.32815	-0.209398	-0.564347
PROPIDIUMIODIDE-50	AZTREONAM-0.04	0.719519	-0.245875	-0.0416239
PROPIDIUMIODIDE-50	BACITRACIN-300	-1.17739	0.495642	-0.22447
PROPIDIUMIODIDE-50	CARBENICILLIN-1.5	-1.17643	-0.0486853	-0.676283
PROPIDIUMIODIDE-50	CEFACLOR-3.0	-0.848373	0.311884	0.0824572
PROPIDIUMIODIDE-50	CEFTAZIDIME-0.075	-0.974046	-0.0885486	0.131782
PROPIDIUMIODIDE-50	CHLORAMPHENICOL-2.0	-1.48581	-0.601481	-0.703345
PROPIDIUMIODIDE-50	CIPROFLOXACIN-0.008	0.871824	1.56901	1.306
PROPIDIUMIODIDE-50	CYCLOSERINED-16	0.333023	-0.165744	-0.567734
PROPIDIUMIODIDE-50	DOXYCYCLINE-1.0	-1.2891	-0.296885	-0.607608
PROPIDIUMIODIDE-50	GENTAMICIN-0.1	-0.170728	0.326205	-0.227456
PROPIDIUMIODIDE-50	NALIDIXICACID-2.0	1.42246	2.31414	2.06075
PROPIDIUMIODIDE-50	NORFLOXACIN-0.04	1.61458	1.79691	1.81788
PROPIDIUMIODIDE-50	NOVOBIOCIN-30	-1.35335	0.621289	-0.104597
PROPIDIUMIODIDE-50	OXACILLIN-40.0	-1.03973	0.178334	-0.0946573
PROPIDIUMIODIDE-50	POLYMYXINB-6.0	0.517702	0.330596	-0.325439
PROPIDIUMIODIDE-50	RIFAMPICIN-2.0	-1.28399	-0.128101	-0.528111
PROPIDIUMIODIDE-50	SPECTINOMYCIN-6.0	-1.14415	-0.0106115	-0.393155
PROPIDIUMIODIDE-50	SPIRAMYCIN-20	-1.39187	0.811766	0.312419
PROPIDIUMIODIDE-50	SULFAMETHIZOLE-300	0.392876	-0.105451	-0.52362
PROPIDIUMIODIDE-50	TETRACYCLINE-1.0	-2.21141	-0.759409	-1.09773
PROPIDIUMIODIDE-50	TRIMETHOPRIM-0.4	0.919237	0.238743	0.754363
[truncated: 630 more rows]
