# Supplementary material for: Chemogenomics and orthology‐based design of antibiotic combination therapies
Source: Mol Syst Biol. 2016 May 23;12(5):872. doi: 10.15252/msb.20156777 (PMC5289223; doi:10.15252/msb.20156777)
Supplement: Supplementary file 5 — Dataset EV3 [file MSB-12-872-s005.xlsx]

## Sheet: Sheet1
Dataset EV3: This file has the ranked list of all the genes used by INDIGO for predicting drug interaction outcomes. Note that there are two scores for each gene - sigma and delta, each of which can have a separate INDIGO rank.
Gene	Description	INDIGO RANK	INDIGO IMPORTANCE SCORE	SIGMA/DELTA SCORE
glmS	D-fructose-6-phosphate amidotransferase /// D-fructose-6-phosphate amidotransferase /// L-glutamine:D-fructose-6-phosphate aminotransferase	1	18.7131	SIGMA
MDTN	MDTN	2	6.79557	SIGMA
glmS	D-fructose-6-phosphate amidotransferase /// D-fructose-6-phosphate amidotransferase /// L-glutamine:D-fructose-6-phosphate aminotransferase	3	4.51799	DELTA
mdtK	multidrug efflux protein /// multidrug efflux system transporter /// multidrug efflux protein	4	3.79798	SIGMA
greA	transcription elongation factor GreA /// transcription elongation factor	5	3.2036	SIGMA
asmA	putative assembly protein /// predicted assembly protein /// putative assembly protein	6	3.20117	SIGMA
prpC	methylcitrate synthase /// methylcitrate synthase /// 2-methylcitrate synthase	7	3.11246	SIGMA
yfiN	hypothetical protein /// hypothetical protein /// predicted diguanylate cyclase	8	2.85973	SIGMA
MDTN	MDTN	9	2.36199	DELTA
cyaY	frataxin-like protein /// frataxin, iron-binding and oxidizing protein	10	1.82053	SIGMA
mdtK	multidrug efflux protein /// multidrug efflux system transporter /// multidrug efflux protein	11	1.79574	DELTA
cspE	cold shock protein CspE /// DNA-binding transcriptional repressor	12	1.77363	SIGMA
rfbX	predicted polisoprenol-linked O-antigen transporter	13	1.71531	SIGMA
yphF	putative LACI-type transcriptional regulator /// ABC transporter periplasmic-binding protein /// putative LACI-type transcriptional regulator /// predicted sugar transporter subunit: periplasmic-binding component of ABC superfamily	14	1.51029	SIGMA
TP2	TP2	15	1.28491	SIGMA
ydfD	hypothetical protein /// hypothetical protein /// hypothetical protein /// Qin prophage; predicted protein /// hypothetical protein /// hypothetical protein	16	1.24985	SIGMA
xerC	site-specific tyrosine recombinase XerC /// site-specific tyrosine recombinase	17	1.20893	DELTA
cydX	b4515	18	1.18117	SIGMA
lipB	lipoyltransferase /// lipoyl-protein ligase	19	1.15201	SIGMA
fabF	3-oxoacyl-(acyl carrier protein) synthase II /// 3-oxoacyl-(acyl carrier protein) synthase II /// 3-oxoacyl-[acyl-carrier-protein] synthase II	20	1.14393	SIGMA
infC	b1718	21	1.12136	DELTA
cobC	predicted alpha-ribazole-5-P phosphatase /// PhpB /// Alpha-ribazole-5-phosphate phosphatase /// alpha-ribazole phosphatase	22	1.08748	SIGMA
greA	transcription elongation factor GreA /// transcription elongation factor	23	1.08212	DELTA
xseB	exodeoxyribonuclease VII small subunit /// exodeoxyribonuclease VII small subunit /// exonuclease VII small subunit	24	1.03442	SIGMA
yphF	putative LACI-type transcriptional regulator /// ABC transporter periplasmic-binding protein /// putative LACI-type transcriptional regulator /// predicted sugar transporter subunit: periplasmic-binding component of ABC superfamily	25	1.02851	DELTA
prpC	methylcitrate synthase /// methylcitrate synthase /// 2-methylcitrate synthase	26	0.99127	DELTA
yfiN	hypothetical protein /// hypothetical protein /// predicted diguanylate cyclase	27	0.972798	DELTA
aspA	aspartate ammonia-lyase	28	0.955074	SIGMA
ppiD	peptidyl-prolyl cis-trans isomerase (rotamase D) /// peptidyl-prolyl cis-trans isomerase (rotamase D) /// peptidyl-prolyl cis-trans isomerase (rotamase D)	29	0.931296	SIGMA
dsbC	thiol:disulfide interchange protein DsbC /// protein disulfide isomerase II /// thiol:disulfide interchange protein DsbC	30	0.923574	SIGMA
cysH	phosphoadenosine phosphosulfate reductase /// 3-phosphoadenosine 5-phosphosulfate reductase	31	0.922012	SIGMA
sucD	succinyl-CoA synthetase subunit alpha /// succinyl-CoA synthetase subunit alpha /// succinyl-CoA synthetase, NAD(P)-binding, alpha subunit	32	0.878739	SIGMA
yciB	intracellular septation protein A /// intracellular septation protein A /// intracellular septation protein A /// predicted inner membrane protein	33	0.877826	SIGMA
dnaJ	chaperone protein DnaJ /// chaperone Hsp40, co-chaperone with DnaK /// chaperone protein DnaJ	34	0.850698	SIGMA
ssrA	tmRNA /// misc_RNA	35	0.842418	SIGMA
livG	leucine/isoleucine/valine transporter ATP-binding subunit /// leucine/isoleucine/valine transporter subunit	36	0.83821	SIGMA
yjgZ	KpLE2 phage-like element; predicted protein	37	0.83561	SIGMA
rpoN	RNA polymerase factor sigma-54 /// RNA polymerase factor sigma-54 /// RNA polymerase, sigma 54 (sigma N) factor	38	0.797541	SIGMA
dnaJ	chaperone protein DnaJ /// chaperone Hsp40, co-chaperone with DnaK /// chaperone protein DnaJ	39	0.74619	DELTA
recC	exonuclease V (RecBCD complex), gamma chain	40	0.745435	DELTA
waaP	kinase that phosphorylates core heptose of lipopolysaccharide	41	0.736109	SIGMA
cspE	cold shock protein CspE /// DNA-binding transcriptional repressor	42	0.730951	DELTA
ytfB	hypothetical protein /// hypothetical protein /// predicted cell envelope opacity-associated protein	43	0.702856	SIGMA
cysB	transcriptional regulator CysB /// DNA-binding transcriptional dual regulator, O-acetyl-L-serine-binding	44	0.701978	SIGMA
artM	arginine transporter permease subunit ArtM /// arginine transporter subunit	45	0.695252	SIGMA
rsmG	glucose-inhibited division protein B /// methyltransferase, SAM-dependent methyltransferase, glucose-inhibited cell-division protein	46	0.68223	SIGMA
cysH	phosphoadenosine phosphosulfate reductase /// 3-phosphoadenosine 5-phosphosulfate reductase	47	0.67054	DELTA
xseB	exodeoxyribonuclease VII small subunit /// exodeoxyribonuclease VII small subunit /// exonuclease VII small subunit	48	0.667856	DELTA
rfbX	predicted polisoprenol-linked O-antigen transporter	49	0.657785	DELTA
mlaF	putative ABC transporter ATP-binding protein YrbF /// putative ABC transporter ATP-binding protein YrbF /// predicted toluene transporter subunit: ATP-binding component of ABC superfamily	50	0.643556	SIGMA
YDGU	YDGU	51	0.639144	SIGMA
speA	arginine decarboxylase /// arginine decarboxylase /// biosynthetic arginine decarboxylase, PLP-binding	52	0.613579	SIGMA
pepN	aminopeptidase N /// aminopeptidase N	53	0.596322	SIGMA
appA	phosphoanhydride phosphorylase /// phosphoanhydride phosphorylase	54	0.595446	SIGMA
lipB	lipoyltransferase /// lipoyl-protein ligase	55	0.591302	DELTA
tap	methyl-accepting protein IV /// methyl-accepting protein IV	56	0.590603	SIGMA
yfdE	hypothetical protein /// hypothetical protein /// predicted CoA-transferase, NAD(P)-binding	57	0.590482	SIGMA
dsbB	disulfide bond formation protein B /// oxidoreductase that catalyzes reoxidation of DsbA protein disulfide isomerase I /// disulfide bond formation protein B	58	0.585527	SIGMA
ruvA	Holliday junction DNA helicase motor protein /// component of RuvABC resolvasome, regulatory subunit	59	0.583573	SIGMA
emtA	murein transglycosylase E /// lytic murein endotransglycosylase E /// membrane-bound lytic murein transglycosylase E /// murein transglycosylase E	60	0.573886	SIGMA
ppiB	peptidyl-prolyl cis-trans isomerase B (rotamase B) /// peptidyl-prolyl cis-trans isomerase B (rotamase B)	61	0.572005	SIGMA
casD	predicted protein	62	0.565818	SIGMA
YDGU	YDGU	63	0.564586	DELTA
carB	carbamoyl phosphate synthase large subunit /// carbamoyl-phosphate synthase large subunit	64	0.543349	SIGMA
MNMG	MNMG	65	0.542212	DELTA
rpmE	50S ribosomal protein L31 /// 50S ribosomal subunit protein L31	66	0.540901	SIGMA
yhhZ	hypothetical protein /// conserved protein	67	0.538109	SIGMA
xerC	site-specific tyrosine recombinase XerC /// site-specific tyrosine recombinase	68	0.532857	SIGMA
GSID	GSID	69	0.524945	SIGMA
artQ	arginine transporter permease subunit ArtQ /// arginine transporter subunit	70	0.522876	SIGMA
ruvA	Holliday junction DNA helicase motor protein /// component of RuvABC resolvasome, regulatory subunit	71	0.504223	DELTA
tolC	outer membrane channel protein /// transport channel	72	0.483868	SIGMA
murB	UDP-N-acetylenolpyruvoylglucosamine reductase /// UDP-N-acetylenolpyruvoylglucosamine reductase, FAD-binding	73	0.480818	SIGMA
rfaD	ADP-L-glycero-D-mannoheptose-6-epimerase /// ADP-L-glycero-D-mannoheptose-6-epimerase, NAD(P)-binding	74	0.478033	SIGMA
recC	exonuclease V (RecBCD complex), gamma chain	75	0.475911	SIGMA
holD	DNA polymerase III subunit psi /// DNA polymerase III subunit psi /// DNA polymerase III, psi subunit	76	0.474327	SIGMA
ddpC	D-ala-D-ala transporter subunit /// ATP-dependent peptide transporter membrane subunit /// ATP-dependent peptide transporter membrane subunit	77	0.470162	DELTA
tolQ	colicin uptake protein TolQ /// colicin uptake protein TolQ /// membrane spanning protein in TolA-TolQ-TolR complex	78	0.459964	SIGMA
mhpB	3-(2,3-dihydroxyphenyl)propionate dioxygenase /// 3-(2,3-dihydroxyphenyl)propionate dioxygenase /// 2,3-dihydroxyphenylpropionate 1,2-dioxygenase	79	0.459251	SIGMA
C	C	80	0.451846	SIGMA
purC	phosphoribosylaminoimidazole-succinocarboxamide synthase /// phosphoribosylaminoimidazole-succinocarboxamide synthase /// phosphoribosylaminoimidazole-succinocarboxamide synthetase	81	0.449129	SIGMA
iscR	DNA-binding transcriptional regulator IscR /// DNA-binding transcriptional repressor /// DNA-binding transcriptional regulator IscR /// DNA-binding transcriptional regulator IscR	82	0.448247	SIGMA
opgE	hypothetical protein /// hypothetical protein /// putative enzyme /// predicted hydrolase, inner membrane	83	0.447538	SIGMA
ECK2856	ECK2856	84	0.439962	SIGMA
asmA	putative assembly protein /// predicted assembly protein /// putative assembly protein	85	0.439921	DELTA
infC	b1718	86	0.438228	SIGMA
yheT	putative hydrolase /// putative hydrolase /// predicted hydrolase	87	0.429794	SIGMA
glnG	nitrogen regulation protein NR(I) /// fused DNA-binding response regulator in two-component regulatory system with GlnL: response regulator/sigma54 interaction protein	88	0.426168	SIGMA
glnG	nitrogen regulation protein NR(I) /// fused DNA-binding response regulator in two-component regulatory system with GlnL: response regulator/sigma54 interaction protein	89	0.422455	DELTA
ygeK	hypothetical protein /// putative 2-component transcriptional regulator	90	0.421809	SIGMA
yeiL	DNA-binding transcriptional activator YeiL /// DNA-binding transcriptional activator YeiL /// DNA-binding transcriptional activator of stationary phase nitrogen survival	91	0.41916	SIGMA
purM	phosphoribosylaminoimidazole synthetase /// phosphoribosylaminoimidazole synthetase	92	0.417607	DELTA
bepA	hypothetical protein /// predicted peptidase /// hypothetical protein	93	0.411413	SIGMA
pspA	phage shock protein PspA /// phage shock protein PspA /// regulatory protein for phage-shock-protein operon	94	0.409046	SIGMA
ybgL	hypothetical protein /// hypothetical protein /// predicted lactam utilization protein	95	0.407997	SIGMA
sspA	stringent starvation protein A	96	0.404867	SIGMA
pcnB	poly(A) polymerase I	97	0.404554	SIGMA
pyrE	orotate phosphoribosyltransferase	98	0.401689	SIGMA
cydX	b4515	99	0.400638	DELTA
yciB	intracellular septation protein A /// intracellular septation protein A /// intracellular septation protein A /// predicted inner membrane protein	100	0.397722	DELTA
fhuA	ferrichrome outer membrane transporter /// ferrichrome outer membrane transporter	101	0.387014	SIGMA
yecF	hypothetical protein /// hypothetical protein /// predicted protein	102	0.386285	SIGMA
rpiB	ribose-5-phosphate isomerase B /// ribose 5-phosphate isomerase B/allose 6-phosphate isomerase	103	0.385294	DELTA
yjgZ	KpLE2 phage-like element; predicted protein	104	0.384299	DELTA
ubiF	2-octaprenyl-3-methyl-6-methoxy-1,4-benzoquinol hydroxylase /// 2-octaprenyl-3-methyl-6-methoxy-1,4-benzoquinol oxygenase	105	0.384071	SIGMA
tsr	methyl-accepting chemotaxis protein I /// methyl-accepting chemotaxis protein I /// methyl-accepting chemotaxis protein I, serine sensor receptor	106	0.383705	DELTA
glnD	PII uridylyl-transferase /// uridylyltransferase	107	0.381441	SIGMA
ynbC	hypothetical protein /// predicted hydrolase /// hypothetical protein	108	0.372599	SIGMA
yohK	hypothetical protein /// hypothetical protein /// predicted inner membrane protein	109	0.369655	SIGMA
BAMB	BAMB	110	0.36958	SIGMA
ybdK	carboxylate-amine ligase /// carboxylate-amine ligase /// gamma-glutamyl:cysteine ligase	111	0.369472	SIGMA
exbD	biopolymer transport protein ExbD /// biopolymer transport protein ExbD /// membrane spanning protein in TonB-ExbB-ExbD complex	112	0.366151	SIGMA
ybaQ	hypothetical protein /// hypothetical protein /// predicted DNA-binding transcriptional regulator	113	0.362923	SIGMA
RSMD	RSMD	114	0.361426	SIGMA
yjjY	hypothetical protein /// hypothetical protein /// predicted protein	115	0.358991	SIGMA
fimA	FimA /// major type 1 subunit fimbrin (pilin)	116	0.358807	SIGMA
fbp	fructose-1,6-bisphosphatase /// fructose-1,6-bisphosphatase /// fructose-1,6-bisphosphatase I	117	0.358687	DELTA
lpoB	hypothetical protein /// hypothetical protein /// predicted outer membrane lipoprotein	118	0.355978	SIGMA
yoeF	b4538	119	0.351082	DELTA
norR	anaerobic nitric oxide reductase transcription regulator /// DNA-binding transcriptional activator /// anaerobic nitric oxide reductase transcription regulator	120	0.350703	SIGMA
ytfB	hypothetical protein /// hypothetical protein /// predicted cell envelope opacity-associated protein	121	0.348404	DELTA
rbsK	ribokinase /// ribokinase	122	0.347102	SIGMA
fabF	3-oxoacyl-(acyl carrier protein) synthase II /// 3-oxoacyl-(acyl carrier protein) synthase II /// 3-oxoacyl-[acyl-carrier-protein] synthase II	123	0.345157	DELTA
ychJ	hypothetical protein /// hypothetical protein /// conserved protein	124	0.342569	DELTA
B	B	125	0.335773	SIGMA
ppiD	peptidyl-prolyl cis-trans isomerase (rotamase D) /// peptidyl-prolyl cis-trans isomerase (rotamase D) /// peptidyl-prolyl cis-trans isomerase (rotamase D)	126	0.330883	DELTA
osmB	lipoprotein /// lipoprotein	127	0.321147	SIGMA
ratB	hypothetical protein /// hypothetical protein /// predicted protein /// hypothetical protein	128	0.31784	SIGMA
yoaI	hypothetical protein /// hypothetical protein /// hypothetical protein	129	0.31685	SIGMA
serC	phosphoserine aminotransferase /// phosphoserine aminotransferase /// 3-phosphoserine/phosphohydroxythreonine aminotransferase	130	0.316134	SIGMA
smpB	SsrA-binding protein /// trans-translation protein	131	0.312278	SIGMA
tsr	methyl-accepting chemotaxis protein I /// methyl-accepting chemotaxis protein I /// methyl-accepting chemotaxis protein I, serine sensor receptor	132	0.310531	SIGMA
aceE	pyruvate dehydrogenase subunit E1 /// pyruvate dehydrogenase, decarboxylase component E1, thiamin-binding	133	0.310246	SIGMA
sspA	stringent starvation protein A	134	0.3102	DELTA
ppiA	peptidyl-prolyl cis-trans isomerase A (rotamase A) /// peptidyl-prolyl cis-trans isomerase A (rotamase A)	135	0.308662	SIGMA
chbG	conserved protein	136	0.308422	SIGMA
dmsA	b0894	137	0.308102	SIGMA
GPMM	GPMM	138	0.305776	SIGMA
pyrD	dihydroorotate dehydrogenase 2 /// dihydro-orotate oxidase, FMN-linked	139	0.305344	SIGMA
waaP	kinase that phosphorylates core heptose of lipopolysaccharide	140	0.305086	DELTA
xseA	exodeoxyribonuclease VII large subunit /// exonuclease VII, large subunit	141	0.304841	SIGMA
yncH	hypothetical protein /// predicted protein /// hypothetical protein	142	0.30383	SIGMA
livG	leucine/isoleucine/valine transporter ATP-binding subunit /// leucine/isoleucine/valine transporter subunit	143	0.301623	DELTA
fecE	KpLE2 phage-like element; iron-dicitrate transporter subunit	144	0.301359	SIGMA
ddpC	D-ala-D-ala transporter subunit /// ATP-dependent peptide transporter membrane subunit /// ATP-dependent peptide transporter membrane subunit	145	0.299276	SIGMA
secG	preprotein translocase subunit SecG /// preprotein translocase membrane subunit	146	0.298988	SIGMA
guaB	IMP dehydrogenase	147	0.298331	SIGMA
yejM	putative sulfatase /// hypothetical protein /// putative sulfatase /// predicted hydrolase, inner membrane	148	0.297997	SIGMA
dtd	D-tyr-tRNA(Tyr) deacylase /// D-tyrosyl-tRNA deacylase /// D-tyrosyl-tRNA deacylase	149	0.296054	SIGMA
rsmH	S-adenosyl-methyltransferase MraW /// S-adenosyl-dependent methyltransferase activity on membrane-located substrates	150	0.295976	DELTA
motB	flagellar motor protein MotB /// protein that enables flagellar motor rotation	151	0.294793	SIGMA
yeeZ	hypothetical protein /// hypothetical protein /// predicted epimerase, with NAD(P)-binding Rossmann-fold domain /// putative enzyme of sugar metabolism	152	0.294701	SIGMA
mutL	methyl-directed mismatch repair protein	153	0.293388	DELTA
guaB	IMP dehydrogenase	154	0.290231	DELTA
pyrE	orotate phosphoribosyltransferase	155	0.286269	DELTA
yoeF	b4538	156	0.28598	SIGMA
purA	adenylosuccinate synthetase /// adenylosuccinate synthetase	157	0.285942	SIGMA
hofQ	outer membrane porin HofQ /// outer membrane porin HofQ /// predicted fimbrial transporter	158	0.284448	SIGMA
yebQ	b1828	159	0.281096	SIGMA
ychJ	hypothetical protein /// hypothetical protein /// conserved protein	160	0.278721	SIGMA
fbp	fructose-1,6-bisphosphatase /// fructose-1,6-bisphosphatase /// fructose-1,6-bisphosphatase I	161	0.274689	SIGMA
rsmH	S-adenosyl-methyltransferase MraW /// S-adenosyl-dependent methyltransferase activity on membrane-located substrates	162	0.272952	SIGMA
ydcS	putative transport protein /// ABC transporter periplasmic-binding protein /// predicted spermidine/putrescine transporter subunit /// putative transport protein	163	0.272146	SIGMA
talB	transaldolase B /// transaldolase B	164	0.27145	SIGMA
fixA	putative electron transfer flavoprotein FixA /// putative electron transfer flavoprotein FixA /// predicted electron transfer flavoprotein subunit, ETFP adenine nucleotide-binding domain	165	0.270824	SIGMA
sucD	succinyl-CoA synthetase subunit alpha /// succinyl-CoA synthetase subunit alpha /// succinyl-CoA synthetase, NAD(P)-binding, alpha subunit	166	0.269685	DELTA
ispE	4-diphosphocytidyl-2-C-methyl-D-erythritol kinase /// 4-diphosphocytidyl-2-C-methyl-D-erythritol kinase /// 4-diphosphocytidyl-2-C-methylerythritol kinase /// 4-diphosphocytidyl-2-C-methyl-D-erythritol kinase	167	0.268863	DELTA
racC	hypothetical protein /// hypothetical protein /// Rac prophage; predicted protein	168	0.267707	DELTA
RSMD	RSMD	169	0.267176	DELTA
THIK	THIK	170	0.263492	SIGMA
purM	phosphoribosylaminoimidazole synthetase /// phosphoribosylaminoimidazole synthetase	171	0.262946	SIGMA
lpxA	UDP-N-acetylglucosamine acyltransferase /// UDP-N-acetylglucosamine acyltransferase /// UDP-N-acetylglucosamine acetyltransferase	172	0.262639	SIGMA
yfaW	b2247	173	0.26203	SIGMA
yjdL	putative peptide transporter /// putative transporter YjdL /// putative peptide transporter /// predicted transporter	174	0.261583	SIGMA
ybgI	putative hydrolase-oxidase /// putative hydrolase-oxidase /// conserved metal-binding protein	175	0.259374	SIGMA
gcvB	misc_RNA	176	0.258427	DELTA
ybdK	carboxylate-amine ligase /// carboxylate-amine ligase /// gamma-glutamyl:cysteine ligase	177	0.257782	DELTA
recF	recombination protein F /// gap repair protein	178	0.257568	SIGMA
appA	phosphoanhydride phosphorylase /// phosphoanhydride phosphorylase	179	0.256076	DELTA
hsdS	specificity determinant for hsdM and hsdR	180	0.253243	SIGMA
nikA	nickel-binding periplasmic protein precursor /// nickel transporter subunit	181	0.251132	SIGMA
A	A	182	0.250822	SIGMA
lpoB	hypothetical protein /// hypothetical protein /// predicted outer membrane lipoprotein	183	0.25039	DELTA
gnsB		184	0.250362	SIGMA
lpcA	phosphoheptose isomerase /// D-sedoheptulose 7-phosphate isomerase	185	0.250261	SIGMA
rpiR	DNA-binding transcriptional repressor RpiR /// DNA-binding transcriptional repressor	186	0.249878	SIGMA
rfaD	ADP-L-glycero-D-mannoheptose-6-epimerase /// ADP-L-glycero-D-mannoheptose-6-epimerase, NAD(P)-binding	187	0.249061	DELTA
tolC	outer membrane channel protein /// transport channel	188	0.248881	DELTA
A	A	189	0.247732	SIGMA
pykF	pyruvate kinase /// pyruvate kinase /// pyruvate kinase I	190	0.247647	SIGMA
acpP	acyl carrier protein /// acyl carrier protein (ACP)	191	0.245238	SIGMA
acrZ	hypothetical protein /// hypothetical protein /// predicted protein /// hypothetical protein	192	0.244503	DELTA
truA	tRNA pseudouridine synthase A /// pseudouridylate synthase I	193	0.243369	SIGMA
ubiF	2-octaprenyl-3-methyl-6-methoxy-1,4-benzoquinol hydroxylase /// 2-octaprenyl-3-methyl-6-methoxy-1,4-benzoquinol oxygenase	194	0.243156	DELTA
yciO	hypothetical protein /// hypothetical protein /// conserved protein	195	0.243127	SIGMA
purN	phosphoribosylglycinamide formyltransferase /// phosphoribosylglycinamide formyltransferase 1	196	0.243005	SIGMA
yfeD	predicted DNA-binding transcriptional regulator	197	0.242191	SIGMA
yhhZ	hypothetical protein /// conserved protein	198	0.241999	DELTA
yecF	hypothetical protein /// hypothetical protein /// predicted protein	199	0.240259	DELTA
dnaB	replicative DNA helicase /// replicative DNA helicase	200	0.240085	SIGMA
yfjZ	CP4-57 prophage; antitoxin of the YpjF-YfjZ toxin-antitoxin system	201	0.238177	SIGMA
rob	right origin-binding protein /// right origin-binding protein /// DNA-binding transcriptional activator	202	0.237683	SIGMA
guaA	b2507	203	0.237182	SIGMA
TP2	TP2	204	0.237027	DELTA
opgH	glucosyltransferase MdoH /// glucosyltransferase MdoH /// glucan biosynthesis: glycosyl transferase	205	0.236673	SIGMA
yhjJ	hypothetical protein /// hypothetical protein /// predicted zinc-dependent peptidase	206	0.235003	SIGMA
ygeF	hypothetical protein /// pseudo /// hypothetical protein	207	0.234397	SIGMA
ybfC	hypothetical protein /// hypothetical protein /// predicted protein	208	0.234248	DELTA
hflC	FtsH protease regulator HflC /// FtsH protease regulator HflC /// modulator for HflB protease specific for phage lambda cII repressor	209	0.23156	SIGMA
tatC	TatABCE protein translocation system subunit /// TatABCE protein translocation system subunit /// TatABCE protein translocation system subunit	210	0.230769	SIGMA
metJ	transcriptional repressor protein MetJ /// transcriptional repressor protein MetJ /// DNA-binding transcriptional repressor, S-adenosylmethionine-binding	211	0.22885	SIGMA
yfhR	hypothetical protein /// hypothetical protein /// predicted peptidase /// putative hydrolase	212	0.225038	DELTA
fadM	hypothetical protein /// conserved protein	213	0.223612	SIGMA
fepG	iron-enterobactin transporter permease /// iron-enterobactin transporter permease /// iron-enterobactin transporter subunit	214	0.220597	SIGMA
lpcA	phosphoheptose isomerase /// D-sedoheptulose 7-phosphate isomerase	215	0.220041	DELTA
MNMG	MNMG	216	0.219553	SIGMA
cobC	predicted alpha-ribazole-5-P phosphatase /// PhpB /// Alpha-ribazole-5-phosphate phosphatase /// alpha-ribazole phosphatase	217	0.219141	DELTA
sapD	putative ATP-binding protein of peptide transport system /// peptide transport system ATP-binding protein sapD /// putative ATP-binding protein of peptide transport system /// predicted antimicrobial peptide transporter subunit	218	0.218835	SIGMA
nuoF	NADH dehydrogenase I subunit F /// NADH:ubiquinone oxidoreductase, chain F	219	0.218219	SIGMA
pyrC	dihydroorotase /// dihydroorotase /// dihydro-orotase	220	0.217035	SIGMA
atl	hypothetical protein /// hypothetical protein /// predicted methyltransferase	221	0.216215	SIGMA
carB	carbamoyl phosphate synthase large subunit /// carbamoyl-phosphate synthase large subunit	222	0.21521	DELTA
ssrA	tmRNA /// misc_RNA	223	0.214258	DELTA
fixA	putative electron transfer flavoprotein FixA /// putative electron transfer flavoprotein FixA /// predicted electron transfer flavoprotein subunit, ETFP adenine nucleotide-binding domain	224	0.213841	DELTA
A	A	225	0.213478	DELTA
dnaB	replicative DNA helicase /// replicative DNA helicase	226	0.21249	DELTA
rpsF	30S ribosomal protein S6 /// 30S ribosomal subunit protein S6	227	0.211535	SIGMA
pyrC	dihydroorotase /// dihydroorotase /// dihydro-orotase	228	0.211212	DELTA
narX	nitrate/nitrite sensor protein NarX /// nitrate/nitrite sensor protein NarX /// sensory histidine kinase in two-component regulatory system with NarL	229	0.210358	DELTA
waaG	glucosyltransferase I	230	0.209618	DELTA
lipA	lipoyl synthase /// lipoyl synthase /// lipoate synthase	231	0.209438	DELTA
YDFN	YDFN	232	0.20939	SIGMA
frr	ribosome recycling factor	233	0.208041	DELTA
ratB	hypothetical protein /// hypothetical protein /// predicted protein /// hypothetical protein	234	0.207473	DELTA
yijE	hypothetical protein /// putative transport protein YijE /// hypothetical protein /// predicted permease	235	0.207098	SIGMA
ispA	geranyltranstransferase	236	0.205957	SIGMA
fsaA	fructose-6-phosphate aldolase /// fructose-6-phosphate aldolase 1 /// fructose-6-phosphate aldolase	237	0.205863	SIGMA
D	D	238	0.203617	SIGMA
mlaA	lipoprotein precursor /// VacJ lipoprotein precursor /// lipoprotein precursor /// predicted lipoprotein	239	0.201695	SIGMA
ybeD	hypothetical protein /// hypothetical protein /// conserved protein	240	0.201617	SIGMA
rpoN	RNA polymerase factor sigma-54 /// RNA polymerase factor sigma-54 /// RNA polymerase, sigma 54 (sigma N) factor	241	0.201137	DELTA
yidH	hypothetical protein /// hypothetical protein /// conserved inner membrane protein	242	0.200575	SIGMA
rsmA	dimethyladenosine transferase /// S-adenosylmethionine-6-N,N-adenosyl (rRNA) dimethyltransferase	243	0.200089	SIGMA
dksA	DnaK transcriptional regulator DksA /// DNA-binding transcriptional regulator of rRNA transcription, DnaK suppressor protein /// DnaK transcriptional regulator DksA	244	0.199742	SIGMA
ECK4219	ECK4219	245	0.199147	SIGMA
arsC	b3503	246	0.199043	SIGMA
ynfC	hypothetical protein /// hypothetical protein /// predicted protein	247	0.198358	SIGMA
mngR	DNA-binding transcriptional dual regulator, fatty-acyl-binding	248	0.196858	SIGMA
acrZ	hypothetical protein /// hypothetical protein /// predicted protein /// hypothetical protein	249	0.196321	SIGMA
holD	DNA polymerase III subunit psi /// DNA polymerase III subunit psi /// DNA polymerase III, psi subunit	250	0.196312	DELTA
cysB	transcriptional regulator CysB /// DNA-binding transcriptional dual regulator, O-acetyl-L-serine-binding	251	0.19612	DELTA
yccX	putative acylphosphatase /// hypothetical protein /// predicted acylphosphatase /// hypothetical protein	252	0.195769	SIGMA
gspC	general secretory pathway component, cryptic /// general secretion pathway protein C	253	0.195024	SIGMA
ycgJ	hypothetical protein /// hypothetical protein /// predicted protein	254	0.192856	SIGMA
FTSP	FTSP	255	0.19191	DELTA
hyaB	hydrogenase 1 large subunit /// hydrogenase 1 large subunit /// hydrogenase 1, large subunit	256	0.190882	SIGMA
D	D	257	0.190839	DELTA
cheB	chemotaxis-specific methylesterase /// fused chemotaxis regulator: protein-glutamate methylesterase in two-component regulatory system with CheA /// chemotaxis-specific methylesterase	258	0.189832	SIGMA
manZ	mannose-specific PTS system protein IID /// mannose-specific PTS system protein IID /// mannose-specific enzyme IID component of PTS	259	0.189645	SIGMA
atpB	F0F1 ATP synthase subunit A /// F0 sector of membrane-bound ATP synthase, subunit a /// F0F1 ATP synthase subunit A	260	0.189475	SIGMA
fieF	ferrous iron efflux protein F /// zinc transporter	261	0.189379	SIGMA
acrA	acriflavin resistance protein A /// acridine efflux pump /// multidrug efflux system /// acridine efflux pump	262	0.187507	SIGMA
THIK	THIK	263	0.186424	DELTA
rpsF	30S ribosomal protein S6 /// 30S ribosomal subunit protein S6	264	0.186239	DELTA
yraN	hypothetical protein /// hypothetical protein /// conserved protein	265	0.185898	SIGMA
ybgC	acyl-CoA thioester hydrolase YbgC /// acyl-CoA thioester hydrolase YbgC /// predicted acyl-CoA thioesterase	266	0.184731	SIGMA
ycaI	conserved inner membrane protein	267	0.18415	SIGMA
dksA	DnaK transcriptional regulator DksA /// DNA-binding transcriptional regulator of rRNA transcription, DnaK suppressor protein /// DnaK transcriptional regulator DksA	268	0.183338	DELTA
gluQ	glutamyl-Q tRNA(Asp) synthetase	269	0.182693	SIGMA
tolB	translocation protein TolB /// periplasmic protein	270	0.181977	SIGMA
glnD	PII uridylyl-transferase /// uridylyltransferase	271	0.181936	DELTA
hyaB	hydrogenase 1 large subunit /// hydrogenase 1 large subunit /// hydrogenase 1, large subunit	272	0.181679	DELTA
RIMP	RIMP	273	0.181392	SIGMA
ruvC	Holliday junction resolvase /// component of RuvABC resolvasome, endonuclease	274	0.180031	DELTA
mlaF	putative ABC transporter ATP-binding protein YrbF /// putative ABC transporter ATP-binding protein YrbF /// predicted toluene transporter subunit: ATP-binding component of ABC superfamily	275	0.17969	DELTA
recB	exonuclease V (RecBCD complex), beta subunit	276	0.179582	SIGMA
atpE	F0F1 ATP synthase subunit C /// F0 sector of membrane-bound ATP synthase, subunit c /// F0F1 ATP synthase subunit C	277	0.179462	SIGMA
tdk	thymidine kinase /// thymidine kinase /// thymidine kinase/deoxyuridine kinase	278	0.179261	SIGMA
YEEL	YEEL	279	0.178789	SIGMA
opgH	glucosyltransferase MdoH /// glucosyltransferase MdoH /// glucan biosynthesis: glycosyl transferase	280	0.178287	DELTA
dcuR	DNA-binding response regulator in two-component regulatory system with DcuS /// DNA-binding transcriptional activator DcuR /// DNA-binding transcriptional activator DcuR	281	0.177452	SIGMA
rffH	glucose-1-phosphate thymidylyltransferase /// glucose-1-phosphate thymidylyltransferase	282	0.175645	SIGMA
arfA	b4550	283	0.175272	SIGMA
yphC	b2545	284	0.173961	SIGMA
B	B	285	0.173688	DELTA
ECK2132	ECK2132	286	0.17327	SIGMA
PGL	PGL	287	0.172651	DELTA
hdfR	b4480	288	0.172071	SIGMA
NSRR	NSRR	289	0.171171	SIGMA
aceE	pyruvate dehydrogenase subunit E1 /// pyruvate dehydrogenase, decarboxylase component E1, thiamin-binding	290	0.171023	DELTA
lipA	lipoyl synthase /// lipoyl synthase /// lipoate synthase	291	0.169605	SIGMA
ygjK	putative glycosyl hydrolase /// putative glycosyl hydrolase /// predicted glycosyl hydrolase	292	0.169221	SIGMA
ynfC	hypothetical protein /// hypothetical protein /// predicted protein	293	0.168705	DELTA
yejE	ABC transporter permease /// predicted oligopeptide transporter subunit	294	0.168259	SIGMA
rffT	b4481	295	0.168133	SIGMA
ybfC	hypothetical protein /// hypothetical protein /// predicted protein	296	0.167953	SIGMA
casD	predicted protein	297	0.167825	DELTA
dam	DNA adenine methylase /// DNA adenine methylase	298	0.166446	SIGMA
purD	phosphoribosylglycinamide synthetase phosphoribosylamine-glycine ligase	299	0.165307	DELTA
waaG	glucosyltransferase I	300	0.163994	SIGMA
mlaA	lipoprotein precursor /// VacJ lipoprotein precursor /// lipoprotein precursor /// predicted lipoprotein	301	0.163085	DELTA
pyrB	aspartate carbamoyltransferase catalytic subunit /// aspartate carbamoyltransferase, catalytic subunit	302	0.162595	SIGMA
pcnB	poly(A) polymerase I	303	0.161751	DELTA
yjiM	hypothetical protein /// predicted 2-hydroxyglutaryl-CoA dehydratase	304	0.161588	SIGMA
adeD	cryptic adenine deaminase /// cryptic adenine deaminase	305	0.161318	SIGMA
flgN	flagella synthesis protein FlgN /// flagella synthesis protein FlgN /// export chaperone for FlgK and FlgL	306	0.160921	DELTA
artJ	arginine-binding periplasmic protein 2 precursor /// arginine transporter subunit	307	0.160536	SIGMA
hlyE	hemolysin E	308	0.16039	SIGMA
ypdC	putative ARAC-type regulatory protein /// putative transcriptional regulator YpdC /// predicted DNA-binding protein /// putative ARAC-type regulatory protein	309	0.160174	DELTA
mrcA	peptidoglycan synthetase /// fused penicillin-binding protein 1a: murein transglycosylase/murein transpeptidase	310	0.160163	DELTA
mepS	putative outer membrane lipoprotein /// putative outer membrane lipoprotein /// predicted peptidase, outer membrane lipoprotein	311	0.160016	SIGMA
LPTA	LPTA	312	0.158619	SIGMA
cyaY	frataxin-like protein /// frataxin, iron-binding and oxidizing protein	313	0.157968	DELTA
cbtA	hypothetical protein /// hypothetical protein /// CP4-44 prophage; toxin of the YeeV-YeeU toxin-antitoxin system /// hypothetical protein	314	0.157742	SIGMA
fur	ferric uptake regulator /// DNA-binding transcriptional dual regulator of siderophore biosynthesis and transport	315	0.157525	DELTA
hslU	ATP-dependent protease ATP-binding subunit /// molecular chaperone and ATPase component of HslUV protease	316	0.157226	SIGMA
adk	adenylate kinase	317	0.156978	SIGMA
queE	hypothetical protein /// hypothetical protein /// conserved protein	318	0.156892	DELTA
PINE	PINE	319	0.156854	SIGMA
purL	phosphoribosylformyl-glycineamide synthetase	320	0.156683	SIGMA
dacA	D-alanyl-D-alanine carboxypeptidase fraction A /// D-alanyl-D-alanine carboxypeptidase (penicillin-binding protein 5) /// D-alanyl-D-alanine carboxypeptidase fraction A	321	0.156683	DELTA
pdxJ	pyridoxal phosphate biosynthetic protein PdxJ /// pyridoxal phosphate biosynthetic protein PdxJ /// pyridoxine 5-phosphate synthase	322	0.156454	SIGMA
pal	peptidoglycan-associated outer membrane lipoprotein /// peptidoglycan-associated outer membrane lipoprotein	323	0.15609	SIGMA
yjiK	hypothetical protein /// conserved protein	324	0.156077	SIGMA
cadC	DNA-binding transcriptional activator CadC /// DNA-binding transcriptional activator /// DNA-binding transcriptional activator CadC	325	0.155816	SIGMA
nikA	nickel-binding periplasmic protein precursor /// nickel transporter subunit	326	0.155583	DELTA
mepS	putative outer membrane lipoprotein /// putative outer membrane lipoprotein /// predicted peptidase, outer membrane lipoprotein	327	0.155559	DELTA
fur	ferric uptake regulator /// DNA-binding transcriptional dual regulator of siderophore biosynthesis and transport	328	0.155361	SIGMA
cptA	hypothetical protein /// hypothetical protein /// predicted protein /// hypothetical protein	329	0.155183	DELTA
acrB	b0462	330	0.154942	SIGMA
feaR	DNA-binding transcriptional dual regulator	331	0.154394	SIGMA
trkA	potassium transporter peripheral membrane component /// NAD-binding component of TrK potassium transporter	332	0.154239	SIGMA
RYFC	RYFC	333	0.154036	SIGMA
phoR	phosphate regulon sensor protein /// sensory histidine kinase in two-component regulatory system with PhoB	334	0.153853	DELTA
pyrD	dihydroorotate dehydrogenase 2 /// dihydro-orotate oxidase, FMN-linked	335	0.15373	DELTA
ygdD	hypothetical protein /// hypothetical protein /// conserved inner membrane protein	336	0.153652	SIGMA
folB	b3058	337	0.153594	DELTA
ydhB	putative DNA-binding transcriptional regulator /// putative DNA-binding transcriptional regulator /// predicted DNA-binding transcriptional regulator	338	0.153395	SIGMA
racC	hypothetical protein /// hypothetical protein /// Rac prophage; predicted protein	339	0.152264	SIGMA
sdhE	hypothetical protein /// hypothetical protein /// conserved protein	340	0.152152	SIGMA
rpiB	ribose-5-phosphate isomerase B /// ribose 5-phosphate isomerase B/allose 6-phosphate isomerase	341	0.151877	SIGMA
yggX	hypothetical protein /// hypothetical protein /// protein that protects iron-sulfur proteins against oxidative damage	342	0.151364	DELTA
yobB	hypothetical protein /// hypothetical protein /// conserved protein /// hypothetical protein	343	0.151307	DELTA
acrA	acriflavin resistance protein A /// acridine efflux pump /// multidrug efflux system /// acridine efflux pump	344	0.150766	DELTA
ykgM	50S ribosomal protein L31 type B /// rpmJ (L36) paralog	345	0.148396	SIGMA
ECK0369	ECK0369	346	0.147761	DELTA
nuoK	NADH dehydrogenase subunit K /// NADH dehydrogenase subunit K /// NADH:ubiquinone oxidoreductase, membrane subunit K	347	0.147006	SIGMA
gluQ	glutamyl-Q tRNA(Asp) synthetase	348	0.146765	DELTA
yhfT	predicted inner membrane protein	349	0.146685	SIGMA
ispE	4-diphosphocytidyl-2-C-methyl-D-erythritol kinase /// 4-diphosphocytidyl-2-C-methyl-D-erythritol kinase /// 4-diphosphocytidyl-2-C-methylerythritol kinase /// 4-diphosphocytidyl-2-C-methyl-D-erythritol kinase	350	0.146448	SIGMA
carA	carbamoyl phosphate synthase small subunit /// carbamoyl phosphate synthetase small subunit, glutamine amidotransferase /// carbamoyl phosphate synthase small subunit	351	0.146098	SIGMA
serC	phosphoserine aminotransferase /// phosphoserine aminotransferase /// 3-phosphoserine/phosphohydroxythreonine aminotransferase	352	0.145994	DELTA
flgE	flagellar hook protein	353	0.145758	DELTA
cusS	sensor kinase CusS /// sensory histidine kinase in two-component regulatory system with CusR, senses copper ions	354	0.145169	DELTA
iscR	DNA-binding transcriptional regulator IscR /// DNA-binding transcriptional repressor /// DNA-binding transcriptional regulator IscR /// DNA-binding transcriptional regulator IscR	355	0.144912	DELTA
SROB	SROB	356	0.14469	SIGMA
yegK	predicted protein	357	0.144401	SIGMA
aceA	isocitrate lyase /// isocitrate lyase	358	0.143895	SIGMA
yeeZ	hypothetical protein /// hypothetical protein /// predicted epimerase, with NAD(P)-binding Rossmann-fold domain /// putative enzyme of sugar metabolism	359	0.143707	DELTA
pheS	phenylalanyl-tRNA synthetase subunit alpha /// phenylalanine tRNA synthetase, alpha subunit	360	0.143125	DELTA
PGAC	PGAC	361	0.14306	SIGMA
nuoH	NADH dehydrogenase subunit H /// NADH dehydrogenase subunit H /// NADH:ubiquinone oxidoreductase, membrane subunit H	362	0.14284	SIGMA
rplI	50S ribosomal protein L9 /// 50S ribosomal subunit protein L9	363	0.142483	SIGMA
nac	nitrogen assimilation transcriptional regulator /// nitrogen assimilation transcriptional regulator /// DNA-binding transcriptional dual regulator of nitrogen assimilation	364	0.141935	SIGMA
miaB	hypothetical protein /// isopentenyl-adenosine A37 tRNA methylthiolase /// hypothetical protein	365	0.140964	SIGMA
rsmG	glucose-inhibited division protein B /// methyltransferase, SAM-dependent methyltransferase, glucose-inhibited cell-division protein	366	0.139868	DELTA
narU	nitrite extrusion protein 2 /// nitrate/nitrite transporter	367	0.139859	DELTA
purK	phosphoribosylaminoimidazole carboxylase ATPase subunit /// phosphoribosylaminoimidazole carboxylase ATPase subunit /// N5-carboxyaminoimidazole ribonucleotide synthase	368	0.13914	SIGMA
tktA	transketolase /// transketolase 1, thiamin-binding	369	0.138966	SIGMA
hslV	ATP-dependent protease peptidase subunit /// peptidase component of the HslUV protease	370	0.138702	DELTA
hslU	ATP-dependent protease ATP-binding subunit /// molecular chaperone and ATPase component of HslUV protease	371	0.138301	DELTA
acpP	acyl carrier protein /// acyl carrier protein (ACP)	372	0.138231	DELTA
purC	phosphoribosylaminoimidazole-succinocarboxamide synthase /// phosphoribosylaminoimidazole-succinocarboxamide synthase /// phosphoribosylaminoimidazole-succinocarboxamide synthetase	373	0.137757	DELTA
chiP	hypothetical protein /// predicted outer membrane porin	374	0.137303	DELTA
creC	sensory histidine kinase CreC /// sensory histidine kinase in two-component regulatory system with CreB or PhoB, regulator of the CreBC regulon /// sensory histidine kinase CreC	375	0.136861	DELTA
yeeY	putative transcriptional regulator LYSR-type /// putative transcriptional regulator YeeY /// putative transcriptional regulator LYSR-type /// predicted DNA-binding transcriptional regulator	376	0.135776	SIGMA
uvrD	DNA-dependent helicase II /// DNA-dependent ATPase I and helicase II	377	0.135203	DELTA
ubiX	3-octaprenyl-4-hydroxybenzoate carboxy-lyase /// 3-octaprenyl-4-hydroxybenzoate carboxy-lyase	378	0.134035	SIGMA
yicN	hypothetical protein /// hypothetical protein /// conserved protein	379	0.133344	SIGMA
trkA	potassium transporter peripheral membrane component /// NAD-binding component of TrK potassium transporter	380	0.13286	DELTA
mrcA	peptidoglycan synthetase /// fused penicillin-binding protein 1a: murein transglycosylase/murein transpeptidase	381	0.132532	SIGMA
fimA	FimA /// major type 1 subunit fimbrin (pilin)	382	0.132302	DELTA
ykfF	CP4-6 prophage; predicted protein	383	0.132147	DELTA
cpxP	b4484	384	0.131965	SIGMA
BAMB	BAMB	385	0.13157	DELTA
stfR	Rac prophage; predicted tail fiber protein	386	0.130024	DELTA
chiP	hypothetical protein /// predicted outer membrane porin	387	0.129875	SIGMA
fsaA	fructose-6-phosphate aldolase /// fructose-6-phosphate aldolase 1 /// fructose-6-phosphate aldolase	388	0.129864	DELTA
pdhR	transcriptional regulator PdhR /// DNA-binding transcriptional dual regulator	389	0.129623	DELTA
GSID	GSID	390	0.129498	DELTA
fhuC	iron-hydroxamate transporter ATP-binding subunit /// iron-hydroxamate transporter ATP-binding subunit /// iron-hydroxamate transporter subunit	391	0.129387	SIGMA
purN	phosphoribosylglycinamide formyltransferase /// phosphoribosylglycinamide formyltransferase 1	392	0.127422	DELTA
cydC	cysteine/glutathione ABC transporter membrane/ATP-binding component /// fused cysteine transporter subunits of ABC superfamily: membrane component/ATP-binding component /// cysteine/glutathione ABC transporter membrane/ATP-binding component	393	0.126979	SIGMA
fieF	ferrous iron efflux protein F /// zinc transporter	394	0.126895	DELTA
cptA	hypothetical protein /// hypothetical protein /// predicted protein /// hypothetical protein	395	0.126424	SIGMA
artJ	arginine-binding periplasmic protein 2 precursor /// arginine transporter subunit	396	0.125817	DELTA
yeeY	putative transcriptional regulator LYSR-type /// putative transcriptional regulator YeeY /// putative transcriptional regulator LYSR-type /// predicted DNA-binding transcriptional regulator	397	0.125548	DELTA
fis	DNA-binding protein Fis /// global DNA-binding transcriptional dual regulator	398	0.125494	SIGMA
selB	selenocysteinyl-tRNA-specific translation factor	399	0.125403	DELTA
ydcS	putative transport protein /// ABC transporter periplasmic-binding protein /// predicted spermidine/putrescine transporter subunit /// putative transport protein	400	0.124941	DELTA
purD	phosphoribosylglycinamide synthetase phosphoribosylamine-glycine ligase	401	0.124712	SIGMA
argF	CP4-6 prophage; ornithine carbamoyltransferase 2, chain F	402	0.123891	DELTA
yfdH	CPS-53 (KpLE1) prophage; bactoprenol glucosyl transferase	403	0.123866	DELTA
tolQ	colicin uptake protein TolQ /// colicin uptake protein TolQ /// membrane spanning protein in TolA-TolQ-TolR complex	404	0.123656	DELTA
seqA	replication initiation regulator SeqA /// replication initiation regulator SeqA /// regulatory protein for replication initiation	405	0.123386	SIGMA
tatC	TatABCE protein translocation system subunit /// TatABCE protein translocation system subunit /// TatABCE protein translocation system subunit	406	0.123295	DELTA
flgE	flagellar hook protein	407	0.123127	SIGMA
murB	UDP-N-acetylenolpyruvoylglucosamine reductase /// UDP-N-acetylenolpyruvoylglucosamine reductase, FAD-binding	408	0.122804	DELTA
tig	trigger factor /// peptidyl-prolyl cis/trans isomerase (trigger factor)	409	0.122703	DELTA
rtcA	b4475	410	0.122632	DELTA
menD	2-succinyl-6-hydroxy-2,4-cyclohexadiene-1-carboxylic acid synthase/2-oxoglutarate decarboxylase /// bifunctional 2-oxoglutarate decarboxylase/ SHCHC synthase	411	0.122535	SIGMA
dsrA	misc_RNA	412	0.122502	SIGMA
secG	preprotein translocase subunit SecG /// preprotein translocase membrane subunit	413	0.122222	DELTA
yqgB	hypothetical protein /// hypothetical protein /// predicted protein	414	0.122125	SIGMA
malE	maltose ABC transporter periplasmic protein /// maltose transporter subunit	415	0.121096	SIGMA
yfjZ	CP4-57 prophage; antitoxin of the YpjF-YfjZ toxin-antitoxin system	416	0.120766	DELTA
cysN	sulfate adenylyltransferase, subunit 1	417	0.120637	DELTA
oxyR	DNA-binding transcriptional regulator OxyR /// DNA-binding transcriptional regulator OxyR /// DNA-binding transcriptional dual regulator	418	0.120127	SIGMA
ompW	outer membrane protein W /// outer membrane protein W /// outer membrane protein W	419	0.119849	SIGMA
bamE	hypothetical protein /// small membrane protein A /// small membrane protein A /// small membrane lipoprotein	420	0.119636	DELTA
bfd	bacterioferritin-associated ferredoxin /// bacterioferritin-associated ferredoxin	421	0.118972	SIGMA
pstS	phosphate transporter subunit /// phosphate transporter subunit	422	0.118083	DELTA
mpl	UDP-N-acetylmuramate:L-alanyl-gamma-D-glutamyl-meso-diaminopimelat e ligase /// UDP-N-acetylmuramate:L-alanyl-gamma-D-glutamyl-meso-diaminopimelate ligase /// UDP-N-acetylmuramate:L-alanyl-gamma-D-glutamyl-meso-diaminopimelat e ligase	423	0.118009	SIGMA
bdcA	oxidoreductase /// oxidoreductase /// predicted oxidoreductase with NAD(P)-binding Rossmann-fold domain	424	0.117827	DELTA
yfdY	hypothetical protein /// hypothetical protein /// predicted inner membrane protein /// hypothetical protein	425	0.11753	SIGMA
guaA	b2507	426	0.117173	DELTA
yejG	hypothetical protein /// hypothetical protein /// predicted protein	427	0.11708	DELTA
gspC	general secretory pathway component, cryptic /// general secretion pathway protein C	428	0.116499	DELTA
miaA	tRNA delta(2)-isopentenylpyrophosphate transferase /// delta(2)-isopentenylpyrophosphate tRNA-adenosine transferase	429	0.116246	SIGMA
ycjU	predicted beta-phosphoglucomutase	430	0.115345	DELTA
hybF	protein involved with the maturation of hydrogenases 1 and 2 /// hydrogenase nickel incorporation protein HybF	431	0.115234	SIGMA
cydC	cysteine/glutathione ABC transporter membrane/ATP-binding component /// fused cysteine transporter subunits of ABC superfamily: membrane component/ATP-binding component /// cysteine/glutathione ABC transporter membrane/ATP-binding component	432	0.11504	DELTA
ddlB	D-alanine--D-alanine ligase /// D-alanine:D-alanine ligase	433	0.115033	SIGMA
waaY	lipopolysaccharide core biosynthesis protein	434	0.114975	SIGMA
leuO	leucine transcriptional activator /// DNA-binding transcriptional activator	435	0.114797	SIGMA
nuoJ	NADH dehydrogenase subunit J /// NADH dehydrogenase subunit J /// NADH:ubiquinone oxidoreductase, membrane subunit J	436	0.114627	DELTA
bamE	hypothetical protein /// small membrane protein A /// small membrane protein A /// small membrane lipoprotein	437	0.114581	SIGMA
yagU	hypothetical protein /// hypothetical protein /// conserved inner membrane protein	438	0.114536	SIGMA
rseB	b2571	439	0.114208	DELTA
YMIB	YMIB	440	0.113957	SIGMA
yqjH	hypothetical protein /// hypothetical protein /// predicted siderophore interacting protein	441	0.113766	SIGMA
paaE	predicted multicomponent oxygenase/reductase subunit for phenylacetic acid degradation	442	0.113617	DELTA
yibL	hypothetical protein /// hypothetical protein /// conserved protein	443	0.113574	SIGMA
b2648	pseudo /// hypothetical protein	444	0.113439	SIGMA
phoP	DNA-binding transcriptional regulator PhoP /// DNA-binding transcriptional regulator PhoP /// DNA-binding response regulator in two-component regulatory system with PhoQ	445	0.113395	DELTA
narX	nitrate/nitrite sensor protein NarX /// nitrate/nitrite sensor protein NarX /// sensory histidine kinase in two-component regulatory system with NarL	446	0.11286	SIGMA
ruvC	Holliday junction resolvase /// component of RuvABC resolvasome, endonuclease	447	0.112467	SIGMA
fucA	L-fuculose phosphate aldolase /// L-fuculose phosphate aldolase /// L-fuculose-1-phosphate aldolase	448	0.112344	DELTA
A	A	449	0.112296	DELTA
PGL	PGL	450	0.112241	SIGMA
cheB	chemotaxis-specific methylesterase /// fused chemotaxis regulator: protein-glutamate methylesterase in two-component regulatory system with CheA /// chemotaxis-specific methylesterase	451	0.111891	DELTA
ybaQ	hypothetical protein /// hypothetical protein /// predicted DNA-binding transcriptional regulator	452	0.11062	DELTA
speA	arginine decarboxylase /// arginine decarboxylase /// biosynthetic arginine decarboxylase, PLP-binding	453	0.110474	DELTA
rffT	b4481	454	0.110035	DELTA
hfq	RNA-binding protein Hfq /// HF-I, host factor for RNA phage Q beta replication	455	0.109359	DELTA
metJ	transcriptional repressor protein MetJ /// transcriptional repressor protein MetJ /// DNA-binding transcriptional repressor, S-adenosylmethionine-binding	456	0.108925	DELTA
cpxR	DNA-binding transcriptional regulator CpxR /// DNA-binding response regulator in two-component regulatory system with CpxA /// DNA-binding transcriptional regulator CpxR	457	0.108805	DELTA
motB	flagellar motor protein MotB /// protein that enables flagellar motor rotation	458	0.108329	DELTA
dmsA	b0894	459	0.108125	DELTA
ebgC	cryptic beta-D-galactosidase subunit beta /// cryptic beta-D-galactosidase, beta subunit	460	0.108116	DELTA
nuoK	NADH dehydrogenase subunit K /// NADH dehydrogenase subunit K /// NADH:ubiquinone oxidoreductase, membrane subunit K	461	0.107383	DELTA
rob	right origin-binding protein /// right origin-binding protein /// DNA-binding transcriptional activator	462	0.107383	DELTA
mfd	transcription-repair coupling factor /// transcription-repair coupling factor	463	0.107328	SIGMA
fepG	iron-enterobactin transporter permease /// iron-enterobactin transporter permease /// iron-enterobactin transporter subunit	464	0.107213	DELTA
cpxR	DNA-binding transcriptional regulator CpxR /// DNA-binding response regulator in two-component regulatory system with CpxA /// DNA-binding transcriptional regulator CpxR	465	0.106661	SIGMA
ybgI	putative hydrolase-oxidase /// putative hydrolase-oxidase /// conserved metal-binding protein	466	0.106652	DELTA
ppiB	peptidyl-prolyl cis-trans isomerase B (rotamase B) /// peptidyl-prolyl cis-trans isomerase B (rotamase B)	467	0.106632	DELTA
mcrC	5-methylcytosine-specific restriction enzyme McrBC, subunit McrC	468	0.106299	SIGMA
yhdJ	putative methyltransferase /// putative methyltransferase /// predicted methyltransferase	469	0.106121	SIGMA
dnaQ	DNA polymerase III subunit epsilon /// DNA polymerase III epsilon subunit /// DNA polymerase III subunit epsilon	470	0.106116	SIGMA
uvrY	response regulator /// response regulator /// DNA-binding response regulator in two-component regulatory system with BarA	471	0.104991	SIGMA
rimL	ribosomal-protein-L7/L12-serine acetyltransferase	472	0.103336	DELTA
sdhE	hypothetical protein /// hypothetical protein /// conserved protein	473	0.103286	DELTA
modF	fused molybdate transporter subunits of ABC superfamily: ATP-binding components	474	0.103119	SIGMA
ECK0503	ECK0503	475	0.102362	SIGMA
cpxA	two-component sensor protein /// sensory histidine kinase in two-component regulatory system with CpxR	476	0.102253	DELTA
fucK	L-fuculokinase /// L-fuculokinase	477	0.101453	SIGMA
slt	lytic murein transglycosylase /// lytic murein transglycosylase /// lytic murein transglycosylase, soluble	478	0.101414	DELTA
waaB	UDP-D-galactose:(glucosyl)lipopolysaccharide-1,6-D-galactosyltransferase	479	0.101368	DELTA
rfbA	glucose-1-phosphate thymidylyltransferase	480	0.100101	SIGMA
yafQ	hypothetical protein /// predicted toxin of the YafQ-DinJ toxin-antitoxin system /// hypothetical protein	481	0.0999138	SIGMA
tusE	sulfurtransferase TusE /// sulfurtransferase TusE /// predicted sulfite reductase subunit	482	0.0993864	SIGMA
pspA	phage shock protein PspA /// phage shock protein PspA /// regulatory protein for phage-shock-protein operon	483	0.0992559	DELTA
ynfA	hypothetical protein /// hypothetical protein /// conserved inner membrane protein /// hypothetical protein	484	0.0992061	SIGMA
plsX	putative glycerol-3-phosphate acyltransferase PlsX /// putative glycerol-3-phosphate acyltransferase PlsX /// fatty acid/phospholipid synthesis protein	485	0.0989034	SIGMA
waaQ	lipopolysaccharide core biosynthesis protein	486	0.09869	SIGMA
acrB	b0462	487	0.0985318	DELTA
lpxA	UDP-N-acetylglucosamine acyltransferase /// UDP-N-acetylglucosamine acyltransferase /// UDP-N-acetylglucosamine acetyltransferase	488	0.0983382	DELTA
mcrC	5-methylcytosine-specific restriction enzyme McrBC, subunit McrC	489	0.0980205	DELTA
yfdH	CPS-53 (KpLE1) prophage; bactoprenol glucosyl transferase	490	0.0978525	SIGMA
arpA	ankyrin repeat protein, function unknown	491	0.0976405	SIGMA
fhuA	ferrichrome outer membrane transporter /// ferrichrome outer membrane transporter	492	0.0972361	DELTA
spf	misc_RNA	493	0.0964346	SIGMA
slt	lytic murein transglycosylase /// lytic murein transglycosylase /// lytic murein transglycosylase, soluble	494	0.0963422	SIGMA
leuD	isopropylmalate isomerase small subunit /// 3-isopropylmalate isomerase subunit	495	0.0963113	DELTA
purK	phosphoribosylaminoimidazole carboxylase ATPase subunit /// phosphoribosylaminoimidazole carboxylase ATPase subunit /// N5-carboxyaminoimidazole ribonucleotide synthase	496	0.0960121	DELTA
talB	transaldolase B /// transaldolase B	497	0.0956309	DELTA
SIBABCDE	SIBABCDE	498	0.0950289	SIGMA
ymcE	cold shock gene /// cold shock gene /// cold shock gene	499	0.0949232	SIGMA
mhpB	3-(2,3-dihydroxyphenyl)propionate dioxygenase /// 3-(2,3-dihydroxyphenyl)propionate dioxygenase /// 2,3-dihydroxyphenylpropionate 1,2-dioxygenase	500	0.0943989	DELTA
ybdL	putative aminotransferase /// putative aminotransferase /// methionine aminotransferase, PLP-dependent	501	0.0942676	DELTA
ccmH	heme lyase, CcmH subunit	502	0.0942387	SIGMA
ygcO	hypothetical protein /// ferredoxin-like protein ygcO /// predicted 4Fe-4S cluster-containing protein /// hypothetical protein	503	0.0938965	SIGMA
hypB	hydrogenase nickel incorporation protein HypB /// hydrogenase nickel incorporation protein HypB /// GTP hydrolase involved in nickel liganding into hydrogenases	504	0.093276	SIGMA
menC	O-succinylbenzoate synthase /// O-succinylbenzoate synthase /// o-succinylbenzoyl-CoA synthase	505	0.0930142	DELTA
yedD	hypothetical protein /// hypothetical protein /// predicted protein	506	0.0928826	DELTA
recB	exonuclease V (RecBCD complex), beta subunit	507	0.0927015	DELTA
atpC	F0F1 ATP synthase subunit epsilon /// F1 sector of membrane-bound ATP synthase, epsilon subunit	508	0.0920134	DELTA
MGRB	MGRB	509	0.0916477	DELTA
mog	predicted molybdochelatase /// molybdenum cofactor biosynthesis protein	510	0.0912347	SIGMA
nudB	dATP pyrophosphohydrolase /// dATP pyrophosphohydrolase	511	0.0911395	SIGMA
sulA	SOS cell division inhibitor /// SOS cell division inhibitor	512	0.0910979	SIGMA
tolR	colicin uptake protein TolR /// colicin uptake protein TolR /// membrane spanning protein in TolA-TolQ-TolR complex	513	0.0909058	SIGMA
cpxP	b4484	514	0.090832	DELTA
deoB	phosphopentomutase /// phosphopentomutase	515	0.0905958	DELTA
cysW	sulfate/thiosulfate transporter permease subunit /// sulfate/thiosulfate transporter subunit	516	0.0903734	SIGMA
ycfT	hypothetical protein /// hypothetical protein /// predicted inner membrane protein	517	0.0902617	SIGMA
ygeO	hypothetical protein /// pseudo	518	0.089954	SIGMA
LPTA	LPTA	519	0.0899038	DELTA
yncH	hypothetical protein /// predicted protein /// hypothetical protein	520	0.0897878	DELTA
b2648	pseudo /// hypothetical protein	521	0.0897544	DELTA
ycgI	hypothetical protein /// hypothetical protein /// putative ATP-binding component of a transport system /// putative ATP-binding component of a transport system /// adhesin-like autotransporter /// hypothetical protein	522	0.089723	SIGMA
atl	hypothetical protein /// hypothetical protein /// predicted methyltransferase	523	0.0897165	DELTA
ompW	outer membrane protein W /// outer membrane protein W /// outer membrane protein W	524	0.0896055	DELTA
phoR	phosphate regulon sensor protein /// sensory histidine kinase in two-component regulatory system with PhoB	525	0.0894763	SIGMA
emrD	multidrug resistance protein D /// multidrug efflux system protein	526	0.0889135	SIGMA
holE	DNA polymerase III subunit theta /// DNA polymerase III subunit theta /// DNA polymerase III, theta subunit	527	0.0887752	SIGMA
rbsK	ribokinase /// ribokinase	528	0.0886847	DELTA
yedD	hypothetical protein /// hypothetical protein /// predicted protein	529	0.0883681	SIGMA
amiA	N-acetylmuramoyl-l-alanine amidase I /// N-acetylmuramoyl-l-alanine amidase I	530	0.0882043	SIGMA
frr	ribosome recycling factor	531	0.0873563	SIGMA
bdcA	oxidoreductase /// oxidoreductase /// predicted oxidoreductase with NAD(P)-binding Rossmann-fold domain	532	0.0873107	SIGMA
qseB	DNA-binding transcriptional regulator QseB /// QseB /// DNA-binding response regulator in two-component regulatory system with QseC /// DNA-binding transcriptional regulator QseB	533	0.0871531	SIGMA
FTSP	FTSP	534	0.0867215	SIGMA
rfaE	bifunctional heptose 7-phosphate kinase/heptose 1-phosphate adenyltransferase /// fused heptose 7-phosphate kinase/heptose 1-phosphate adenyltransferase	535	0.0866946	SIGMA
iscS	cysteine desulfurase /// cysteine desulfurase (tRNA sulfurtransferase), PLP-dependent /// cysteine desulfurase	536	0.0866748	DELTA
ygiC	putative synthetase/amidase /// hypothetical protein /// putative synthetase/amidase /// predicted enzyme	537	0.0865774	SIGMA
yhdV	hypothetical protein /// hypothetical protein /// predicted outer membrane protein	538	0.0863345	DELTA
stfR	Rac prophage; predicted tail fiber protein	539	0.0862793	SIGMA
C	C	540	0.0862304	DELTA
selB	selenocysteinyl-tRNA-specific translation factor	541	0.0862135	SIGMA
ppdC	hypothetical protein /// hypothetical protein /// predicted protein	542	0.0860727	SIGMA
fadB	multifunctional fatty acid oxidation complex subunit alpha /// fused 3-hydroxybutyryl-CoA epimerase/delta(3)-cis-delta(2)-trans-enoyl-CoA isomerase/enoyl-CoA hydratase/3-hydroxyacyl-CoA dehydrogenase	543	0.0860212	SIGMA
YMIB	YMIB	544	0.0859556	DELTA
NANC	NANC	545	0.0858505	SIGMA
yhfX	predicted amino acid racemase	546	0.0856746	DELTA
uup	b0949	547	0.0854779	SIGMA
ymfQ	e14 prophage; conserved protein	548	0.0846402	SIGMA
rplA	50S ribosomal protein L1 /// 50S ribosomal subunit protein L1	549	0.0844913	DELTA
hlyE	hemolysin E	550	0.0844579	DELTA
seqA	replication initiation regulator SeqA /// replication initiation regulator SeqA /// regulatory protein for replication initiation	551	0.0841897	DELTA
pepN	aminopeptidase N /// aminopeptidase N	552	0.0839799	DELTA
chiA	periplasmic endochitinase	553	0.0833163	DELTA
ygcO	hypothetical protein /// ferredoxin-like protein ygcO /// predicted 4Fe-4S cluster-containing protein /// hypothetical protein	554	0.0829729	DELTA
fis	DNA-binding protein Fis /// global DNA-binding transcriptional dual regulator	555	0.0829381	DELTA
hybA	hydrogenase 2 protein HybA /// hydrogenase 2 protein HybA /// hydrogenase 2 4Fe-4S ferredoxin-type component	556	0.0824301	SIGMA
gcvB	misc_RNA	557	0.0822845	SIGMA
gatZ	putative tagatose 6-phosphate kinase 1 /// putative tagatose 6-phosphate kinase 1 /// D-tagatose 1,6-bisphosphate aldolase 2, subunit	558	0.0821295	SIGMA
mrcB	penicillin-binding protein 1b /// fused glycosyl transferase and transpeptidase	559	0.0821001	SIGMA
sapC	peptide transport permease protein /// peptide transport system permease protein sapC /// peptide transport permease protein /// predicted antimicrobial peptide transporter subunit	560	0.081747	SIGMA
yhaM	b4470	561	0.081715	SIGMA
aslA	arylsulfatase /// acrylsulfatase-like enzyme /// arylsulfatase	562	0.0815382	SIGMA
yhcB	cytochrome d ubiquinol oxidase subunit III /// cytochrome d ubiquinol oxidase subunit III /// conserved protein	563	0.0813712	SIGMA
miaB	hypothetical protein /// isopentenyl-adenosine A37 tRNA methylthiolase /// hypothetical protein	564	0.081078	DELTA
soxS	DNA-binding transcriptional regulator SoxS /// DNA-binding transcriptional regulator SoxS /// DNA-binding transcriptional dual regulator	565	0.0806594	SIGMA
hflK	FtsH protease regulator HflK /// FtsH protease regulator HflK /// modulator for HflB protease specific for phage lambda cII repressor	566	0.0805093	DELTA
recT	recombination and repair protein RecT /// Rac prophage; recombination and repair protein	567	0.0802563	SIGMA
fldA	flavodoxin FldA /// flavodoxin FldA /// flavodoxin 1	568	0.0802443	SIGMA
ARNB	ARNB	569	0.0799057	DELTA
lpxM	lipid A biosynthesis (KDO)2-(lauroyl)-lipid IVA acyltransferase /// myristoyl-acyl carrier protein (ACP)-dependent acyltransferase /// lipid A biosynthesis (KDO)2-(lauroyl)-lipid IVA acyltransferase	570	0.0796782	SIGMA
ldcA	L,D-carboxypeptidase A	571	0.0795144	SIGMA
pheA	bifunctional chorismate mutase/prephenate dehydratase /// fused chorismate mutase P/prephenate dehydratase	572	0.0792669	SIGMA
spf	misc_RNA	573	0.0789853	DELTA
trkH	potassium transporter /// potassium transporter	574	0.0787923	SIGMA
ytfP	hypothetical protein /// hypothetical protein /// conserved protein	575	0.0787631	SIGMA
fhuC	iron-hydroxamate transporter ATP-binding subunit /// iron-hydroxamate transporter ATP-binding subunit /// iron-hydroxamate transporter subunit	576	0.0787179	DELTA
pstS	phosphate transporter subunit /// phosphate transporter subunit	577	0.0786701	SIGMA
ECK4097	ECK4097	578	0.0786121	DELTA
ybiB	hypothetical protein /// predicted transferase/phosphorylase	579	0.0780981	SIGMA
rffH	glucose-1-phosphate thymidylyltransferase /// glucose-1-phosphate thymidylyltransferase	580	0.0779168	DELTA
ybaN	hypothetical protein /// hypothetical protein /// conserved inner membrane protein	581	0.0778325	SIGMA
ynfA	hypothetical protein /// hypothetical protein /// conserved inner membrane protein /// hypothetical protein	582	0.0777291	DELTA
yciI	YciI-like protein /// YciI-like protein /// predicted enzyme	583	0.0774467	DELTA
yhdP	b4472	584	0.0771632	SIGMA
LYX	LYX	585	0.0770627	SIGMA
yfdG	CPS-53 (KpLE1) prophage; bactoprenol-linked glucose translocase (flippase)	586	0.0769331	DELTA
zapA	Z-ring-associated protein /// Z-ring-associated protein /// protein that localizes to the cytokinetic ring	587	0.0767205	DELTA
torR	DNA-binding transcriptional regulator TorR /// DNA-binding transcriptional regulator TorR /// DNA-binding response regulator in two-component regulatory system with TorS	588	0.0764956	SIGMA
rsmA	dimethyladenosine transferase /// S-adenosylmethionine-6-N,N-adenosyl (rRNA) dimethyltransferase	589	0.0764053	DELTA
tas	putative aldo-keto reductase /// putative aldo-keto reductase /// predicted oxidoreductase, NADP(H)-dependent aldo-keto reductase /// putative aldo-keto reductase	590	0.0763772	DELTA
aaeA	p-hydroxybenzoic acid efflux system component /// p-hydroxybenzoic acid efflux subunit AaeA /// p-hydroxybenzoic acid efflux subunit AaeA	591	0.0763516	DELTA
YBEM	YBEM	592	0.0762533	SIGMA
ybiO		593	0.0759922	DELTA
narY	cryptic nitrate reductase 2 beta subunit /// cryptic nitrate reductase 2, beta subunit /// nitrate reductase 2 (NRZ), beta subunit	594	0.075809	SIGMA
cusS	sensor kinase CusS /// sensory histidine kinase in two-component regulatory system with CusR, senses copper ions	595	0.0752408	SIGMA
mlaE	hypothetical protein /// hypothetical protein /// predicted toluene transporter subunit: membrane component of ABC superfamily	596	0.0752243	SIGMA
pykF	pyruvate kinase /// pyruvate kinase /// pyruvate kinase I	597	0.0747089	DELTA
rtcA	b4475	598	0.0743602	SIGMA
truD	tRNA pseudouridine synthase D /// pseudoruidine synthase	599	0.0743575	SIGMA
mhpE	4-hydroxy-2-ketovalerate aldolase /// 4-hydroxy-2-ketovalerate aldolase /// 4-hyroxy-2-oxovalerate/4-hydroxy-2-oxopentanoic acid aldolase, class I	600	0.0743076	SIGMA
rpe	ribulose-phosphate 3-epimerase /// ribulose-phosphate 3-epimerase /// D-ribulose-5-phosphate 3-epimerase	601	0.0740356	SIGMA
ymcE	cold shock gene /// cold shock gene /// cold shock gene	602	0.0739987	DELTA
ydfV	Qin prophage; predicted protein	603	0.0739983	DELTA
nuoJ	NADH dehydrogenase subunit J /// NADH dehydrogenase subunit J /// NADH:ubiquinone oxidoreductase, membrane subunit J	604	0.0739674	SIGMA
thrA	bifunctional aspartokinase I/homeserine dehydrogenase I /// fused aspartokinase I and homoserine dehydrogenase I	605	0.073811	SIGMA
mutY	adenine DNA glycosylase /// adenine DNA glycosylase	606	0.0737922	DELTA
arfA	b4550	607	0.0735422	DELTA
crl	DNA-binding transcriptional regulator Crl /// DNA-binding transcriptional regulator /// DNA-binding transcriptional regulator Crl	608	0.0735079	DELTA
greB	transcription elongation factor GreB /// transcription elongation factor	609	0.0734354	SIGMA
dsrA	misc_RNA	610	0.0733114	DELTA
uvrD	DNA-dependent helicase II /// DNA-dependent ATPase I and helicase II	611	0.0732497	SIGMA
exbD	biopolymer transport protein ExbD /// biopolymer transport protein ExbD /// membrane spanning protein in TonB-ExbB-ExbD complex	612	0.0731374	DELTA
YDFN	YDFN	613	0.0729142	DELTA
holC	DNA polymerase III subunit chi /// DNA polymerase III subunit chi /// DNA polymerase III, chi subunit	614	0.072848	DELTA
mprA	transcriptional repressor MprA /// transcriptional repressor MprA /// DNA-binding transcriptional repressor of microcin B17 synthesis and multidrug efflux	615	0.0728222	DELTA
waaF	ADP-heptose:LPS heptosyltransferase II /// ADP-heptose:LPS heptosyltransferase II	616	0.0728145	SIGMA
ampG	muropeptide transporter	617	0.0725109	SIGMA
ygaH	hypothetical protein /// hypothetical protein /// predicted inner membrane protein	618	0.0724536	SIGMA
yceA	hypothetical protein /// hypothetical protein /// conserved protein	619	0.0723481	SIGMA
GPMM	GPMM	620	0.0721564	DELTA
mscS	mechanosensitive channel MscS /// mechanosensitive channel /// mechanosensitive channel MscS	621	0.0720974	DELTA
ycbJ	hypothetical protein /// hypothetical protein /// conserved protein /// hypothetical protein	622	0.0719992	SIGMA
fimE	tyrosine recombinase /// tyrosine recombinase /// tyrosine recombinase/inversion of on/off regulator of fimA	623	0.0715819	SIGMA
atpD	F0F1 ATP synthase subunit beta /// F1 sector of membrane-bound ATP synthase, beta subunit /// F0F1 ATP synthase subunit beta	624	0.0715267	DELTA
ysaB	b4553	625	0.0714571	SIGMA
rem	Qin prophage; predicted protein	626	0.0708284	DELTA
yahN	putative cytochrome subunit of dehydrogenase /// hypothetical protein /// putative cytochrome subunit of dehydrogenase /// neutral amino-acid efflux system	627	0.0707977	DELTA
gatB	galactitol-specific PTS system component IIB /// galactitol-specific PTS system component IIB /// galactitol-specific enzyme IIB component of PTS	628	0.070761	DELTA
nirB	b3365	629	0.0704972	SIGMA
hslV	ATP-dependent protease peptidase subunit /// peptidase component of the HslUV protease	630	0.0702886	SIGMA
dctA	C4-dicarboxylate transporter DctA /// C4-dicarboxylic acid, orotate and citrate transporter /// C4-dicarboxylate transporter DctA	631	0.0698123	SIGMA
YBHU	YBHU	632	0.069696	DELTA
selA	selenocysteine synthase /// selenocysteine synthase	633	0.0693968	SIGMA
bepA	hypothetical protein /// predicted peptidase /// hypothetical protein	634	0.0693111	DELTA
hdfR	b4480	635	0.0688794	DELTA
glgP	glycogen phosphorylase /// glycogen phosphorylase	636	0.0688107	SIGMA
ydiM	putative transport system permease protein /// predicted transporter /// putative transport system permease protein	637	0.0687092	DELTA
fusA	elongation factor G /// elongation factor G /// protein chain elongation factor EF-G, GTP-binding	638	0.0686621	SIGMA
dtd	D-tyr-tRNA(Tyr) deacylase /// D-tyrosyl-tRNA deacylase /// D-tyrosyl-tRNA deacylase	639	0.0685641	DELTA
yfaL	adhesin	640	0.0684928	DELTA
aceA	isocitrate lyase /// isocitrate lyase	641	0.0684266	DELTA
tsgA	b3364	642	0.068371	DELTA
cvrA	predicted cation/proton antiporter	643	0.0682778	SIGMA
yihU	putative dehydrogenase /// putative dehydrogenase /// predicted oxidoreductase with NAD(P)-binding Rossmann-fold domain	644	0.0682484	DELTA
atpA	F0F1 ATP synthase subunit alpha /// F1 sector of membrane-bound ATP synthase, alpha subunit /// F0F1 ATP synthase subunit alpha	645	0.0682432	SIGMA
ycgG	conserved inner membrane protein	646	0.0681362	DELTA
gor	glutathione reductase /// glutathione oxidoreductase	647	0.0680939	DELTA
narY	cryptic nitrate reductase 2 beta subunit /// cryptic nitrate reductase 2, beta subunit /// nitrate reductase 2 (NRZ), beta subunit	648	0.068064	DELTA
yjjM	hypothetical protein /// hypothetical protein /// predicted DNA-binding transcriptional regulator	649	0.0680285	SIGMA
cpxA	two-component sensor protein /// sensory histidine kinase in two-component regulatory system with CpxR	650	0.0679191	SIGMA
uvrY	response regulator /// response regulator /// DNA-binding response regulator in two-component regulatory system with BarA	651	0.0678765	DELTA
yidH	hypothetical protein /// hypothetical protein /// conserved inner membrane protein	652	0.0677461	DELTA
recG	ATP-dependent DNA helicase	653	0.0676821	SIGMA
ytfP	hypothetical protein /// hypothetical protein /// conserved protein	654	0.0676207	DELTA
trkH	potassium transporter /// potassium transporter	655	0.0674166	DELTA
yraH	predicted fimbrial-like adhesin protein	656	0.0670931	SIGMA
ghxQ	b4464	657	0.0668408	DELTA
rpiR	DNA-binding transcriptional repressor RpiR /// DNA-binding transcriptional repressor	658	0.0666371	DELTA
yegV	putative kinase /// putative sugar kinase yegV /// predicted kinase /// putative kinase	659	0.0664888	SIGMA
hfq	RNA-binding protein Hfq /// HF-I, host factor for RNA phage Q beta replication	660	0.0664876	SIGMA
ung	uracil-DNA glycosylase /// uracil-DNA glycosylase /// uracil-DNA-glycosylase	661	0.0664534	DELTA
deoB	phosphopentomutase /// phosphopentomutase	662	0.0662876	SIGMA
RIMP	RIMP	663	0.0662038	DELTA
ynaE	hypothetical protein /// Qin prophage; predicted DNA-binding transcriptional regulator /// Rac prophage; predicted DNA-binding transcriptional regulator	664	0.0661407	SIGMA
ratA	hypothetical protein /// conserved protein /// hypothetical protein	665	0.0660528	SIGMA
yacC	b0122	666	0.0659946	DELTA
nth	endonuclease III /// endonuclease III /// DNA glycosylase and apyrimidinic (AP) lyase (endonuclease III)	667	0.065931	DELTA
tsx	nucleoside-specific channel-forming protein Tsx /// nucleoside channel; receptor of phage T6 and colicin K /// nucleoside channel, receptor of phage T6 and colicin K	668	0.0658786	DELTA
yicC	hypothetical protein /// hypothetical protein /// conserved protein	669	0.0658187	SIGMA
YBHU	YBHU	670	0.0655541	SIGMA
ldcA	L,D-carboxypeptidase A	671	0.0655266	DELTA
ispA	geranyltranstransferase	672	0.0654154	DELTA
yijE	hypothetical protein /// putative transport protein YijE /// hypothetical protein /// predicted permease	673	0.065396	DELTA
yhcB	cytochrome d ubiquinol oxidase subunit III /// cytochrome d ubiquinol oxidase subunit III /// conserved protein	674	0.0653137	DELTA
qseB	DNA-binding transcriptional regulator QseB /// QseB /// DNA-binding response regulator in two-component regulatory system with QseC /// DNA-binding transcriptional regulator QseB	675	0.0652578	DELTA
chbG	conserved protein	676	0.0652372	DELTA
arpA	ankyrin repeat protein, function unknown	677	0.065151	DELTA
yjiH	hypothetical protein /// hypothetical protein /// conserved inner membrane protein	678	0.0650892	DELTA
yjfY	hypothetical protein /// hypothetical protein /// predicted protein	679	0.0650873	SIGMA
yagJ	CP4-6 prophage; predicted protein	680	0.0649372	DELTA
hrpA	ATP-dependent helicase	681	0.0648633	SIGMA
ddlB	D-alanine--D-alanine ligase /// D-alanine:D-alanine ligase	682	0.0646867	DELTA
yedV	putative 2-component sensor protein /// putative 2-component sensor protein /// predicted sensory kinase in two-component regulatory system with YedW	683	0.0646147	DELTA
yciO	hypothetical protein /// hypothetical protein /// conserved protein	684	0.0644961	DELTA
PSPG	PSPG	685	0.0644737	DELTA
pyrB	aspartate carbamoyltransferase catalytic subunit /// aspartate carbamoyltransferase, catalytic subunit	686	0.0642685	DELTA
cysI	sulfite reductase subunit beta /// sulfite reductase, beta subunit, NAD(P)-binding, heme-binding /// sulfite reductase subunit beta	687	0.0642109	DELTA
fliN	flagellar motor switch protein FliN /// flagellar motor switching and energizing component	688	0.0641458	SIGMA
fimC	FimC /// chaperone protein fimC precursor /// periplasmic chaperone, required for type 1 fimbriae /// chaperone, periplasmic	689	0.0640742	SIGMA
ycgI	hypothetical protein /// hypothetical protein /// putative ATP-binding component of a transport system /// putative ATP-binding component of a transport system /// adhesin-like autotransporter /// hypothetical protein	690	0.063888	DELTA
sapD	putative ATP-binding protein of peptide transport system /// peptide transport system ATP-binding protein sapD /// putative ATP-binding protein of peptide transport system /// predicted antimicrobial peptide transporter subunit	691	0.0637299	DELTA
prfA	peptide chain release factor 1 /// peptide chain release factor RF-1	692	0.0635996	SIGMA
recA	recombinase A /// DNA strand exchange and recombination protein with protease and nuclease activity	693	0.0633623	SIGMA
cysW	sulfate/thiosulfate transporter permease subunit /// sulfate/thiosulfate transporter subunit	694	0.0631579	DELTA
ECK0369	ECK0369	695	0.0630896	SIGMA
waaF	ADP-heptose:LPS heptosyltransferase II /// ADP-heptose:LPS heptosyltransferase II	696	0.0629847	DELTA
fucA	L-fuculose phosphate aldolase /// L-fuculose phosphate aldolase /// L-fuculose-1-phosphate aldolase	697	0.0629581	SIGMA
ycfT	hypothetical protein /// hypothetical protein /// predicted inner membrane protein	698	0.0626096	DELTA
lsrA	putative ATP-binding component of a transport system /// fused AI2 transporter subunits of ABC superfamily: ATP-binding components /// putative ATP-binding component of a transport system	699	0.0625045	SIGMA
yjgR	hypothetical protein /// hypothetical protein /// predicted ATPase	700	0.0623285	SIGMA
ydgD	b1598	701	0.0622024	DELTA
fimG	FimG /// FimG protein precursor /// fimbrial morphology /// minor component of type 1 fimbriae	702	0.0621265	DELTA
SROH	SROH	703	0.062123	SIGMA
eutL	predicted carboxysome structural protein with predicted role in ethanolamine utilization	704	0.0618483	SIGMA
YSAA	YSAA	705	0.0617891	SIGMA
tig	trigger factor /// peptidyl-prolyl cis/trans isomerase (trigger factor)	706	0.0614366	SIGMA
CYAR	CYAR	707	0.0614118	SIGMA
NSRR	NSRR	708	0.0610805	DELTA
degP	serine endoprotease (protease Do), membrane-associated /// serine endoprotease /// serine endoprotease	709	0.0609394	DELTA
truA	tRNA pseudouridine synthase A /// pseudouridylate synthase I	710	0.060847	DELTA
ECK2856	ECK2856	711	0.0608428	DELTA
hupA	transcriptional regulator HU subunit alpha /// transcriptional regulator HU subunit alpha /// HU, DNA-binding transcriptional regulator, alpha subunit	712	0.0607955	SIGMA
ycfJ	hypothetical protein /// hypothetical protein /// predicted protein	713	0.0607435	SIGMA
yjhU	KpLE2 phage-like element; predicted DNA-binding transcriptional regulator	714	0.0606188	SIGMA
mdaB	modulator of drug activity B /// modulator of drug activity B /// NADPH quinone reductase	715	0.0605766	DELTA
oxyR	DNA-binding transcriptional regulator OxyR /// DNA-binding transcriptional regulator OxyR /// DNA-binding transcriptional dual regulator	716	0.0605477	DELTA
mprA	transcriptional repressor MprA /// transcriptional repressor MprA /// DNA-binding transcriptional repressor of microcin B17 synthesis and multidrug efflux	717	0.06046	SIGMA
fdnG	b1474	718	0.0604262	SIGMA
iscS	cysteine desulfurase /// cysteine desulfurase (tRNA sulfurtransferase), PLP-dependent /// cysteine desulfurase	719	0.0601928	SIGMA
yciT	putative DEOR-type transcriptional regulator /// putative transcriptional regulator YciT /// predicted DNA-binding transcriptional regulator /// putative DEOR-type transcriptional regulator	720	0.0601318	SIGMA
tolB	translocation protein TolB /// periplasmic protein	721	0.0600962	DELTA
phoP	DNA-binding transcriptional regulator PhoP /// DNA-binding transcriptional regulator PhoP /// DNA-binding response regulator in two-component regulatory system with PhoQ	722	0.0599788	SIGMA
mngR	DNA-binding transcriptional dual regulator, fatty-acyl-binding	723	0.0599208	DELTA
ptsP	fused phosphoenolpyruvate-protein phosphotransferase PtsP/GAF domain-containing protein /// fused phosphoenolpyruvate-protein phosphotransferase PtsP/GAF domain-containing protein /// fused PTS enzyme: PEP-protein phosphotransferase (enzyme I)/GAF domain containing protein	724	0.0596979	SIGMA
yjjY	hypothetical protein /// hypothetical protein /// predicted protein	725	0.059662	DELTA
gshA	glutamate--cysteine ligase /// gamma-glutamate-cysteine ligase	726	0.0595539	SIGMA
yebQ	b1828	727	0.0594187	DELTA
pgm	phosphoglucomutase /// phosphoglucomutase	728	0.0592219	SIGMA
waaC	ADP-heptose:LPS heptosyl transferase I /// ADP-heptose:LPS heptosyl transferase I	729	0.0592129	SIGMA
QUUQ	QUUQ	730	0.0590305	SIGMA
atpD	F0F1 ATP synthase subunit beta /// F1 sector of membrane-bound ATP synthase, beta subunit /// F0F1 ATP synthase subunit beta	731	0.0588959	SIGMA
ybhQ	hypothetical protein /// hypothetical protein /// predicted inner membrane protein	732	0.0588652	SIGMA
yniD	b4535	733	0.0588517	DELTA
dam	DNA adenine methylase /// DNA adenine methylase	734	0.0585302	DELTA
hrpA	ATP-dependent helicase	735	0.0585028	DELTA
purH	bifunctional phosphoribosylaminoimidazolecarboxamide formyltransferase/IMP cyclohydrolase /// fused IMP cyclohydrolase/phosphoribosylaminoimidazolecarboxamide formyltransferase	736	0.0584641	SIGMA
dsbA	periplasmic protein disulfide isomerase I /// periplasmic protein disulfide isomerase I	737	0.058287	SIGMA
queA	S-adenosylmethionine:tRNA ribosyltransferase-isomerase	738	0.0581323	DELTA
bacA	undecaprenyl pyrophosphate phosphatase /// undecaprenyl pyrophosphate phosphatase	739	0.0579374	SIGMA
yhdP	b4472	740	0.0578905	DELTA
fimG	FimG /// FimG protein precursor /// fimbrial morphology /// minor component of type 1 fimbriae	741	0.0577766	SIGMA
araH	b4460	742	0.0575356	SIGMA
gph	phosphoglycolate phosphatase /// phosphoglycolate phosphatase	743	0.057475	SIGMA
recG	ATP-dependent DNA helicase	744	0.0573038	DELTA
dsbA	periplasmic protein disulfide isomerase I /// periplasmic protein disulfide isomerase I	745	0.0572968	DELTA
sbcC	exonuclease, dsDNA, ATP-dependent	746	0.0570963	SIGMA
cysI	sulfite reductase subunit beta /// sulfite reductase, beta subunit, NAD(P)-binding, heme-binding /// sulfite reductase subunit beta	747	0.0568921	SIGMA
PSUG	PSUG	748	0.0567772	SIGMA
rplA	50S ribosomal protein L1 /// 50S ribosomal subunit protein L1	749	0.0567289	SIGMA
lhgO	predicted enzyme	750	0.0567069	DELTA
ykfF	CP4-6 prophage; predicted protein	751	0.0566549	SIGMA
ydhU	hypothetical protein /// PhsC protein /// hypothetical protein /// predicted cytochrome	752	0.0565835	SIGMA
hicB	hypothetical protein /// predicted DNA-binding transcriptional regulator /// hypothetical protein	753	0.0565803	DELTA
yciS	hypothetical protein /// hypothetical protein /// conserved inner membrane protein	754	0.0565323	DELTA
bglF	fused beta-glucoside-specific PTS enzymes: IIA component/IIB component/IIC component	755	0.0562991	SIGMA
dacA	D-alanyl-D-alanine carboxypeptidase fraction A /// D-alanyl-D-alanine carboxypeptidase (penicillin-binding protein 5) /// D-alanyl-D-alanine carboxypeptidase fraction A	756	0.0562971	SIGMA
ECK4219	ECK4219	757	0.0562613	DELTA
malE	maltose ABC transporter periplasmic protein /// maltose transporter subunit	758	0.0561921	DELTA
waaQ	lipopolysaccharide core biosynthesis protein	759	0.0561735	DELTA
holC	DNA polymerase III subunit chi /// DNA polymerase III subunit chi /// DNA polymerase III, chi subunit	760	0.0560946	SIGMA
pntB	pyridine nucleotide transhydrogenase /// pyridine nucleotide transhydrogenase, beta subunit	761	0.0560726	SIGMA
yggX	hypothetical protein /// hypothetical protein /// protein that protects iron-sulfur proteins against oxidative damage	762	0.0558815	SIGMA
yraH	predicted fimbrial-like adhesin protein	763	0.0557656	DELTA
ccmH	heme lyase, CcmH subunit	764	0.0557324	DELTA
tatB	sec-independent translocase /// sec-independent translocase /// sec-independent translocase /// TatABCE protein translocation system subunit	765	0.055533	DELTA
marA	DNA-binding transcriptional activator MarA /// DNA-binding transcriptional activator MarA /// DNA-binding transcriptional dual activator of multiple antibiotic resistance	766	0.0554389	DELTA
adk	adenylate kinase	767	0.0554066	DELTA
aspA	aspartate ammonia-lyase	768	0.055381	DELTA
csgF	curli assembly protein CsgF /// predicted transport protein /// curli assembly protein CsgF	769	0.0553799	DELTA
frvR	predicted regulator	770	0.0553135	SIGMA
ECK1990	ECK1990	771	0.0553025	SIGMA
upp	uracil phosphoribosyltransferase	772	0.0551292	DELTA
yedV	putative 2-component sensor protein /// putative 2-component sensor protein /// predicted sensory kinase in two-component regulatory system with YedW	773	0.0549977	SIGMA
PSPG	PSPG	774	0.054839	SIGMA
yejE	ABC transporter permease /// predicted oligopeptide transporter subunit	775	0.0544545	DELTA
waaB	UDP-D-galactose:(glucosyl)lipopolysaccharide-1,6-D-galactosyltransferase	776	0.0544374	SIGMA
yqiA	esterase YqiA /// esterase YqiA /// predicted esterase	777	0.0542769	DELTA
dacD	D-alanyl-D-alanine carboxypeptidase /// D-alanyl-D-alanine carboxypeptidase (penicillin-binding protein 6b)	778	0.0541631	SIGMA
dinD	DNA-damage-inducible protein	779	0.0540305	SIGMA
PINE	PINE	780	0.0538684	DELTA
proQ	b1831	781	0.0538303	DELTA
ubiC	b4039	782	0.0537436	SIGMA
modF	fused molybdate transporter subunits of ABC superfamily: ATP-binding components	783	0.0535122	DELTA
NANC	NANC	784	0.0532772	DELTA
yehI	conserved protein	785	0.0531984	SIGMA
queE	hypothetical protein /// hypothetical protein /// conserved protein	786	0.0531966	SIGMA
ycgJ	hypothetical protein /// hypothetical protein /// predicted protein	787	0.0526821	DELTA
fadB	multifunctional fatty acid oxidation complex subunit alpha /// fused 3-hydroxybutyryl-CoA epimerase/delta(3)-cis-delta(2)-trans-enoyl-CoA isomerase/enoyl-CoA hydratase/3-hydroxyacyl-CoA dehydrogenase	788	0.0524011	DELTA
waaC	ADP-heptose:LPS heptosyl transferase I /// ADP-heptose:LPS heptosyl transferase I	789	0.0522005	DELTA
yfdE	hypothetical protein /// hypothetical protein /// predicted CoA-transferase, NAD(P)-binding	790	0.0520972	DELTA
norR	anaerobic nitric oxide reductase transcription regulator /// DNA-binding transcriptional activator /// anaerobic nitric oxide reductase transcription regulator	791	0.0519857	DELTA
puuA	b1297	792	0.0519593	DELTA
hupA	transcriptional regulator HU subunit alpha /// transcriptional regulator HU subunit alpha /// HU, DNA-binding transcriptional regulator, alpha subunit	793	0.051716	DELTA
cysM	cysteine synthase B /// cysteine synthase B (O-acetylserine sulfhydrolase B)	794	0.0516885	DELTA
EFEB	EFEB	795	0.0516442	SIGMA
gdhA	glutamate dehydrogenase /// glutamate dehydrogenase /// glutamate dehydrogenase, NADP-specific	796	0.0515191	SIGMA
hpt	hypoxanthine-guanine phosphoribosyltransferase /// hypoxanthine-guanine phosphoribosyltransferase /// hypoxanthine phosphoribosyltransferase	797	0.0514072	SIGMA
chaA	calcium/sodium:proton antiporter /// calcium/sodium:proton antiporter	798	0.0511335	SIGMA
yobB	hypothetical protein /// hypothetical protein /// conserved protein /// hypothetical protein	799	0.0510573	SIGMA
yibL	hypothetical protein /// hypothetical protein /// conserved protein	800	0.0509384	DELTA
ynbC	hypothetical protein /// predicted hydrolase /// hypothetical protein	801	0.0506517	DELTA
creC	sensory histidine kinase CreC /// sensory histidine kinase in two-component regulatory system with CreB or PhoB, regulator of the CreBC regulon /// sensory histidine kinase CreC	802	0.0505828	SIGMA
ycgX	hypothetical protein /// predicted protein	803	0.0503876	DELTA
ycjU	predicted beta-phosphoglucomutase	804	0.0502725	SIGMA
xseA	exodeoxyribonuclease VII large subunit /// exonuclease VII, large subunit	805	0.05024	DELTA
folB	b3058	806	0.0502382	SIGMA
yahN	putative cytochrome subunit of dehydrogenase /// hypothetical protein /// putative cytochrome subunit of dehydrogenase /// neutral amino-acid efflux system	807	0.050157	SIGMA
yafN	putative antitoxin of the YafO-YafN toxin-antitoxin system /// putative antitoxin of the YafO-YafN toxin-antitoxin system /// predicted antitoxin of the YafO-YafN toxin-antitoxin system	808	0.0499772	SIGMA
yobF	hypothetical protein /// hypothetical protein /// predicted protein /// hypothetical protein	809	0.0497801	SIGMA
ycbJ	hypothetical protein /// hypothetical protein /// conserved protein /// hypothetical protein	810	0.0496523	DELTA
dgoT	D-galactonate transporter	811	0.049646	DELTA
yhaM	b4470	812	0.0494325	DELTA
arsC	b3503	813	0.0494317	DELTA
yjiM	hypothetical protein /// predicted 2-hydroxyglutaryl-CoA dehydratase	814	0.0493941	DELTA
yhfZ	conserved protein	815	0.0492813	DELTA
hsdM	DNA methylase M	816	0.0492363	SIGMA
ybiO		817	0.0490891	SIGMA
fepE	ferric enterobactin transport protein FepE /// ferric enterobactin transport protein FepE /// regulator of length of O-antigen component of lipopolysaccharide chains	818	0.0488201	SIGMA
mutL	methyl-directed mismatch repair protein	819	0.0486975	SIGMA
sapC	peptide transport permease protein /// peptide transport system permease protein sapC /// peptide transport permease protein /// predicted antimicrobial peptide transporter subunit	820	0.0484266	DELTA
yfaX	putative regulator /// putative transcriptional regulator YfaX /// predicted DNA-binding transcriptional regulator /// putative regulator	821	0.0483815	SIGMA
lsrD	putative transport system permease protein /// AI2 transporter /// putative transport system permease protein	822	0.048377	DELTA
nlpI	lipoprotein NlpI /// conserved protein /// lipoprotein NlpI	823	0.0482536	DELTA
ydfD	hypothetical protein /// hypothetical protein /// hypothetical protein /// Qin prophage; predicted protein /// hypothetical protein /// hypothetical protein	824	0.0480937	DELTA
ybhK	predicted transferase with NAD(P)-binding Rossmann-fold domain	825	0.0480198	DELTA
mutY	adenine DNA glycosylase /// adenine DNA glycosylase	826	0.0480144	SIGMA
yfaL	adhesin	827	0.0479627	SIGMA
gloB	hydroxyacylglutathione hydrolase /// hydroxyacylglutathione hydrolase /// predicted hydroxyacylglutathione hydrolase	828	0.0479519	DELTA
EUTK	EUTK	829	0.0478518	SIGMA
yphD	predicted sugar transporter subunit: membrane component of ABC superfamily	830	0.0478439	SIGMA
ykgG	hypothetical protein /// hypothetical protein /// predicted transporter	831	0.0478248	SIGMA
yjjM	hypothetical protein /// hypothetical protein /// predicted DNA-binding transcriptional regulator	832	0.0478056	DELTA
dcuB	anaerobic C4-dicarboxylate transporter /// C4-dicarboxylate antiporter /// anaerobic C4-dicarboxylate transporter	833	0.0477722	DELTA
ysaB	b4553	834	0.0477697	DELTA
dinD	DNA-damage-inducible protein	835	0.047719	DELTA
atpC	F0F1 ATP synthase subunit epsilon /// F1 sector of membrane-bound ATP synthase, epsilon subunit	836	0.0475926	SIGMA
pheS	phenylalanyl-tRNA synthetase subunit alpha /// phenylalanine tRNA synthetase, alpha subunit	837	0.0475874	SIGMA
yphG	hypothetical protein /// conserved protein	838	0.0474307	DELTA
argF	CP4-6 prophage; ornithine carbamoyltransferase 2, chain F	839	0.0473333	SIGMA
pcm	protein-L-isoaspartate O-methyltransferase /// L-isoaspartate protein carboxylmethyltransferase type II	840	0.0471135	SIGMA
yejM	putative sulfatase /// hypothetical protein /// putative sulfatase /// predicted hydrolase, inner membrane	841	0.0470352	DELTA
yceA	hypothetical protein /// hypothetical protein /// conserved protein	842	0.0469599	DELTA
csgF	curli assembly protein CsgF /// predicted transport protein /// curli assembly protein CsgF	843	0.0468971	SIGMA
ybhL	hypothetical protein /// hypothetical protein /// predicted inner membrane protein	844	0.046795	DELTA
yjbE	hypothetical protein /// hypothetical protein /// predicted protein	845	0.0467917	SIGMA
ybcK	hypothetical protein /// DLP12 prophage; predicted recombinase /// hypothetical protein	846	0.0466001	SIGMA
artQ	arginine transporter permease subunit ArtQ /// arginine transporter subunit	847	0.046594	DELTA
dld	D-lactate dehydrogenase /// D-lactate dehydrogenase, FAD-binding, NADH independent	848	0.0465298	SIGMA
ygcW	putative oxidoreductase /// putative oxidoreductase /// predicted deoxygluconate dehydrogenase	849	0.0464374	SIGMA
tsx	nucleoside-specific channel-forming protein Tsx /// nucleoside channel; receptor of phage T6 and colicin K /// nucleoside channel, receptor of phage T6 and colicin K	850	0.0464257	SIGMA
agaD	b3140	851	0.0461755	SIGMA
ygeK	hypothetical protein /// putative 2-component transcriptional regulator	852	0.046152	DELTA
dctA	C4-dicarboxylate transporter DctA /// C4-dicarboxylic acid, orotate and citrate transporter /// C4-dicarboxylate transporter DctA	853	0.0460054	DELTA
paaH	3-hydroxybutyryl-CoA dehydrogenase	854	0.0458659	DELTA
ihfA	integration host factor subunit alpha /// integration host factor (IHF), DNA-binding protein, alpha subunit	855	0.0456675	DELTA
RDLABC	RDLABC	856	0.0453419	SIGMA
yaaX	hypothetical protein /// predicted protein /// hypothetical protein	857	0.0453337	DELTA
csgD	DNA-binding transcriptional regulator CsgD /// DNA-binding transcriptional activator in two-component regulatory system /// DNA-binding transcriptional regulator CsgD	858	0.0453186	DELTA
ybjX	hypothetical protein /// hypothetical protein /// putative enzyme /// conserved protein	859	0.045034	SIGMA
yphD	predicted sugar transporter subunit: membrane component of ABC superfamily	860	0.0450229	DELTA
aidB	isovaleryl CoA dehydrogenase /// isovaleryl CoA dehydrogenase	861	0.0449404	DELTA
ylcG	b4509	862	0.044915	SIGMA
recA	recombinase A /// DNA strand exchange and recombination protein with protease and nuclease activity	863	0.0448605	DELTA
cbtA	hypothetical protein /// hypothetical protein /// CP4-44 prophage; toxin of the YeeV-YeeU toxin-antitoxin system /// hypothetical protein	864	0.0448395	DELTA
ygeF	hypothetical protein /// pseudo /// hypothetical protein	865	0.0448045	DELTA
lon	DNA-binding ATP-dependent protease La	866	0.0447851	SIGMA
lsrA	putative ATP-binding component of a transport system /// fused AI2 transporter subunits of ABC superfamily: ATP-binding components /// putative ATP-binding component of a transport system	867	0.0445599	DELTA
exuT	hexuronate transporter	868	0.0445311	SIGMA
rayT	conserved protein	869	0.0445208	SIGMA
uvrA	ATPase and DNA damage recognition protein of nucleotide excision repair excinuclease UvrABC	870	0.0443769	DELTA
yfdG	CPS-53 (KpLE1) prophage; bactoprenol-linked glucose translocase (flippase)	871	0.0439778	SIGMA
pdhR	transcriptional regulator PdhR /// DNA-binding transcriptional dual regulator	872	0.043707	SIGMA
gatZ	putative tagatose 6-phosphate kinase 1 /// putative tagatose 6-phosphate kinase 1 /// D-tagatose 1,6-bisphosphate aldolase 2, subunit	873	0.0436979	DELTA
ygcW	putative oxidoreductase /// putative oxidoreductase /// predicted deoxygluconate dehydrogenase	874	0.0433673	DELTA
yqaA	hypothetical protein /// hypothetical protein /// conserved inner membrane protein /// hypothetical protein	875	0.0432794	SIGMA
nrfG	heme lyase (NrfEFG) for insertion of heme into c552, subunit NrfG	876	0.0431791	DELTA
mltD	membrane-bound lytic murein transglycosylase D /// predicted membrane-bound lytic murein transglycosylase D	877	0.0430884	DELTA
frlA	putative fructoselysine transporter /// predicted fructoselysine transporter /// putative fructoselysine transporter	878	0.0430012	SIGMA
ahpC	alkyl hydroperoxide reductase subunit C /// alkyl hydroperoxide reductase, C22 subunit /// alkyl hydroperoxide reductase subunit C	879	0.042901	SIGMA
potG	putrescine transporter subunit: ATP-binding component of ABC superfamily	880	0.0428577	SIGMA
yejG	hypothetical protein /// hypothetical protein /// predicted protein	881	0.0426361	SIGMA
purH	bifunctional phosphoribosylaminoimidazolecarboxamide formyltransferase/IMP cyclohydrolase /// fused IMP cyclohydrolase/phosphoribosylaminoimidazolecarboxamide formyltransferase	882	0.0426008	DELTA
hokD	prophage maintenance protein /// prophage maintenance protein /// putative prophage maintenance protein /// prophage maintenance protein /// hypothetical protein /// Qin prophage; small toxic polypeptide /// putative cell killing protein encoded within cryptic prophage CP-933P /// putative cell killing protein encoded within cryptic prophage CP-933M /// putative Gef-like protein encoded by propha…	883	0.0425815	SIGMA
eutL	predicted carboxysome structural protein with predicted role in ethanolamine utilization	884	0.0423736	DELTA
sufE	cysteine desufuration protein SufE /// sulfur acceptor protein /// cysteine desufuration protein SufE	885	0.0423357	SIGMA
gloB	hydroxyacylglutathione hydrolase /// hydroxyacylglutathione hydrolase /// predicted hydroxyacylglutathione hydrolase	886	0.0422902	SIGMA
arcB	aerobic respiration control sensor protein ArcB /// hybrid sensory histidine kinase in two-component regulatory system with ArcA /// aerobic respiration control sensor protein ArcB	887	0.042286	SIGMA
iaaA	L-asparaginase /// L-asparaginase /// L-asparaginase	888	0.0422687	SIGMA
upp	uracil phosphoribosyltransferase	889	0.0422143	SIGMA
NEPI	NEPI	890	0.0422013	SIGMA
mlaE	hypothetical protein /// hypothetical protein /// predicted toluene transporter subunit: membrane component of ABC superfamily	891	0.042176	DELTA
leuO	leucine transcriptional activator /// DNA-binding transcriptional activator	892	0.041963	DELTA
gcvP	glycine dehydrogenase /// glycine dehydrogenase /// glycine decarboxylase, PLP-dependent, subunit (protein P) of glycine cleavage complex	893	0.0418395	DELTA
yafQ	hypothetical protein /// predicted toxin of the YafQ-DinJ toxin-antitoxin system /// hypothetical protein	894	0.041819	DELTA
ibaG	hypothetical protein /// hypothetical protein /// predicted DNA-binding transcriptional regulator	895	0.0416902	SIGMA
hsdS	specificity determinant for hsdM and hsdR	896	0.0416693	DELTA
dusB	tRNA-dihydrouridine synthase B /// tRNA-dihydrouridine synthase B /// tRNA-dihydrouridine synthase B	897	0.0416207	DELTA
ybgL	hypothetical protein /// hypothetical protein /// predicted lactam utilization protein	898	0.0410714	DELTA
yjiA	putative GTP-binding protein YjiA /// putative GTP-binding protein YjiA /// predicted GTPase /// putative GTP-binding protein YjiA	899	0.041062	SIGMA
yihU	putative dehydrogenase /// putative dehydrogenase /// predicted oxidoreductase with NAD(P)-binding Rossmann-fold domain	900	0.0407095	SIGMA
waaI	UDP-D-galactose:(glucosyl)lipopolysaccharide-alpha-1,3-D-galactosyltransferase	901	0.0406922	SIGMA
intF	CP4-6 prophage; predicted phage integrase	902	0.0406572	DELTA
nrfG	heme lyase (NrfEFG) for insertion of heme into c552, subunit NrfG	903	0.0406363	SIGMA
umpH	UMP phosphatase /// UMP phosphatase	904	0.0405	SIGMA
MGRB	MGRB	905	0.0403921	SIGMA
smpB	SsrA-binding protein /// trans-translation protein	906	0.0402543	DELTA
tktA	transketolase /// transketolase 1, thiamin-binding	907	0.0401437	DELTA
rzoR	b4528	908	0.0401222	SIGMA
rpe	ribulose-phosphate 3-epimerase /// ribulose-phosphate 3-epimerase /// D-ribulose-5-phosphate 3-epimerase	909	0.0399811	DELTA
ygeO	hypothetical protein /// pseudo	910	0.0398424	DELTA
dcuC	C4-dicarboxylate transporter DcuC /// anaerobic C4-dicarboxylate transport	911	0.0396323	SIGMA
SROB	SROB	912	0.0396173	DELTA
purA	adenylosuccinate synthetase /// adenylosuccinate synthetase	913	0.0395303	DELTA
ebgC	cryptic beta-D-galactosidase subunit beta /// cryptic beta-D-galactosidase, beta subunit	914	0.0395239	SIGMA
recF	recombination protein F /// gap repair protein	915	0.0394947	DELTA
RPPH	RPPH	916	0.0394115	SIGMA
araH	b4460	917	0.0393998	DELTA
rpmE	50S ribosomal protein L31 /// 50S ribosomal subunit protein L31	918	0.0393972	DELTA
ugpQ	cytoplasmic glycerophosphodiester phosphodiesterase /// glycerophosphodiester phosphodiesterase, cytosolic	919	0.0393935	SIGMA
ybaT	putative amino acid/amine transport protein /// putative transport protein YbaT /// putative amino acid/amine transport protein /// predicted transporter	920	0.0393521	SIGMA
mog	predicted molybdochelatase /// molybdenum cofactor biosynthesis protein	921	0.0392829	DELTA
purU	formyltetrahydrofolate deformylase /// formyltetrahydrofolate hydrolase	922	0.0392754	DELTA
mpl	UDP-N-acetylmuramate:L-alanyl-gamma-D-glutamyl-meso-diaminopimelat e ligase /// UDP-N-acetylmuramate:L-alanyl-gamma-D-glutamyl-meso-diaminopimelate ligase /// UDP-N-acetylmuramate:L-alanyl-gamma-D-glutamyl-meso-diaminopimelat e ligase	923	0.0392061	DELTA
hupB	transcriptional regulator HU subunit beta /// transcriptional regulator HU subunit beta /// HU, DNA-binding transcriptional regulator, beta subunit	924	0.0391918	SIGMA
betB	betaine aldehyde dehydrogenase, NAD-dependent	925	0.0391394	DELTA
yegP	hypothetical protein /// hypothetical protein /// predicted protein /// hypothetical protein	926	0.0390269	SIGMA
RHAM	RHAM	927	0.0387668	DELTA
dgoT	D-galactonate transporter	928	0.0386635	SIGMA
aceF	b0115	929	0.0385543	DELTA
nuoH	NADH dehydrogenase subunit H /// NADH dehydrogenase subunit H /// NADH:ubiquinone oxidoreductase, membrane subunit H	930	0.0385079	DELTA
nuoA	NADH dehydrogenase subunit A /// NADH dehydrogenase subunit A /// NADH:ubiquinone oxidoreductase, membrane subunit A	931	0.0384334	SIGMA
slyB	putative outer membrane protein /// Outer membrane lipoprotein slyB precursor /// putative outer membrane protein /// outer membrane lipoprotein	932	0.0384222	SIGMA
ybjI	hypothetical protein /// hypothetical protein /// conserved protein /// hypothetical protein	933	0.0382682	SIGMA
lpxM	lipid A biosynthesis (KDO)2-(lauroyl)-lipid IVA acyltransferase /// myristoyl-acyl carrier protein (ACP)-dependent acyltransferase /// lipid A biosynthesis (KDO)2-(lauroyl)-lipid IVA acyltransferase	934	0.0382473	DELTA
tdk	thymidine kinase /// thymidine kinase /// thymidine kinase/deoxyuridine kinase	935	0.0382297	DELTA
ulaR	transcriptional repressor UlaR /// DNA-binding transcriptional dual regulator /// transcriptional repressor UlaR	936	0.0380778	SIGMA
rep	ATP-dependent DNA helicase Rep /// ATP-dependent DNA helicase Rep /// DNA helicase and single-stranded DNA-dependent ATPase	937	0.037746	DELTA
paaE	predicted multicomponent oxygenase/reductase subunit for phenylacetic acid degradation	938	0.0376433	SIGMA
lysS	lysyl-tRNA synthetase /// lysine tRNA synthetase, constitutive	939	0.0376406	SIGMA
yniD	b4535	940	0.0376366	SIGMA
rseB	b2571	941	0.0375255	SIGMA
ydgD	b1598	942	0.0375015	SIGMA
RYFC	RYFC	943	0.0371286	DELTA
yggW	coproporphyrinogen III oxidase /// coproporphyrinogen III oxidase /// predicted oxidoreductase	944	0.0369398	DELTA
sufE	cysteine desufuration protein SufE /// sulfur acceptor protein /// cysteine desufuration protein SufE	945	0.0368103	DELTA
ydgH	hypothetical protein /// hypothetical protein /// predicted protein /// hypothetical protein	946	0.0368087	DELTA
deoR	DNA-binding transcriptional repressor DeoR /// DNA-binding transcriptional repressor /// DNA-binding transcriptional repressor DeoR	947	0.0367588	SIGMA
glgP	glycogen phosphorylase /// glycogen phosphorylase	948	0.0367323	DELTA
yacC	b0122	949	0.0365998	SIGMA
ydiM	putative transport system permease protein /// predicted transporter /// putative transport system permease protein	950	0.0365326	SIGMA
rbfA	ribosome-binding factor A /// 30s ribosome binding factor	951	0.0364448	SIGMA
nirB	b3365	952	0.0364374	DELTA
yeiQ	putative oxidoreductase /// oxidoreductase yeiQ /// putative oxidoreductase /// predicted dehydrogenase, NAD-dependent	953	0.0364353	DELTA
YPFM	YPFM	954	0.0363947	DELTA
hipB	DNA-binding transcriptional regulator HipB /// DNA-binding transcriptional regulator	955	0.0363148	SIGMA
hcr	HCP oxidoreductase, NADH-dependent /// HCP oxidoreductase, NADH-dependent /// HCP oxidoreductase, NADH-dependent /// HCP oxidoreductase, NADH-dependent	956	0.0361077	SIGMA
ybdL	putative aminotransferase /// putative aminotransferase /// methionine aminotransferase, PLP-dependent	957	0.0360576	SIGMA
kdpB	potassium-transporting ATPase subunit B /// potassium-transporting ATPase subunit B /// potassium translocating ATPase, subunit B	958	0.0360395	DELTA
yqgC	hypothetical protein /// hypothetical protein /// predicted protein	959	0.0359514	SIGMA
grxA	glutaredoxin 1 /// glutaredoxin 1, redox coenzyme for ribonucleotide reductase (RNR1a)	960	0.0358693	DELTA
yihD	hypothetical protein /// hypothetical protein /// conserved protein	961	0.0358242	SIGMA
PSUG	PSUG	962	0.0357775	DELTA
ypjC	pseudo	963	0.0356435	DELTA
fimC	FimC /// chaperone protein fimC precursor /// periplasmic chaperone, required for type 1 fimbriae /// chaperone, periplasmic	964	0.0356228	DELTA
ykgM	50S ribosomal protein L31 type B /// rpmJ (L36) paralog	965	0.0355904	DELTA
nuoA	NADH dehydrogenase subunit A /// NADH dehydrogenase subunit A /// NADH:ubiquinone oxidoreductase, membrane subunit A	966	0.0355395	DELTA
yicC	hypothetical protein /// hypothetical protein /// conserved protein	967	0.0354906	DELTA
cpsG	b2048	968	0.03546	SIGMA
rimL	ribosomal-protein-L7/L12-serine acetyltransferase	969	0.035398	SIGMA
cysG	siroheme synthase /// fused siroheme synthase 1,3-dimethyluroporphyriongen III dehydrogenase and siroheme ferrochelatase/uroporphyrinogen methyltransferase	970	0.035373	SIGMA
yibF	putative glutathione S-transferase /// putative glutathione S-transferase /// predicted glutathione S-transferase	971	0.0352878	DELTA
yafX	CP4-6 prophage; predicted protein	972	0.0352667	SIGMA
ompR	osmolarity response regulator /// DNA-binding response regulator in two-component regulatory system with EnvZ	973	0.035266	SIGMA
fabR	DNA-binding transcriptional repressor FabR /// DNA-binding transcriptional repressor /// DNA-binding transcriptional repressor FabR	974	0.0352641	DELTA
yaeR	hypothetical protein /// hypothetical protein /// predicted lyase	975	0.0352079	DELTA
yjdL	putative peptide transporter /// putative transporter YjdL /// putative peptide transporter /// predicted transporter	976	0.0351213	DELTA
yjiK	hypothetical protein /// conserved protein	977	0.0349987	DELTA
ECK4097	ECK4097	978	0.0349391	SIGMA
marA	DNA-binding transcriptional activator MarA /// DNA-binding transcriptional activator MarA /// DNA-binding transcriptional dual activator of multiple antibiotic resistance	979	0.0347085	SIGMA
mzrA	hypothetical protein /// hypothetical protein /// conserved protein	980	0.034701	DELTA
yibN	hypothetical protein /// hypothetical protein /// predicted rhodanese-related sulfurtransferase	981	0.0346976	DELTA
rhaT	b3907	982	0.0345902	SIGMA
miaA	tRNA delta(2)-isopentenylpyrophosphate transferase /// delta(2)-isopentenylpyrophosphate tRNA-adenosine transferase	983	0.034308	DELTA
tsgA	b3364	984	0.0343005	SIGMA
fliN	flagellar motor switch protein FliN /// flagellar motor switching and energizing component	985	0.0342161	DELTA
fadM	hypothetical protein /// conserved protein	986	0.0342109	DELTA
nuoM	NADH dehydrogenase subunit M /// NADH:ubiquinone oxidoreductase, membrane subunit M	987	0.0341518	DELTA
intF	CP4-6 prophage; predicted phage integrase	988	0.0341311	SIGMA
purL	phosphoribosylformyl-glycineamide synthetase	989	0.0340519	DELTA
dinG	ATP-dependent DNA helicase DinG /// ATP-dependent DNA helicase	990	0.0340178	DELTA
yidL	putative ARAC-type regulatory protein /// putative transcriptional regulator YidL /// putative ARAC-type regulatory protein /// predicted DNA-binding transcriptional regulator	991	0.0339172	SIGMA
rpmI	50S ribosomal protein L35 /// 50S ribosomal subunit protein L35	992	0.0337597	DELTA
ydhB	putative DNA-binding transcriptional regulator /// putative DNA-binding transcriptional regulator /// predicted DNA-binding transcriptional regulator	993	0.0336947	DELTA
ycaI	conserved inner membrane protein	994	0.0336226	DELTA
yiiS	hypothetical protein /// hypothetical protein /// conserved protein	995	0.0335468	DELTA
yrbG	putative calcium/sodium:proton antiporter /// putative calcium/sodium:proton antiporter /// predicted calcium/sodium:proton antiporter	996	0.0334697	SIGMA
yegV	putative kinase /// putative sugar kinase yegV /// predicted kinase /// putative kinase	997	0.0333945	DELTA
gnsB		998	0.0333783	DELTA
yjiX	hypothetical protein /// hypothetical protein /// hypothetical protein /// conserved protein	999	0.0332505	DELTA
NUDK	NUDK	1000	0.0331846	SIGMA
acrE	acriflavin resistance protein E /// transmembrane protein affects septum formation and cell membrane permeability /// cytoplasmic membrane lipoprotein /// transmembrane protein affects septum formation and cell membrane permeability	1001	0.0330687	SIGMA
cysN	sulfate adenylyltransferase, subunit 1	1002	0.0329989	SIGMA
ssuA	alkanesulfonate transporter subunit	1003	0.0329	DELTA
potD	spermidine/putrescine ABC transporter periplasmic substrate-binding protein /// polyamine transporter subunit	1004	0.0328341	SIGMA
thrA	bifunctional aspartokinase I/homeserine dehydrogenase I /// fused aspartokinase I and homoserine dehydrogenase I	1005	0.0326145	DELTA
yfdY	hypothetical protein /// hypothetical protein /// predicted inner membrane protein /// hypothetical protein	1006	0.03253	DELTA
arsR	DNA-binding transcriptional repressor	1007	0.0325079	DELTA
yjhQ	KpLE2 phage-like element; predicted acetyltransferase	1008	0.0324706	DELTA
ynaE	hypothetical protein /// Qin prophage; predicted DNA-binding transcriptional regulator /// Rac prophage; predicted DNA-binding transcriptional regulator	1009	0.0324632	DELTA
yafV	hypothetical protein /// hypothetical protein /// predicted C-N hydrolase family amidase, NAD(P)-binding	1010	0.0324464	SIGMA
fldA	flavodoxin FldA /// flavodoxin FldA /// flavodoxin 1	1011	0.0323268	DELTA
yebZ	putative resistance protein /// hypothetical protein /// predicted inner membrane protein /// putative resistance protein	1012	0.0321367	SIGMA
fumC	fumarate hydratase /// fumarate hydratase (fumarase C),aerobic Class II	1013	0.0320782	DELTA
ybgC	acyl-CoA thioester hydrolase YbgC /// acyl-CoA thioester hydrolase YbgC /// predicted acyl-CoA thioesterase	1014	0.0320746	DELTA
yfaW	b2247	1015	0.0320449	DELTA
yaeR	hypothetical protein /// hypothetical protein /// predicted lyase	1016	0.032017	SIGMA
dsrB	hypothetical protein /// predicted protein /// hypothetical protein	1017	0.0318593	SIGMA
yqgB	hypothetical protein /// hypothetical protein /// predicted protein	1018	0.031851	DELTA
yaiP	predicted glucosyltransferase	1019	0.0317516	DELTA
yegP	hypothetical protein /// hypothetical protein /// predicted protein /// hypothetical protein	1020	0.0317487	DELTA
soxS	DNA-binding transcriptional regulator SoxS /// DNA-binding transcriptional regulator SoxS /// DNA-binding transcriptional dual regulator	1021	0.0316367	DELTA
yidD	b4557	1022	0.0316247	SIGMA
yecC	putative amino-acid ABC transporter ATP-binding protein YecC /// putative amino-acid ABC transporter ATP-binding protein YecC /// predicted transporter subunit: ATP-binding component of ABC superfamily	1023	0.031597	DELTA
trg	b1421	1024	0.0313818	DELTA
atpA	F0F1 ATP synthase subunit alpha /// F1 sector of membrane-bound ATP synthase, alpha subunit /// F0F1 ATP synthase subunit alpha	1025	0.0313324	DELTA
holE	DNA polymerase III subunit theta /// DNA polymerase III subunit theta /// DNA polymerase III, theta subunit	1026	0.0313152	DELTA
yagU	hypothetical protein /// hypothetical protein /// conserved inner membrane protein	1027	0.0312945	DELTA
hmp	nitric oxide dioxygenase /// fused nitric oxide dioxygenase/dihydropteridine reductase 2 /// nitric oxide dioxygenase	1028	0.0312256	SIGMA
topB	DNA topoisomerase III /// DNA topoisomerase III	1029	0.0311867	SIGMA
feaR	DNA-binding transcriptional dual regulator	1030	0.0311116	DELTA
hflD	hypothetical protein /// predicted lysogenization regulator /// hypothetical protein	1031	0.0310449	SIGMA
yheS	putative ABC transporter ATP-binding protein /// putative ABC transporter ATP-binding protein /// fused predicted transporter subunits of ABC superfamily: ATP-binding components	1032	0.0309718	SIGMA
ypjC	pseudo	1033	0.0308551	SIGMA
frlA	putative fructoselysine transporter /// predicted fructoselysine transporter /// putative fructoselysine transporter	1034	0.0308435	DELTA
yeiL	DNA-binding transcriptional activator YeiL /// DNA-binding transcriptional activator YeiL /// DNA-binding transcriptional activator of stationary phase nitrogen survival	1035	0.0307982	DELTA
MLTF	MLTF	1036	0.0307291	DELTA
ECK2652	ECK2652	1037	0.0306818	SIGMA
betB	betaine aldehyde dehydrogenase, NAD-dependent	1038	0.0305662	SIGMA
fliQ	flagellar biosynthesis protein FliQ /// flagellar biosynthesis protein	1039	0.0305333	SIGMA
rbsR	transcriptional repressor RbsR /// transcriptional repressor RbsR /// DNA-binding transcriptional repressor of ribose metabolism	1040	0.03053	SIGMA
ahpC	alkyl hydroperoxide reductase subunit C /// alkyl hydroperoxide reductase, C22 subunit /// alkyl hydroperoxide reductase subunit C	1041	0.0302849	DELTA
aceF	b0115	1042	0.0302787	SIGMA
mzrA	hypothetical protein /// hypothetical protein /// conserved protein	1043	0.0301036	SIGMA
ARIR	ARIR	1044	0.0300858	DELTA
proV	glycine betaine transporter ATP-binding subunit /// glycine betaine transporter ATP-binding subunit /// glycine betaine transporter subunit	1045	0.030078	SIGMA
gltP	glutamate/aspartate:proton symporter	1046	0.0300648	SIGMA
leuD	isopropylmalate isomerase small subunit /// 3-isopropylmalate isomerase subunit	1047	0.03	SIGMA
fdnG	b1474	1048	0.0299956	DELTA
nuoE	NADH dehydrogenase subunit E /// NADH dehydrogenase subunit E /// NADH:ubiquinone oxidoreductase, chain E	1049	0.029921	SIGMA
puuA	b1297	1050	0.0298356	SIGMA
caiF	DNA-binding transcriptional activator CaiF /// DNA-binding transcriptional activator /// DNA-binding transcriptional activator CaiF /// DNA-binding transcriptional activator CaiF	1051	0.0298007	SIGMA
ydgH	hypothetical protein /// hypothetical protein /// predicted protein /// hypothetical protein	1052	0.0297077	SIGMA
KUP	KUP	1053	0.0297015	SIGMA
nupC	nucleoside (except guanosine) transporter	1054	0.0296955	DELTA
infA	translation initiation factor IF-1	1055	0.0296101	DELTA
yjhQ	KpLE2 phage-like element; predicted acetyltransferase	1056	0.0296071	SIGMA
flgL	flagellar hook-associated protein FlgL /// flagellar hook-filament junction protein	1057	0.0294665	SIGMA
yjhI	KpLE2 phage-like element; predicted DNA-binding transcriptional regulator	1058	0.0293853	DELTA
mtlR	mannitol repressor protein /// DNA-binding repressor	1059	0.0293596	SIGMA
yahD	putative transcription factor /// ankyrin repeat-containing protein /// putative transcription factor /// predicted transcriptional regulator with ankyrin domain	1060	0.0293402	DELTA
smrB	conserved protein	1061	0.0293171	DELTA
yfhM	hypothetical protein /// conserved protein /// hypothetical protein	1062	0.0292571	DELTA
ruvB	Holliday junction DNA helicase B /// ATP-dependent DNA helicase, component of RuvABC resolvasome	1063	0.0292053	DELTA
degP	serine endoprotease (protease Do), membrane-associated /// serine endoprotease /// serine endoprotease	1064	0.0291983	SIGMA
lpxB	lipid-A-disaccharide synthase /// tetraacyldisaccharide-1-P synthase	1065	0.0291391	DELTA
fdrA	membrane protein FdrA /// predicted acyl-CoA synthetase with NAD(P)-binding Rossmann-fold domain	1066	0.0291022	SIGMA
tolR	colicin uptake protein TolR /// colicin uptake protein TolR /// membrane spanning protein in TolA-TolQ-TolR complex	1067	0.0290711	DELTA
ydaN	predicted Zn(II) transporter /// zinc transporter	1068	0.029071	SIGMA
yjhD		1069	0.0290413	DELTA
ycgZ	hypothetical protein /// predicted protein	1070	0.0289642	SIGMA
ygdH	hypothetical protein /// hypothetical protein /// conserved protein	1071	0.0289536	DELTA
DHAM	DHAM	1072	0.0289238	DELTA
queA	S-adenosylmethionine:tRNA ribosyltransferase-isomerase	1073	0.0288156	SIGMA
smrB	conserved protein	1074	0.0287265	SIGMA
dcuA	anaerobic C4-dicarboxylate transporter /// C4-dicarboxylate antiporter /// anaerobic C4-dicarboxylate transporter	1075	0.0286953	DELTA
dusB	tRNA-dihydrouridine synthase B /// tRNA-dihydrouridine synthase B /// tRNA-dihydrouridine synthase B	1076	0.0286842	SIGMA
zapB	hypothetical protein /// hypothetical protein /// conserved protein	1077	0.0286563	DELTA
ydhU	hypothetical protein /// PhsC protein /// hypothetical protein /// predicted cytochrome	1078	0.0286161	DELTA
mtlR	mannitol repressor protein /// DNA-binding repressor	1079	0.0284987	DELTA
dsbB	disulfide bond formation protein B /// oxidoreductase that catalyzes reoxidation of DsbA protein disulfide isomerase I /// disulfide bond formation protein B	1080	0.0284839	DELTA
ybiY	putative pyruvate formate-lyase 3 activating enzyme /// putative pyruvate formate-lyase 2 activating enzyme /// putative pyruvate formate-lyase 2 activating enzyme /// predicted pyruvate formate lyase activating enzyme	1081	0.0284048	SIGMA
nlpE	lipoprotein involved with copper homeostasis and adhesion /// lipoprotein involved with copper homeostasis and adhesion /// lipoprotein involved with copper homeostasis and adhesion	1082	0.0283605	DELTA
rlmI	putative oxidoreductase /// hypothetical protein /// predicted methyltransferase /// putative oxidoreductase	1083	0.0283515	SIGMA
frlD	b3374	1084	0.0283191	SIGMA
yedJ	hypothetical protein /// hypothetical protein /// predicted phosphohydrolase	1085	0.0282532	DELTA
ycaK	conserved protein	1086	0.0281783	SIGMA
mscS	mechanosensitive channel MscS /// mechanosensitive channel /// mechanosensitive channel MscS	1087	0.0280594	SIGMA
fucK	L-fuculokinase /// L-fuculokinase	1088	0.0280372	DELTA
yciT	putative DEOR-type transcriptional regulator /// putative transcriptional regulator YciT /// predicted DNA-binding transcriptional regulator /// putative DEOR-type transcriptional regulator	1089	0.0278854	DELTA
nanA	N-acetylneuraminate lyase /// N-acetylneuraminate lyase	1090	0.0277483	DELTA
ytjB	lipoate-protein ligase A /// hypothetical protein /// conserved protein /// lipoate-protein ligase A	1091	0.0276987	SIGMA
gor	glutathione reductase /// glutathione oxidoreductase	1092	0.0276944	SIGMA
treF	trehalase /// cytoplasmic trehalase	1093	0.0276345	DELTA
emrD	multidrug resistance protein D /// multidrug efflux system protein	1094	0.027463	DELTA
nuoN	NADH dehydrogenase subunit N /// NADH dehydrogenase subunit N /// NADH:ubiquinone oxidoreductase, membrane subunit N	1095	0.0274451	SIGMA
pdxA	4-hydroxy-L-threonine phosphate dehydrogenase, NAD-dependent	1096	0.0271131	DELTA
ptsP	fused phosphoenolpyruvate-protein phosphotransferase PtsP/GAF domain-containing protein /// fused phosphoenolpyruvate-protein phosphotransferase PtsP/GAF domain-containing protein /// fused PTS enzyme: PEP-protein phosphotransferase (enzyme I)/GAF domain containing protein	1097	0.0270635	DELTA
aslA	arylsulfatase /// acrylsulfatase-like enzyme /// arylsulfatase	1098	0.0270618	DELTA
ypjM_2		1099	0.0269661	SIGMA
flk	flagella biosynthesis regulator /// flagella biosynthesis regulator /// predicted flagella assembly protein	1100	0.0269591	DELTA
aaeB	p-hydroxybenzoic acid efflux system component /// p-hydroxybenzoic acid efflux subunit AaeB /// p-hydroxybenzoic acid efflux subunit AaeB	1101	0.02688	SIGMA
uup	b0949	1102	0.0268692	DELTA
ihfA	integration host factor subunit alpha /// integration host factor (IHF), DNA-binding protein, alpha subunit	1103	0.0268146	SIGMA
astA	b1747	1104	0.0267857	DELTA
yidL	putative ARAC-type regulatory protein /// putative transcriptional regulator YidL /// putative ARAC-type regulatory protein /// predicted DNA-binding transcriptional regulator	1105	0.0267712	DELTA
yfcV	predicted fimbrial-like adhesin protein	1106	0.0267614	DELTA
nlpI	lipoprotein NlpI /// conserved protein /// lipoprotein NlpI	1107	0.0267447	SIGMA
rplI	50S ribosomal protein L9 /// 50S ribosomal subunit protein L9	1108	0.0266962	DELTA
yibF	putative glutathione S-transferase /// putative glutathione S-transferase /// predicted glutathione S-transferase	1109	0.0266921	SIGMA
gcvA	DNA-binding transcriptional activator GcvA /// DNA-binding transcriptional activator GcvA /// DNA-binding transcriptional dual regulator	1110	0.0266869	DELTA
zapA	Z-ring-associated protein /// Z-ring-associated protein /// protein that localizes to the cytokinetic ring	1111	0.0266017	SIGMA
crl	DNA-binding transcriptional regulator Crl /// DNA-binding transcriptional regulator /// DNA-binding transcriptional regulator Crl	1112	0.0265777	SIGMA
fimI	b4315	1113	0.026561	SIGMA
essD		1114	0.0265607	DELTA
xylA	xylose isomerase /// xylose isomerase /// D-xylose isomerase	1115	0.0264491	SIGMA
allR	DNA-binding transcriptional repressor /// DNA-binding transcriptional repressor AllR /// DNA-binding transcriptional repressor AllR	1116	0.0263197	SIGMA
lpp	murein lipoprotein /// major outer membrane lipoprotein precursor /// murein lipoprotein	1117	0.0263084	DELTA
ECK2132	ECK2132	1118	0.0262917	DELTA
fabR	DNA-binding transcriptional repressor FabR /// DNA-binding transcriptional repressor /// DNA-binding transcriptional repressor FabR	1119	0.0262201	SIGMA
nuoN	NADH dehydrogenase subunit N /// NADH dehydrogenase subunit N /// NADH:ubiquinone oxidoreductase, membrane subunit N	1120	0.0261793	DELTA
dcuC	C4-dicarboxylate transporter DcuC /// anaerobic C4-dicarboxylate transport	1121	0.0261674	DELTA
iscA	iron-sulfur cluster assembly protein /// FeS cluster assembly protein	1122	0.0261333	DELTA
ybaT	putative amino acid/amine transport protein /// putative transport protein YbaT /// putative amino acid/amine transport protein /// predicted transporter	1123	0.0260476	DELTA
yhdH	putative dehydrogenase /// hypothetical protein /// putative dehydrogenase /// predicted oxidoreductase, Zn-dependent and NAD(P)-binding	1124	0.0259615	DELTA
gldA	glycerol dehydrogenase /// glycerol dehydrogenase, NAD	1125	0.0258909	DELTA
micC	misc_RNA	1126	0.0258844	SIGMA
lsrD	putative transport system permease protein /// AI2 transporter /// putative transport system permease protein	1127	0.0257937	SIGMA
yfcG	putative S-transferase /// GST-like protein yccG /// putative S-transferase /// predicted glutathione S-transferase	1128	0.0257907	SIGMA
ISTR	ISTR	1129	0.0257492	SIGMA
clsA	cardiolipin synthetase /// cardiolipin synthase 1	1130	0.0256381	SIGMA
yhjJ	hypothetical protein /// hypothetical protein /// predicted zinc-dependent peptidase	1131	0.0255986	DELTA
hepA	ATP-dependent helicase HepA /// ATP-dependent helicase HepA /// RNA polymerase-associated helicase protein (ATPase and RNA polymerase recycling factor) /// ATP-dependent helicase HepA	1132	0.0255228	SIGMA
cynX	putative cyanate transporter /// predicted cyanate transporter /// putative cyanate transporter	1133	0.0254641	DELTA
frlD	b3374	1134	0.0254427	DELTA
ygjK	putative glycosyl hydrolase /// putative glycosyl hydrolase /// predicted glycosyl hydrolase	1135	0.0253729	DELTA
yjiX	hypothetical protein /// hypothetical protein /// hypothetical protein /// conserved protein	1136	0.0253265	SIGMA
ybhL	hypothetical protein /// hypothetical protein /// predicted inner membrane protein	1137	0.0252799	SIGMA
TQSA	TQSA	1138	0.0252522	DELTA
yjhX	b4566	1139	0.0252104	SIGMA
fliR	flagellar biosynthesis protein FliR /// flagellar export pore protein	1140	0.0250184	SIGMA
ymfQ	e14 prophage; conserved protein	1141	0.0250114	DELTA
sdhA	succinate dehydrogenase flavoprotein subunit /// succinate dehydrogenase, flavoprotein subunit	1142	0.025	SIGMA
nuoM	NADH dehydrogenase subunit M /// NADH:ubiquinone oxidoreductase, membrane subunit M	1143	0.0245778	SIGMA
ymfA	hypothetical protein /// predicted inner membrane protein	1144	0.0245761	DELTA
fabI	enoyl-(acyl carrier protein) reductase /// enoyl-(acyl carrier protein) reductase /// enoyl-[acyl-carrier-protein] reductase, NADH-dependent	1145	0.0245667	DELTA
ydbC	putative oxidoreductase /// putative oxidoreductase /// predicted oxidoreductase, NAD(P)-binding	1146	0.0244541	DELTA
gadX	DNA-binding transcriptional regulator GadX /// DNA-binding transcriptional dual regulator /// DNA-binding transcriptional regulator GadX	1147	0.0244077	DELTA
atpF	F0F1 ATP synthase subunit B /// F0 sector of membrane-bound ATP synthase, subunit b /// F0F1 ATP synthase subunit B	1148	0.0242346	DELTA
ynfB	hypothetical protein /// hypothetical protein /// predicted protein /// hypothetical protein	1149	0.0241043	SIGMA
dacD	D-alanyl-D-alanine carboxypeptidase /// D-alanyl-D-alanine carboxypeptidase (penicillin-binding protein 6b)	1150	0.0238194	DELTA
ampH	b0376	1151	0.0236415	DELTA
recN	recombination and repair protein /// recombination and repair protein	1152	0.0236205	SIGMA
waaS	lipopolysaccharide core biosynthesis protein	1153	0.0235294	DELTA
rpmI	50S ribosomal protein L35 /// 50S ribosomal subunit protein L35	1154	0.0234083	SIGMA
chaA	calcium/sodium:proton antiporter /// calcium/sodium:proton antiporter	1155	0.023347	DELTA
menD	2-succinyl-6-hydroxy-2,4-cyclohexadiene-1-carboxylic acid synthase/2-oxoglutarate decarboxylase /// bifunctional 2-oxoglutarate decarboxylase/ SHCHC synthase	1156	0.0233058	DELTA
yidD	b4557	1157	0.0232052	DELTA
ISCX	ISCX	1158	0.0231658	DELTA
yheT	putative hydrolase /// putative hydrolase /// predicted hydrolase	1159	0.0230641	DELTA
tehA	potassium-tellurite ethidium and proflavin transporter /// potassium-tellurite ethidium and proflavin transporter	1160	0.0230269	SIGMA
yfhL	hypothetical protein /// putative ferredoxin-like protein yfhL /// hypothetical protein /// predicted 4Fe-4S cluster-containing protein	1161	0.0229527	DELTA
yihD	hypothetical protein /// hypothetical protein /// conserved protein	1162	0.0229481	DELTA
ymgA	predicted protein	1163	0.022849	SIGMA
topA	DNA topoisomerase I /// DNA topoisomerase I /// DNA topoisomerase I, omega subunit	1164	0.022749	DELTA
rusA	b0550	1165	0.0226391	SIGMA
eda	keto-hydroxyglutarate-aldolase/keto-deoxy-phosphogluconate aldolase /// keto-hydroxyglutarate-aldolase/keto-deoxy-phosphogluconate aldolase /// multifunctional 2-keto-3-deoxygluconate 6-phosphate aldolase and 2-keto-4-hydroxyglutarate aldolase and oxaloacetate decarboxylase	1166	0.0224914	SIGMA
ymgC	predicted protein	1167	0.0223699	SIGMA
tap	methyl-accepting protein IV /// methyl-accepting protein IV	1168	0.0223474	DELTA
rplD	50S ribosomal protein L4 /// 50S ribosomal subunit protein L4	1169	0.0221453	DELTA
basS	sensor protein BasS/PmrB /// sensory histidine kinase in two-component regulatory system with BasR /// sensor protein BasS/PmrB	1170	0.0221119	SIGMA
yeiR	hypothetical protein /// hypothetical protein /// predicted enzyme	1171	0.0220371	DELTA
yrhB	hypothetical protein /// predicted protein	1172	0.0220288	SIGMA
yehD	hypothetical protein /// predicted fimbrial-like adhesin protein	1173	0.022019	SIGMA
adhE	bifunctional acetaldehyde-CoA/alcohol dehydrogenase /// fused acetaldehyde-CoA dehydrogenase/iron-dependent alcohol dehydrogenase/pyruvate-formate lyase deactivase /// bifunctional acetaldehyde-CoA/alcohol dehydrogenase	1174	0.0219683	DELTA
pstB	phosphate transporter subunit /// phosphate transporter subunit	1175	0.021956	DELTA
fecE	KpLE2 phage-like element; iron-dicitrate transporter subunit	1176	0.0218921	DELTA
moaC	molybdenum cofactor biosynthesis protein C /// molybdopterin biosynthesis, protein C	1177	0.0218652	SIGMA
YCEM	YCEM	1178	0.0218176	DELTA
cydA	cytochrome D ubiquinol oxidase subunit I /// cytochrome d terminal oxidase, polypeptide subunit I /// cytochrome d terminal oxidase, subunit I /// cytochrome d terminal oxidase polypeptide subunit I	1179	0.0217248	SIGMA
dcuB	anaerobic C4-dicarboxylate transporter /// C4-dicarboxylate antiporter /// anaerobic C4-dicarboxylate transporter	1180	0.021679	SIGMA
EUTK	EUTK	1181	0.0216738	DELTA
cheA	chemotaxis protein CheA /// fused chemotactic sensory histidine kinase in two-component regulatory system with CheB and CheY: sensory histidine kinase/signal sensing protein /// chemotaxis protein CheA	1182	0.0216	DELTA
xylA	xylose isomerase /// xylose isomerase /// D-xylose isomerase	1183	0.0215764	DELTA
uvrA	ATPase and DNA damage recognition protein of nucleotide excision repair excinuclease UvrABC	1184	0.0215677	SIGMA
yraJ	putative outer membrane protein /// putative outer membrane protein /// predicted outer membrane protein	1185	0.0214298	DELTA
yafV	hypothetical protein /// hypothetical protein /// predicted C-N hydrolase family amidase, NAD(P)-binding	1186	0.0213875	DELTA
lpp	murein lipoprotein /// major outer membrane lipoprotein precursor /// murein lipoprotein	1187	0.021365	SIGMA
glnL	nitrogen regulation protein NR(II) /// sensory histidine kinase in two-component regulatory system with GlnG	1188	0.0211617	SIGMA
rbfA	ribosome-binding factor A /// 30s ribosome binding factor	1189	0.0211456	DELTA
uidA	b1617	1190	0.0211282	DELTA
nfo	endonuclease IV /// endonuclease IV /// endonuclease IV with intrinsic 3-5 exonuclease activity	1191	0.0211176	SIGMA
hsdM	DNA methylase M	1192	0.021097	DELTA
tgt	queuine tRNA-ribosyltransferase /// tRNA-guanine transglycosylase	1193	0.021	DELTA
ulaE	L-xylulose 5-phosphate 3-epimerase /// L-xylulose 5-phosphate 3-epimerase /// L-xylulose 5-phosphate 3-epimerase	1194	0.0208069	DELTA
mscK	potassium efflux protein KefA /// potassium efflux protein KefA /// fused conserved protein	1195	0.0207207	DELTA
yibN	hypothetical protein /// hypothetical protein /// predicted rhodanese-related sulfurtransferase	1196	0.0204	SIGMA
grxA	glutaredoxin 1 /// glutaredoxin 1, redox coenzyme for ribonucleotide reductase (RNR1a)	1197	0.0203556	SIGMA
acrE	acriflavin resistance protein E /// transmembrane protein affects septum formation and cell membrane permeability /// cytoplasmic membrane lipoprotein /// transmembrane protein affects septum formation and cell membrane permeability	1198	0.0203537	DELTA
yjbE	hypothetical protein /// hypothetical protein /// predicted protein	1199	0.0203187	DELTA
ymdB	hypothetical protein /// hypothetical protein /// conserved protein /// hypothetical protein	1200	0.0203147	DELTA
yhjK	putative phosphodiesterase /// putative phosphodiesterase /// predicted diguanylate cyclase	1201	0.0202549	DELTA
lysS	lysyl-tRNA synthetase /// lysine tRNA synthetase, constitutive	1202	0.0202312	DELTA
MAEA	MAEA	1203	0.020186	SIGMA
rluA	23S rRNA/tRNA pseudouridine synthase A /// pseudouridine synthase for 23S rRNA (position 746) and tRNAphe(position 32) /// 23S rRNA/tRNA pseudouridine synthase A	1204	0.0201732	SIGMA
topA	DNA topoisomerase I /// DNA topoisomerase I /// DNA topoisomerase I, omega subunit	1205	0.0201436	SIGMA
aidB	isovaleryl CoA dehydrogenase /// isovaleryl CoA dehydrogenase	1206	0.0201434	SIGMA
glxK	glycerate kinase II /// glycerate kinase II /// glycerate kinase II	1207	0.0201386	DELTA
talA	transaldolase A /// transaldolase A	1208	0.0201263	SIGMA
asnC	DNA-binding transcriptional regulator AsnC /// DNA-binding transcriptional dual regulator	1209	0.0200682	DELTA
phnC	phosphonate/organophosphate ester transporter subunit	1210	0.0200556	DELTA
ytfI	hypothetical protein /// predicted protein /// hypothetical protein	1211	0.0200002	SIGMA
bfr	bacterioferritin, iron storage and detoxification protein	1212	0.0199511	DELTA
bfr	bacterioferritin, iron storage and detoxification protein	1213	0.0199252	SIGMA
oppF	hypothetical protein /// oligopeptide transport ATP-binding protein oppF /// oligopeptide ABC transporter ATP-binding protein /// oligopeptide transporter subunit	1214	0.0199111	SIGMA
gltX	glutamyl-tRNA synthetase	1215	0.0199058	DELTA
ybjX	hypothetical protein /// hypothetical protein /// putative enzyme /// conserved protein	1216	0.0198632	DELTA
yqiA	esterase YqiA /// esterase YqiA /// predicted esterase	1217	0.0198533	SIGMA
gshB	glutathione synthetase	1218	0.0198391	SIGMA
yjjB	hypothetical protein /// hypothetical protein /// conserved inner membrane protein	1219	0.0197222	DELTA
pgm	phosphoglucomutase /// phosphoglucomutase	1220	0.0197158	DELTA
fdoH	formate dehydrogenase-O iron-sulfur subunit /// formate dehydrogenase-O beta subunit /// formate dehydrogenase-O, iron-sulfur subunit /// formate dehydrogenase-O, Fe-S subunit	1221	0.0196923	DELTA
yafW	CP4-6 prophage; antitoxin of the YkfI-YafW toxin-antitoxin system	1222	0.0195961	SIGMA
ykfA	CP4-6 prophage; predicted GTP-binding protein	1223	0.0195204	SIGMA
aaeB	p-hydroxybenzoic acid efflux system component /// p-hydroxybenzoic acid efflux subunit AaeB /// p-hydroxybenzoic acid efflux subunit AaeB	1224	0.0194859	DELTA
ygdH	hypothetical protein /// hypothetical protein /// conserved protein	1225	0.0194048	SIGMA
ygfF	predicted NAD(P)-binding oxidoreductase with NAD(P)-binding Rossmann-fold domain	1226	0.0193871	DELTA
paoD	hypothetical protein /// hypothetical protein /// conserved protein	1227	0.0193833	DELTA
torT	periplasmic sensory protein associated with the TorRS two-component regulatory system /// periplasmic sensory protein associated with the TorRS two-component regulatory system	1228	0.0193566	SIGMA
opgE	hypothetical protein /// hypothetical protein /// putative enzyme /// predicted hydrolase, inner membrane	1229	0.0192699	DELTA
mdaB	modulator of drug activity B /// modulator of drug activity B /// NADPH quinone reductase	1230	0.01922	SIGMA
nac	nitrogen assimilation transcriptional regulator /// nitrogen assimilation transcriptional regulator /// DNA-binding transcriptional dual regulator of nitrogen assimilation	1231	0.019192	DELTA
ycfS	hypothetical protein /// hypothetical protein /// conserved protein	1232	0.0190681	SIGMA
hslO	Hsp33-like chaperonin /// heat shock protein Hsp33	1233	0.0190588	DELTA
artM	arginine transporter permease subunit ArtM /// arginine transporter subunit	1234	0.0190149	DELTA
fetA	putative ABC transporter ATP-binding protein YbbL /// putative ABC transporter ATP-binding protein YbbL /// predicted transporter subunit: ATP-binding component of ABC superfamily	1235	0.0189231	DELTA
ybdN	hypothetical protein /// hypothetical protein /// conserved protein	1236	0.0189187	SIGMA
wzxC	colanic acid exporter	1237	0.0188866	DELTA
nfo	endonuclease IV /// endonuclease IV /// endonuclease IV with intrinsic 3-5 exonuclease activity	1238	0.0188337	DELTA
yebZ	putative resistance protein /// hypothetical protein /// predicted inner membrane protein /// putative resistance protein	1239	0.0188026	DELTA
rimK	ribosomal protein S6 modification protein /// ribosomal protein S6 modification protein	1240	0.0187615	DELTA
adiC	b4115	1241	0.0186686	DELTA
waaJ	UDP-D-glucose:(galactosyl)lipopolysaccharide glucosyltransferase	1242	0.0186627	DELTA
opgG	glucan biosynthesis protein G /// glucan biosynthesis protein, periplasmic	1243	0.0186286	SIGMA
ninE	prophage protein NinE /// DLP12 prophage; conserved protein	1244	0.0185883	DELTA
malM	maltose regulon periplasmic protein /// maltose regulon periplasmic protein	1245	0.0185667	DELTA
yhfL	hypothetical protein /// hypothetical protein /// conserved secreted peptide	1246	0.0185518	SIGMA
prlC	oligopeptidase A /// oligopeptidase A	1247	0.0183933	SIGMA
yhcF	predicted transcriptional regulator	1248	0.0183829	DELTA
pdxH	pyridoxamine 5-phosphate oxidase /// pyridoxamine 5-phosphate oxidase /// pyridoxine 5-phosphate oxidase	1249	0.018364	DELTA
DHAM	DHAM	1250	0.0183365	SIGMA
hofQ	outer membrane porin HofQ /// outer membrane porin HofQ /// predicted fimbrial transporter	1251	0.0183295	DELTA
ycgZ	hypothetical protein /// predicted protein	1252	0.0182357	DELTA
dut	deoxyuridine 5-triphosphate nucleotidohydrolase /// deoxyuridinetriphosphatase	1253	0.0182321	SIGMA
nudB	dATP pyrophosphohydrolase /// dATP pyrophosphohydrolase	1254	0.0182164	DELTA
lysP	lysine transporter /// lysine transporter	1255	0.0181071	SIGMA
glyA	serine hydroxymethyltransferase	1256	0.018107	SIGMA
ybfE	LexA regulated protein /// LexA regulated protein	1257	0.0180725	SIGMA
yedJ	hypothetical protein /// hypothetical protein /// predicted phosphohydrolase	1258	0.018065	SIGMA
amiA	N-acetylmuramoyl-l-alanine amidase I /// N-acetylmuramoyl-l-alanine amidase I	1259	0.0179939	DELTA
ypdF	predicted peptidase	1260	0.0179048	SIGMA
ybjI	hypothetical protein /// hypothetical protein /// conserved protein /// hypothetical protein	1261	0.0178974	DELTA
yigF	conserved inner membrane protein	1262	0.0178413	DELTA
frmR	regulator protein FrmR /// regulator protein that represses frmRAB operon /// regulator protein FrmR	1263	0.0178	DELTA
fsr	fosmidomycin resistance protein /// fosmidomycin resistance protein /// predicted fosmidomycin efflux system	1264	0.0176905	SIGMA
aas	bifunctional acyl-[acyl carrier protein] synthetase/2-acylglycerophosphoethanolamine acyltransferase /// fused 2-acylglycerophospho-ethanolamine acyl transferase/acyl-acyl carrier protein synthetase /// bifunctional acyl-[acyl carrier protein] synthetase/2-acylglycerophosphoethanolamine acyltransferase	1265	0.0176736	SIGMA
yciS	hypothetical protein /// hypothetical protein /// conserved inner membrane protein	1266	0.0176667	SIGMA
mlaD	hypothetical protein /// hypothetical protein /// predicted ABC-type organic solvent transporter	1267	0.0176513	SIGMA
pdxA	4-hydroxy-L-threonine phosphate dehydrogenase, NAD-dependent	1268	0.0176506	SIGMA
kdpA	potassium translocating ATPase, subunit A	1269	0.0176333	DELTA
wzc	protein-tyrosine kinase	1270	0.0175734	DELTA
glgS	glycogen synthesis protein GlgS /// glycogen synthesis protein GlgS /// predicted glycogen synthesis protein	1271	0.0174396	SIGMA
fliR	flagellar biosynthesis protein FliR /// flagellar export pore protein	1272	0.0173389	DELTA
yqjK	hypothetical protein /// hypothetical protein /// conserved protein /// hypothetical protein	1273	0.0173091	SIGMA
gcvH	glycine cleavage system protein H /// glycine cleavage system protein H /// glycine cleavage complex lipoylprotein	1274	0.017293	DELTA
galU	UTP--glucose-1-phosphate uridylyltransferase subunit GalU /// UTP--glucose-1-phosphate uridylyltransferase subunit GalU /// glucose-1-phosphate uridylyltransferase	1275	0.0172714	DELTA
ivy	vertebrate C-lysozyme inhibitor /// inhibitor of vertebrate C-lysozyme /// vertebrate C-lysozyme inhibitor	1276	0.0171242	SIGMA
ruvB	Holliday junction DNA helicase B /// ATP-dependent DNA helicase, component of RuvABC resolvasome	1277	0.0171242	SIGMA
yfjH	CP4-57 prophage; predicted protein	1278	0.0171205	DELTA
ydfP	Qin prophage; conserved protein	1279	0.0171093	DELTA
yicS	b4555	1280	0.0171034	SIGMA
ypdF	predicted peptidase	1281	0.0170946	DELTA
rnd	ribonuclease D /// ribonuclease D	1282	0.017042	DELTA
yeiQ	putative oxidoreductase /// oxidoreductase yeiQ /// putative oxidoreductase /// predicted dehydrogenase, NAD-dependent	1283	0.0170281	SIGMA
intQ	pseudo	1284	0.0170202	SIGMA
dld	D-lactate dehydrogenase /// D-lactate dehydrogenase, FAD-binding, NADH independent	1285	0.0170171	DELTA
yhfS	conserved protein	1286	0.0169371	DELTA
deoR	DNA-binding transcriptional repressor DeoR /// DNA-binding transcriptional repressor /// DNA-binding transcriptional repressor DeoR	1287	0.0169145	DELTA
cspD	stationary phase/starvation inducible regulatory protein CspD /// cold shock protein homolog /// stationary phase/starvation inducible regulatory protein CspD	1288	0.0168889	DELTA
ydfA	hypothetical protein /// hypothetical protein /// Qin prophage; predicted protein /// hypothetical protein /// hypothetical protein	1289	0.016875	SIGMA
YCEM	YCEM	1290	0.0168476	SIGMA
lpxB	lipid-A-disaccharide synthase /// tetraacyldisaccharide-1-P synthase	1291	0.0168325	SIGMA
ybhQ	hypothetical protein /// hypothetical protein /// predicted inner membrane protein	1292	0.0167843	DELTA
phoU	transcriptional regulator PhoU /// transcriptional regulator PhoU /// negative regulator of PhoR/PhoB two-component regulator	1293	0.0166965	DELTA
ECK1160	ECK1160	1294	0.0166154	DELTA
bglF	fused beta-glucoside-specific PTS enzymes: IIA component/IIB component/IIC component	1295	0.0165973	DELTA
DCYD	DCYD	1296	0.0164944	SIGMA
SROH	SROH	1297	0.0164825	DELTA
RHAM	RHAM	1298	0.0164703	SIGMA
dcuR	DNA-binding response regulator in two-component regulatory system with DcuS /// DNA-binding transcriptional activator DcuR /// DNA-binding transcriptional activator DcuR	1299	0.0164452	DELTA
mfd	transcription-repair coupling factor /// transcription-repair coupling factor	1300	0.0164048	DELTA
ulaE	L-xylulose 5-phosphate 3-epimerase /// L-xylulose 5-phosphate 3-epimerase /// L-xylulose 5-phosphate 3-epimerase	1301	0.0163742	SIGMA
USPC	USPC	1302	0.0163636	DELTA
YBEM	YBEM	1303	0.01628	DELTA
hpt	hypoxanthine-guanine phosphoribosyltransferase /// hypoxanthine-guanine phosphoribosyltransferase /// hypoxanthine phosphoribosyltransferase	1304	0.0162386	DELTA
fumB	b4122	1305	0.0162	SIGMA
ygaH	hypothetical protein /// hypothetical protein /// predicted inner membrane protein	1306	0.0161533	DELTA
infA	translation initiation factor IF-1	1307	0.016133	SIGMA
nagZ	beta-hexosaminidase /// beta N-acetyl-glucosaminidase	1308	0.0161249	DELTA
yabP		1309	0.0160952	DELTA
ycbF	predicted periplasmic pilini chaperone	1310	0.0160794	DELTA
hycH	formate hydrogenlyase maturation protein /// formate hydrogenlyase maturation protein hycH /// processing of large subunit (HycE) of hydrogenase 3 (part of the FHL complex) /// protein required for maturation of hydrogenase 3	1311	0.0160645	DELTA
ymfR	e14 prophage; predicted protein	1312	0.0160424	DELTA
ycfS	hypothetical protein /// hypothetical protein /// conserved protein	1313	0.0160032	DELTA
fdoH	formate dehydrogenase-O iron-sulfur subunit /// formate dehydrogenase-O beta subunit /// formate dehydrogenase-O, iron-sulfur subunit /// formate dehydrogenase-O, Fe-S subunit	1314	0.016	SIGMA
rzoR	b4528	1315	0.015945	DELTA
menC	O-succinylbenzoate synthase /// O-succinylbenzoate synthase /// o-succinylbenzoyl-CoA synthase	1316	0.0159251	SIGMA
yghG	predicted protein	1317	0.0158611	SIGMA
zitB	b0752	1318	0.0158418	DELTA
AMID	AMID	1319	0.01583	DELTA
yciQ	predicted inner membrane protein	1320	0.015819	DELTA
paoC	hypothetical protein /// hypothetical protein /// predicted oxidoreductase with molybdenum-binding domain	1321	0.0158182	DELTA
greB	transcription elongation factor GreB /// transcription elongation factor	1322	0.0158036	DELTA
yohK	hypothetical protein /// hypothetical protein /// predicted inner membrane protein	1323	0.0157871	DELTA
acnB	bifunctional aconitate hydratase 2/2-methylisocitrate dehydratase	1324	0.015617	SIGMA
yqaA	hypothetical protein /// hypothetical protein /// conserved inner membrane protein /// hypothetical protein	1325	0.0156038	DELTA
yhdJ	putative methyltransferase /// putative methyltransferase /// predicted methyltransferase	1326	0.0155913	DELTA
ybhP	hypothetical protein /// hypothetical protein /// predicted DNase	1327	0.0155611	DELTA
cbpA	curved DNA-binding protein CbpA /// curved DNA-binding protein, DnaJ homologue that functions as a co-chaperone of DnaK /// curved DNA-binding protein CbpA	1328	0.0155325	SIGMA
ybiW	b0823	1329	0.0155176	SIGMA
phnL	carbon-phosphorus lyase complex subunit	1330	0.0154505	SIGMA
fimE	tyrosine recombinase /// tyrosine recombinase /// tyrosine recombinase/inversion of on/off regulator of fimA	1331	0.0154464	DELTA
yicN	hypothetical protein /// hypothetical protein /// conserved protein	1332	0.0154394	DELTA
hepA	ATP-dependent helicase HepA /// ATP-dependent helicase HepA /// RNA polymerase-associated helicase protein (ATPase and RNA polymerase recycling factor) /// ATP-dependent helicase HepA	1333	0.015434	DELTA
yfeN	conserved outer membrane protein	1334	0.0154286	DELTA
glnQ	glutamine ABC transporter ATP-binding protein /// glutamine transporter subunit	1335	0.015375	DELTA
rlmM	putative RNA 2-O-ribose methyltransferase /// putative RNA 2-O-ribose methyltransferase /// predicted methyltransferase	1336	0.0153542	DELTA
yejB	putative transport system permease protein /// ABC transporter permease /// putative transport system permease protein /// predicted oligopeptide transporter subunit	1337	0.0153426	SIGMA
ECK0503	ECK0503	1338	0.0153016	DELTA
sdhA	succinate dehydrogenase flavoprotein subunit /// succinate dehydrogenase, flavoprotein subunit	1339	0.0153	DELTA
fumC	fumarate hydratase /// fumarate hydratase (fumarase C),aerobic Class II	1340	0.01525	SIGMA
selA	selenocysteine synthase /// selenocysteine synthase	1341	0.0152481	DELTA
nadE	NAD synthetase /// NAD synthetase, NH3/glutamine-dependent	1342	0.0152446	DELTA
cadC	DNA-binding transcriptional activator CadC /// DNA-binding transcriptional activator /// DNA-binding transcriptional activator CadC	1343	0.0152051	DELTA
nlpD	lipoprotein NlpD /// lipoprotein NlpD /// predicted outer membrane lipoprotein	1344	0.0151768	SIGMA
rplD	50S ribosomal protein L4 /// 50S ribosomal subunit protein L4	1345	0.0151667	SIGMA
ygjR	oxidoreductase ygjR /// predicted NAD(P)-binding dehydrogenase	1346	0.015125	DELTA
rusA	b0550	1347	0.0150849	DELTA
pphA	serine/threonine protein phosphatase 1 /// serine/threonine-specific protein phosphatase 1	1348	0.0150828	DELTA
RLML	RLML	1349	0.015073	SIGMA
yaeQ	b0190	1350	0.0150277	SIGMA
fcl	GDP-fucose synthetase chain A /// bifunctional GDP-fucose synthetase: GDP-4-dehydro-6-deoxy-D-mannose epimerase/ GDP-4-dehydro-6-L-deoxygalactose reductase /// GDP-4-keto-6-L-galactose reductase /// putative nucleotide di-P-sugar epimerase or dehydratase	1351	0.0150252	SIGMA
carA	carbamoyl phosphate synthase small subunit /// carbamoyl phosphate synthetase small subunit, glutamine amidotransferase /// carbamoyl phosphate synthase small subunit	1352	0.0149576	DELTA
gltI	glutamate and aspartate transporter subunit /// glutamate and aspartate transporter subunit /// glutamate and aspartate transporter subunit	1353	0.0149402	DELTA
ycbF	predicted periplasmic pilini chaperone	1354	0.0148581	SIGMA
ydfI	b1542	1355	0.0148571	SIGMA
yfjP	CP4-57 prophage; predicted GTP-binding protein	1356	0.0147799	DELTA
zitB	b0752	1357	0.0146713	SIGMA
ydaS	Rac prophage; predicted DNA-binding transcriptional regulator	1358	0.0146667	DELTA
artI	arginine-binding periplasmic protein 1 precursor /// arginine transporter subunit	1359	0.0146571	DELTA
yehD	hypothetical protein /// predicted fimbrial-like adhesin protein	1360	0.014654	DELTA
wzxC	colanic acid exporter	1361	0.0146378	SIGMA
yqhC	b3010	1362	0.0145055	SIGMA
gcvH	glycine cleavage system protein H /// glycine cleavage system protein H /// glycine cleavage complex lipoylprotein	1363	0.0145035	SIGMA
gcvA	DNA-binding transcriptional activator GcvA /// DNA-binding transcriptional activator GcvA /// DNA-binding transcriptional dual regulator	1364	0.0144667	SIGMA
hybA	hydrogenase 2 protein HybA /// hydrogenase 2 protein HybA /// hydrogenase 2 4Fe-4S ferredoxin-type component	1365	0.0144219	DELTA
hflK	FtsH protease regulator HflK /// FtsH protease regulator HflK /// modulator for HflB protease specific for phage lambda cII repressor	1366	0.0144071	SIGMA
recN	recombination and repair protein /// recombination and repair protein	1367	0.0143275	DELTA
rep	ATP-dependent DNA helicase Rep /// ATP-dependent DNA helicase Rep /// DNA helicase and single-stranded DNA-dependent ATPase	1368	0.0143221	SIGMA
DUSA	DUSA	1369	0.0143165	DELTA
glnA	b3870	1370	0.0142788	SIGMA
ydaS	Rac prophage; predicted DNA-binding transcriptional regulator	1371	0.014264	SIGMA
yjiH	hypothetical protein /// hypothetical protein /// conserved inner membrane protein	1372	0.0142421	SIGMA
phoQ	sensor protein PhoQ /// sensor protein PhoQ /// sensory histidine kinase in two-compoent regulatory system with PhoP	1373	0.0141443	SIGMA
yjtD	putative RNA methyltransferase /// putative RNA methyltransferase /// predicted rRNA methyltransferase	1374	0.0141437	SIGMA
iaaA	L-asparaginase /// L-asparaginase /// L-asparaginase	1375	0.0141432	DELTA
yahD	putative transcription factor /// ankyrin repeat-containing protein /// putative transcription factor /// predicted transcriptional regulator with ankyrin domain	1376	0.0141264	SIGMA
mutT	nucleoside triphosphate pyrophosphohydrolase /// nucleoside triphosphate pyrophosphohydrolase /// nucleoside triphosphate pyrophosphohydrolase, marked preference for dGTP	1377	0.0141176	SIGMA
napB	diheme cytochrome c550 /// nitrate reductase, small, cytochrome C550 subunit, periplasmic	1378	0.0141176	DELTA
rsmJ	putative methyltransferase /// putative methyltransferase /// predicted SAM-dependent methyltransferase	1379	0.0141101	SIGMA
metH	homocysteine-N5-methyltetrahydrofolate transmethylase, B12-dependent	1380	0.0140912	DELTA
cra	DNA-binding transcriptional regulator FruR /// DNA-binding transcriptional regulator FruR /// DNA-binding transcriptional dual regulator	1381	0.0140833	DELTA
ybbC	predicted protein	1382	0.0139538	SIGMA
dhaR	DNA-binding transcriptional regulator DhaR /// predicted DNA-binding transcriptional regulator, dihydroxyacetone	1383	0.0139048	SIGMA
yeeO	b1985	1384	0.0138039	SIGMA
yfcR	predicted fimbrial-like adhesin protein	1385	0.0138028	SIGMA
hflC	FtsH protease regulator HflC /// FtsH protease regulator HflC /// modulator for HflB protease specific for phage lambda cII repressor	1386	0.0137777	DELTA
yjeM	putative transport /// putative transporter YjeM /// putative transport /// predicted transporter	1387	0.0137731	DELTA
ptsH	phosphohistidinoprotein-hexose phosphotransferase component of PTS system (Hpr) /// phosphohistidinoprotein-hexose phosphotransferase component of PTS system (Hpr)	1388	0.0137655	DELTA
pheP	phenylalanine transporter	1389	0.0137143	DELTA
marR	DNA-binding transcriptional repressor MarR /// DNA-binding transcriptional repressor MarR /// DNA-binding transcriptional repressor of multiple antibiotic resistance	1390	0.0137143	DELTA
paaD	predicted multicomponent oxygenase/reductase subunit for phenylacetic acid degradation	1391	0.0137139	SIGMA
pheA	bifunctional chorismate mutase/prephenate dehydratase /// fused chorismate mutase P/prephenate dehydratase	1392	0.0137111	DELTA
loiP	hypothetical protein /// hypothetical protein /// predicted peptidase	1393	0.0137058	SIGMA
yjeM	putative transport /// putative transporter YjeM /// putative transport /// predicted transporter	1394	0.0136786	SIGMA
rpoZ	DNA-directed RNA polymerase subunit omega /// RNA polymerase, omega subunit	1395	0.0136331	SIGMA
QUUQ	QUUQ	1396	0.0136111	DELTA
hyfE	hydrogenase 4 membrane subunit /// hydrogenase 4, membrane subunit	1397	0.013572	SIGMA
ygjV	hypothetical protein /// hypothetical protein /// conserved inner membrane protein	1398	0.0135576	DELTA
yehW	putative transport system permease protein /// ABC transporter permease /// putative transport system permease protein /// predicted transporter subunit: membrane component of ABC superfamily	1399	0.0135524	SIGMA
ybhP	hypothetical protein /// hypothetical protein /// predicted DNase	1400	0.013545	SIGMA
YMJD	YMJD	1401	0.0135385	SIGMA
galU	UTP--glucose-1-phosphate uridylyltransferase subunit GalU /// UTP--glucose-1-phosphate uridylyltransferase subunit GalU /// glucose-1-phosphate uridylyltransferase	1402	0.0134605	SIGMA
rhlE	ATP-dependent RNA helicase RhlE /// ATP-dependent RNA helicase RhlE /// RNA helicase	1403	0.0134547	DELTA
yebF	hypothetical protein /// hypothetical protein /// predicted protein	1404	0.013451	DELTA
yjhX	b4566	1405	0.0134269	DELTA
SIBABCDE	SIBABCDE	1406	0.0133975	DELTA
mdtC	multidrug efflux system subunit MdtC /// multidrug efflux system, subunit C /// multidrug efflux system subunit MdtC	1407	0.0133472	DELTA
frdD	fumarate reductase subunit D /// fumarate reductase subunit D /// fumarate reductase (anaerobic), membrane anchor subunit	1408	0.0133333	SIGMA
codB	cytosine permease /// cytosine transporter	1409	0.0133333	DELTA
thyA	thymidylate synthase /// thymidylate synthetase	1410	0.0133308	DELTA
ydcM	hypothetical protein /// putative transposase /// predicted transposase /// putative virulence protein /// putative virulence protein	1411	0.0132	SIGMA
putA	trifunctional transcriptional regulator/proline dehydrogenase/pyrroline-5-carboxylate dehydrogenase /// fused DNA-binding transcriptional regulator/proline dehydrogenase/pyrroline-5-carboxylate dehydrogenase	1412	0.0131429	SIGMA
RYFD	RYFD	1413	0.0131403	SIGMA
CYAR	CYAR	1414	0.0131273	DELTA
yegS	lipid kinase /// lipid kinase /// phosphatidylglycerol kinase, metal-dependent /// lipid kinase	1415	0.0131145	SIGMA
pabC	4-amino-4-deoxychorismate lyase /// 4-amino-4-deoxychorismate lyase /// 4-amino-4-deoxychorismate lyase component of para-aminobenzoate synthase multienzyme complex	1416	0.0130909	DELTA
ppiA	peptidyl-prolyl cis-trans isomerase A (rotamase A) /// peptidyl-prolyl cis-trans isomerase A (rotamase A)	1417	0.0130372	DELTA
MCBA	MCBA	1418	0.0130179	DELTA
htpG	heat shock protein 90 /// heat shock protein 90 /// molecular chaperone HSP90 family	1419	0.0129904	SIGMA
waaS	lipopolysaccharide core biosynthesis protein	1420	0.012976	SIGMA
pta	phosphate acetyltransferase /// phosphate acetyltransferase	1421	0.0129727	DELTA
waaY	lipopolysaccharide core biosynthesis protein	1422	0.0129643	DELTA
fimF	FimF /// FimF protein precursor /// fimbrial morphology /// minor component of type 1 fimbriae	1423	0.0129637	DELTA
ycfJ	hypothetical protein /// hypothetical protein /// predicted protein	1424	0.0129577	DELTA
csgA	cryptic curlin major subunit	1425	0.0129078	SIGMA
yehW	putative transport system permease protein /// ABC transporter permease /// putative transport system permease protein /// predicted transporter subunit: membrane component of ABC superfamily	1426	0.0129038	DELTA
pdxH	pyridoxamine 5-phosphate oxidase /// pyridoxamine 5-phosphate oxidase /// pyridoxine 5-phosphate oxidase	1427	0.0128912	SIGMA
yhgE	predicted inner membrane protein	1428	0.0128764	DELTA
cpsG	b2048	1429	0.0128221	DELTA
gntK	gluconate kinase 1 /// gluconate kinase 2	1430	0.0128	DELTA
ugpQ	cytoplasmic glycerophosphodiester phosphodiesterase /// glycerophosphodiester phosphodiesterase, cytosolic	1431	0.0128	DELTA
nfsA	nitroreductase A /// nitroreductase A /// nitroreductase A, NADPH-dependent, FMN-dependent	1432	0.0128	SIGMA
betI	transcriptional regulator BetI /// DNA-binding transcriptional repressor /// transcriptional regulator BetI	1433	0.0127368	DELTA
exuT	hexuronate transporter	1434	0.0126811	DELTA
rluA	23S rRNA/tRNA pseudouridine synthase A /// pseudouridine synthase for 23S rRNA (position 746) and tRNAphe(position 32) /// 23S rRNA/tRNA pseudouridine synthase A	1435	0.0126729	DELTA
rffC	TDP-fucosamine acetyltransferase /// TDP-fucosamine acetyltransferase /// TDP-fucosamine acetyltransferase	1436	0.012603	SIGMA
mrcB	penicillin-binding protein 1b /// fused glycosyl transferase and transpeptidase	1437	0.0125195	DELTA
pntB	pyridine nucleotide transhydrogenase /// pyridine nucleotide transhydrogenase, beta subunit	1438	0.0124949	DELTA
ISCX	ISCX	1439	0.0124444	SIGMA
bax	hypothetical protein /// conserved protein /// hypothetical protein	1440	0.0124078	SIGMA
RZPQ	RZPQ	1441	0.0123988	SIGMA
metQ	DL-methionine transporter substrate-binding subunit /// DL-methionine transporter subunit	1442	0.0123771	SIGMA
USPB	USPB	1443	0.0123529	DELTA
NANM	NANM	1444	0.0123333	SIGMA
yfgI	b2506	1445	0.0122727	DELTA
yfeC	hypothetical protein /// hypothetical protein /// predicted DNA-binding transcriptional regulator	1446	0.012242	DELTA
creD	hypothetical protein /// inner membrane protein /// hypothetical protein	1447	0.0122095	DELTA
cueR	DNA-binding transcriptional activator of copper-responsive regulon genes	1448	0.0122022	SIGMA
paaY	predicted hexapeptide repeat acetyltransferase	1449	0.0121896	DELTA
ybhK	predicted transferase with NAD(P)-binding Rossmann-fold domain	1450	0.0121643	SIGMA
prfA	peptide chain release factor 1 /// peptide chain release factor RF-1	1451	0.0121	DELTA
btuD	vitamin B12-transporter ATPase /// vitamin B12 transporter subunit : ATP-binding component of ABC superfamily /// vitamin B12-transporter ATPase	1452	0.012	SIGMA
yfeR	hypothetical protein /// putative transcriptional regulator YfeR /// transcriptional regulator /// predicted DNA-binding transcriptional regulator	1453	0.012	SIGMA
tusB	tRNA 2-thiouridine synthesizing protein B /// tRNA 2-thiouridine synthesizing protein B /// predicted intracellular sulfur oxidation protein	1454	0.012	DELTA
fpr	ferredoxin-NADP reductase /// ferredoxin-NADP reductase	1455	0.012	DELTA
yjjW	putative activating enzyme /// putative activating enzyme /// predicted pyruvate formate lyase activating enzyme	1456	0.012	DELTA
arcZ	misc_RNA	1457	0.012	DELTA
yacL	hypothetical protein /// hypothetical protein /// conserved protein	1458	0.0119948	DELTA
ymgC	predicted protein	1459	0.0119753	DELTA
yraJ	putative outer membrane protein /// putative outer membrane protein /// predicted outer membrane protein	1460	0.0119586	SIGMA
dcuA	anaerobic C4-dicarboxylate transporter /// C4-dicarboxylate antiporter /// anaerobic C4-dicarboxylate transporter	1461	0.0118914	SIGMA
paoD	hypothetical protein /// hypothetical protein /// conserved protein	1462	0.0118901	SIGMA
phnO	b4093	1463	0.0118238	DELTA
pstB	phosphate transporter subunit /// phosphate transporter subunit	1464	0.0118227	SIGMA
xylH	putative membrane component of xylose transport system /// xylose transport system permease protein xylH /// putative xylose transport, membrane component /// D-xylose transporter subunit	1465	0.0118127	SIGMA
dsrB	hypothetical protein /// predicted protein /// hypothetical protein	1466	0.0117781	DELTA
yaiP	predicted glucosyltransferase	1467	0.0117576	SIGMA
prpR	DNA-binding transcriptional activator	1468	0.0117075	DELTA
ykgE	putative dehydrogenase subunit /// hypothetical protein /// putative dehydrogenase subunit /// predicted oxidoreductase	1469	0.0117055	DELTA
ydcK	hypothetical protein /// hypothetical protein /// predicted enzyme /// hypothetical protein	1470	0.0116695	SIGMA
hemX	putative uroporphyrinogen III C-methyltransferase /// putative uroporphyrinogen III C-methyltransferase /// predicted uroporphyrinogen III methylase	1471	0.0116668	DELTA
paoC	hypothetical protein /// hypothetical protein /// predicted oxidoreductase with molybdenum-binding domain	1472	0.0116264	SIGMA
gabT	4-aminobutyrate aminotransferase /// 4-aminobutyrate aminotransferase, PLP-dependent	1473	0.0115848	DELTA
trpR	Trp operon repressor /// Trp operon repressor /// DNA-binding transcriptional repressor, tryptophan-binding	1474	0.0115636	DELTA
hycH	formate hydrogenlyase maturation protein /// formate hydrogenlyase maturation protein hycH /// processing of large subunit (HycE) of hydrogenase 3 (part of the FHL complex) /// protein required for maturation of hydrogenase 3	1475	0.0115619	SIGMA
phoQ	sensor protein PhoQ /// sensor protein PhoQ /// sensory histidine kinase in two-compoent regulatory system with PhoP	1476	0.01153	DELTA
adiC	b4115	1477	0.0114617	SIGMA
yehR	hypothetical protein /// lipoprotein yehR precursor /// hypothetical protein /// conserved protein	1478	0.0114603	DELTA
caiF	DNA-binding transcriptional activator CaiF /// DNA-binding transcriptional activator /// DNA-binding transcriptional activator CaiF /// DNA-binding transcriptional activator CaiF	1479	0.0114545	DELTA
yjgL	predicted protein	1480	0.0114333	SIGMA
yfeK	b2419	1481	0.0114327	DELTA
idnK	D-gluconate kinase /// D-gluconate kinase, thermosensitive	1482	0.0114191	SIGMA
ydiY	hypothetical protein /// hypothetical protein /// conserved protein /// hypothetical protein	1483	0.0113979	SIGMA
torR	DNA-binding transcriptional regulator TorR /// DNA-binding transcriptional regulator TorR /// DNA-binding response regulator in two-component regulatory system with TorS	1484	0.0113874	DELTA
wcaL	putative colanic acid biosynthesis glycosyl transferase /// putative colanic acid biosynthesis glycosyl transferase /// predicted glycosyl transferase	1485	0.0113778	SIGMA
ECK0367	ECK0367	1486	0.0113701	DELTA
ydbD	predicted protein	1487	0.0113636	SIGMA
rayT	conserved protein	1488	0.0113459	DELTA
yfcL	hypothetical protein /// hypothetical protein /// predicted protein /// hypothetical protein	1489	0.0112576	SIGMA
ratA	hypothetical protein /// conserved protein /// hypothetical protein	1490	0.01125	DELTA
yjfI	hypothetical protein /// hypothetical protein /// conserved protein	1491	0.0112222	DELTA
ybiX	putative hydroxylase /// putative hydroxylase /// conserved protein	1492	0.0111905	DELTA
yoaI	hypothetical protein /// hypothetical protein /// hypothetical protein	1493	0.0111871	DELTA
dhaR	DNA-binding transcriptional regulator DhaR /// predicted DNA-binding transcriptional regulator, dihydroxyacetone	1494	0.0111487	DELTA
deoD	purine nucleoside phosphorylase /// purine-nucleoside phosphorylase	1495	0.0111467	DELTA
agaD	b3140	1496	0.0111325	DELTA
pyrI	aspartate carbamoyltransferase regulatory subunit /// aspartate carbamoyltransferase regulatory subunit /// aspartate carbamoyltransferase, regulatory subunit	1497	0.0110833	SIGMA
yphG	hypothetical protein /// conserved protein	1498	0.0110677	SIGMA
PGAC	PGAC	1499	0.0110476	DELTA
lhgO	predicted enzyme	1500	0.0110333	SIGMA
holB	DNA polymerase III subunit delta /// DNA polymerase III subunit delta /// DNA polymerase III, delta prime subunit	1501	0.0109417	DELTA
xerD	site-specific tyrosine recombinase XerD /// site-specific tyrosine recombinase	1502	0.0109085	DELTA
yqgC	hypothetical protein /// hypothetical protein /// predicted protein	1503	0.0108889	DELTA
slyB	putative outer membrane protein /// Outer membrane lipoprotein slyB precursor /// putative outer membrane protein /// outer membrane lipoprotein	1504	0.010881	DELTA
cdh	CDP-diacylglycerol pyrophosphatase /// CDP-diacylglycerol phosphotidylhydrolase /// CDP-diacylglycerol pyrophosphatase	1505	0.010875	DELTA
ibaG	hypothetical protein /// hypothetical protein /// predicted DNA-binding transcriptional regulator	1506	0.0108608	DELTA
yegK	predicted protein	1507	0.0108606	DELTA
alr	alanine racemase /// alanine racemase 1, PLP-binding, biosynthetic	1508	0.0108571	SIGMA
ydbD	predicted protein	1509	0.0108065	DELTA
hicB	hypothetical protein /// predicted DNA-binding transcriptional regulator /// hypothetical protein	1510	0.0107861	SIGMA
yfiF	putative methyltransferase /// putative methyltransferase /// predicted methyltransferase	1511	0.0107619	SIGMA
ugpE	glycerol-3-phosphate transporter membrane protein /// glycerol-3-phosphate transporter membrane protein /// glycerol-3-phosphate transporter subunit	1512	0.0107329	DELTA
arcB	aerobic respiration control sensor protein ArcB /// hybrid sensory histidine kinase in two-component regulatory system with ArcA /// aerobic respiration control sensor protein ArcB	1513	0.0107106	DELTA
ygjR	oxidoreductase ygjR /// predicted NAD(P)-binding dehydrogenase	1514	0.0106967	SIGMA
rsmC	16S ribosomal RNA m2G1207 methyltransferase /// 16S rRNA m2G1207 methylase	1515	0.0106761	SIGMA
yheS	putative ABC transporter ATP-binding protein /// putative ABC transporter ATP-binding protein /// fused predicted transporter subunits of ABC superfamily: ATP-binding components	1516	0.0106667	DELTA
glyA	serine hydroxymethyltransferase	1517	0.0105821	DELTA
gcvR	glycine cleavage system transcriptional repressor /// DNA-binding transcriptional repressor, regulatory protein accessory to GcvA	1518	0.0104727	SIGMA
prpE	predicted propionyl-CoA synthetase with ATPase domain	1519	0.0104551	SIGMA
fliG	flagellar motor switch protein G /// flagellar motor switching and energizing component	1520	0.0104542	SIGMA
iadA	isoaspartyl dipeptidase /// isoaspartyl dipeptidase	1521	0.0103939	DELTA
bglJ	DNA-binding transcriptional activator BglJ /// DNA-binding transcriptional activator /// DNA-binding transcriptional activator BglJ	1522	0.010359	SIGMA
flgG	flagellar basal body rod protein FlgG /// flagellar component of cell-distal portion of basal-body rod	1523	0.0103508	DELTA
hcaE	phenylpropionate dioxygenase large terminal subunit /// large terminal subunit of phenylpropionate dioxygenase /// 3-phenylpropionate dioxygenase, large (alpha) subunit	1524	0.0102857	DELTA
cbpA	curved DNA-binding protein CbpA /// curved DNA-binding protein, DnaJ homologue that functions as a co-chaperone of DnaK /// curved DNA-binding protein CbpA	1525	0.0102857	DELTA
emtA	murein transglycosylase E /// lytic murein endotransglycosylase E /// membrane-bound lytic murein transglycosylase E /// murein transglycosylase E	1526	0.0102818	DELTA
eutQ	ethanolamine utilization protein EutQ /// ethanolamine utilization protein EutQ /// conserved protein /// ethanolamine utilization protein EutQ	1527	0.0102509	SIGMA
yciQ	predicted inner membrane protein	1528	0.0102418	SIGMA
yncD	predicted iron outer membrane transporter	1529	0.0102281	DELTA
plsX	putative glycerol-3-phosphate acyltransferase PlsX /// putative glycerol-3-phosphate acyltransferase PlsX /// fatty acid/phospholipid synthesis protein	1530	0.0102111	DELTA
fsr	fosmidomycin resistance protein /// fosmidomycin resistance protein /// predicted fosmidomycin efflux system	1531	0.0101905	DELTA
yhjE	putative transport protein /// metabolite transport protein /// putative transport protein /// predicted transporter	1532	0.0101575	SIGMA
slyX	hypothetical protein /// hypothetical protein /// conserved protein	1533	0.0101449	DELTA
PTRA	PTRA	1534	0.0101309	DELTA
yciK	short chain dehydrogenase /// short chain dehydrogenase /// predicted oxoacyl-(acyl carrier protein) reductase, EmrKY-TolC system	1535	0.0101111	SIGMA
fecC	KpLE2 phage-like element; iron-dicitrate transporter subunit	1536	0.0101085	DELTA
cysJ	sulfite reductase subunit alpha /// sulfite reductase, alpha subunit, flavoprotein	1537	0.0100762	SIGMA
pepA	leucyl aminopeptidase /// leucyl aminopeptidase /// aminopeptidase A, a cyteinylglycinase	1538	0.0100594	SIGMA
yidF	putative transcriptional regulator /// hypothetical protein /// putative transcriptional regulator /// predicted DNA-binding transcriptional regulator	1539	0.01	SIGMA
atpE	F0F1 ATP synthase subunit C /// F0 sector of membrane-bound ATP synthase, subunit c /// F0F1 ATP synthase subunit C	1540	0.00996311	DELTA
ybjG	undecaprenyl pyrophosphate phosphatase /// undecaprenyl pyrophosphate phosphatase	1541	0.00994444	DELTA
pgpC	hypothetical protein /// conserved protein	1542	0.00992698	DELTA
rffM	putative UDP-N-acetyl-D-mannosaminuronic acid transferase /// UDP-N-acetyl-D-mannosaminuronic acid transferase /// putative UDP-N-acetyl-D-mannosaminuronic acid transferase	1543	0.00991176	SIGMA
rsmC	16S ribosomal RNA m2G1207 methyltransferase /// 16S rRNA m2G1207 methylase	1544	0.00990476	DELTA
pgi	glucose-6-phosphate isomerase /// glucosephosphate isomerase	1545	0.009875	DELTA
rssB	response regulator of RpoS /// response regulator of RpoS /// response regulator of RpoS	1546	0.00986436	DELTA
idnK	D-gluconate kinase /// D-gluconate kinase, thermosensitive	1547	0.00984275	DELTA
xanQ	putative transport protein /// putative purine permease ygfO /// putative transport protein /// predicted transporter	1548	0.00980259	DELTA
rbsR	transcriptional repressor RbsR /// transcriptional repressor RbsR /// DNA-binding transcriptional repressor of ribose metabolism	1549	0.00975238	DELTA
yebY	hypothetical protein /// hypothetical protein /// predicted protein /// hypothetical protein	1550	0.00974405	SIGMA
zntA	zinc/cadmium/mercury/lead-transporting ATPase /// zinc, cobalt and lead efflux system	1551	0.00973454	DELTA
ybiB	hypothetical protein /// predicted transferase/phosphorylase	1552	0.00973158	DELTA
yliE	hypothetical protein /// hypothetical protein /// conserved inner membrane protein /// hypothetical protein	1553	0.00972222	SIGMA
btuC	vtamin B12-transporter permease /// vitamin B12 transporter subunit: membrane component of ABC superfamily /// vtamin B12-transporter permease	1554	0.00965714	DELTA
yciN	hypothetical protein /// hypothetical protein /// predicted protein	1555	0.00964286	DELTA
hipA	b1507	1556	0.00963922	DELTA
deoD	purine nucleoside phosphorylase /// purine-nucleoside phosphorylase	1557	0.0096375	SIGMA
yobF	hypothetical protein /// hypothetical protein /// predicted protein /// hypothetical protein	1558	0.00961039	DELTA
ibpB	heat shock chaperone IbpB /// heat shock chaperone IbpB /// heat shock chaperone	1559	0.00952381	SIGMA
aaeX	hypothetical protein /// hypothetical protein	1560	0.00950303	DELTA
rnhB	ribonuclease HII /// ribonuclease HII, degrades RNA of DNA-RNA hybrids	1561	0.00943382	DELTA
pphA	serine/threonine protein phosphatase 1 /// serine/threonine-specific protein phosphatase 1	1562	0.00942391	SIGMA
ilvN	acetolactate synthase 1 regulatory subunit /// acetolactate synthase 1 regulatory subunit /// acetolactate synthase I, small subunit	1563	0.00941492	DELTA
bioD	dethiobiotin synthetase	1564	0.00939698	DELTA
atoD	acetyl-CoA:acetoacetyl-CoA transferase subunit alpha /// acetyl-CoA:acetoacetyl-CoA transferase, alpha subunit	1565	0.00938889	DELTA
ARNB	ARNB	1566	0.00938095	SIGMA
yigE	b4482	1567	0.00934167	SIGMA
pheT	phenylalanyl-tRNA synthetase subunit beta /// phenylalanine tRNA synthetase, beta subunit	1568	0.00934158	DELTA
ccmD	Heme exporter protein D /// heme exporter protein C /// cytochrome c biogenesis protein /// heme exporter protein C	1569	0.00933333	SIGMA
fadL	long-chain fatty acid outer membrane transporter /// long-chain fatty acid outer membrane transporter	1570	0.00933333	DELTA
ptrB	b1845	1571	0.00930518	DELTA
matP	hypothetical protein /// hypothetical protein /// conserved protein	1572	0.00929371	DELTA
ydhZ	hypothetical protein /// hypothetical protein /// predicted protein /// hypothetical protein	1573	0.00928462	DELTA
ICDC	ICDC	1574	0.00926307	SIGMA
pntA	NAD(P) transhydrogenase subunit alpha /// pyridine nucleotide transhydrogenase, alpha subunit	1575	0.00925714	DELTA
recR	recombination protein RecR /// gap repair protein	1576	0.00924675	SIGMA
rnhB	ribonuclease HII /// ribonuclease HII, degrades RNA of DNA-RNA hybrids	1577	0.00923292	SIGMA
gatD	galactitol-1-phosphate dehydrogenase /// galactitol-1-phosphate dehydrogenase /// galactitol-1-phosphate dehydrogenase, Zn-dependent and NAD(P)-binding	1578	0.00922807	SIGMA
b1028	hypothetical protein /// pseudo /// hypothetical protein	1579	0.00922222	SIGMA
YEEL	YEEL	1580	0.00921501	DELTA
nuoB	NADH dehydrogenase subunit B /// NADH dehydrogenase subunit B /// NADH:ubiquinone oxidoreductase, chain B	1581	0.00919406	SIGMA
proQ	b1831	1582	0.00917977	SIGMA
FRYB	FRYB	1583	0.00916667	SIGMA
ynfL	putative transcriptional regulator LYSR-type /// putative transcriptional regulator YnfL /// putative transcriptional regulator LYSR-type /// predicted DNA-binding transcriptional regulator	1584	0.00916239	SIGMA
rpiA	ribose-5-phosphate isomerase A /// ribose-5-phosphate isomerase A /// ribose 5-phosphate isomerase, constitutive	1585	0.00915238	SIGMA
dsbC	thiol:disulfide interchange protein DsbC /// protein disulfide isomerase II /// thiol:disulfide interchange protein DsbC	1586	0.00914286	DELTA
uvrB	excinuclease ABC subunit B /// excinuclease ABC subunit B /// excinulease of nucleotide excision repair, DNA damage recognition component	1587	0.00904444	SIGMA
pyrH	uridylate kinase	1588	0.00903587	SIGMA
eutP	ethanolamine utilization protein eutP /// hypothetical protein /// conserved protein with nucleoside triphosphate hydrolase domain /// hypothetical protein	1589	0.00902381	DELTA
hybD	hydrogenase 2 maturation endopeptidase /// predicted maturation element for hydrogenase 2	1590	0.00902273	SIGMA
csgD	DNA-binding transcriptional regulator CsgD /// DNA-binding transcriptional activator in two-component regulatory system /// DNA-binding transcriptional regulator CsgD	1591	0.00900595	SIGMA
rpmF	50S ribosomal protein L32 /// 50S ribosomal subunit protein L32	1592	0.009	SIGMA
citD	citrate lyase subunit gamma /// citrate lyase, acyl carrier (gamma) subunit /// citrate lyase subunit gamma	1593	0.009	DELTA
clsC	putative synthase /// hypothetical protein /// putative synthase /// predicted hydrolase	1594	0.00897778	SIGMA
RYBD	RYBD	1595	0.00897101	DELTA
yfaE	2Fe-2S ferredoxin YfaE /// 2Fe-2S ferredoxin YfaE /// predicted 2Fe-2S cluster-containing protein	1596	0.00896825	DELTA
fliM	flagellar motor switch protein FliM /// flagellar motor switching and energizing component	1597	0.00892857	SIGMA
proV	glycine betaine transporter ATP-binding subunit /// glycine betaine transporter ATP-binding subunit /// glycine betaine transporter subunit	1598	0.00891111	DELTA
tas	putative aldo-keto reductase /// putative aldo-keto reductase /// predicted oxidoreductase, NADP(H)-dependent aldo-keto reductase /// putative aldo-keto reductase	1599	0.00890404	SIGMA
yjhF	KpLE2 phage-like element; predicted transporter	1600	0.00888889	DELTA
idnD	L-idonate 5-dehydrogenase /// L-idonate 5-dehydrogenase, NAD-binding	1601	0.00886667	DELTA
trmL	putative tRNA/rRNA methyltransferase YibK /// putative tRNA/rRNA methyltransferase YibK /// predicted rRNA methylase	1602	0.00886051	SIGMA
ydaV	Rac prophage; predicted DNA replication protein	1603	0.00884093	DELTA
matP	hypothetical protein /// hypothetical protein /// conserved protein	1604	0.00880511	SIGMA
yeaY	putative outer membrane protein /// lipoprotein yeaY precursor /// predicted lipoprotein /// putative outer membrane protein	1605	0.00878431	DELTA
treF	trehalase /// cytoplasmic trehalase	1606	0.00877778	SIGMA
hybD	hydrogenase 2 maturation endopeptidase /// predicted maturation element for hydrogenase 2	1607	0.00868139	DELTA
yddL	putaive outer membrane porin protein /// pseudo /// putative outer membrane porin protein	1608	0.00864308	SIGMA
purE	phosphoribosylaminoimidazole carboxylase catalytic subunit /// phosphoribosylaminoimidazole carboxylase catalytic subunit /// N5-carboxyaminoimidazole ribonucleotide mutase	1609	0.00862987	DELTA
ybgF	hypothetical protein /// hypothetical protein /// predicted protein	1610	0.00861508	DELTA
lplA	lipoate-protein ligase A /// lipoate-protein ligase A /// lipoate-protein ligase A	1611	0.00859524	SIGMA
yohJ	hypothetical protein /// hypothetical protein /// conserved inner membrane protein	1612	0.00853333	DELTA
xylF	D-xylose transporter subunit XylF /// D-xylose transporter subunit	1613	0.00853333	SIGMA
yfcV	predicted fimbrial-like adhesin protein	1614	0.00848877	SIGMA
ykgG	hypothetical protein /// hypothetical protein /// predicted transporter	1615	0.00841154	DELTA
ybbC	predicted protein	1616	0.00840979	DELTA
ychF	translation-associated GTPase /// translation-associated GTPase /// predicted GTP-binding protein	1617	0.00838095	DELTA
xanQ	putative transport protein /// putative purine permease ygfO /// putative transport protein /// predicted transporter	1618	0.0083805	SIGMA
rstB	sensor protein RstB /// sensor protein RstB /// sensory histidine kinase in two-component regulatory system with RstA	1619	0.00837366	SIGMA
yeiR	hypothetical protein /// hypothetical protein /// predicted enzyme	1620	0.00836037	SIGMA
uidC	putative outer membrane porin protein /// predicted outer membrane porin protein /// hypothetical protein	1621	0.00834783	DELTA
ybeL	hypothetical protein /// hypothetical protein /// conserved protein	1622	0.00833333	DELTA
cysD	sulfate adenylyltransferase subunit 2 /// sulfate adenylyltransferase, subunit 2	1623	0.00833333	DELTA
hokE	hypothetical protein /// hypothetical protein /// toxic polypeptide, small /// hypothetical protein /// hypothetical protein	1624	0.00832	DELTA
eptC	hypothetical protein /// hypothetical protein /// conserved inner membrane protein	1625	0.00829206	SIGMA
bax	hypothetical protein /// conserved protein /// hypothetical protein	1626	0.0082735	DELTA
hyaE	hydrogenase-1 operon protein HyaE /// hydrogenase-1 operon protein HyaE /// protein involved in processing of HyaA and HyaB proteins	1627	0.0082381	DELTA
yfaV	b2246	1628	0.0082	SIGMA
mhpE	4-hydroxy-2-ketovalerate aldolase /// 4-hydroxy-2-ketovalerate aldolase /// 4-hyroxy-2-oxovalerate/4-hydroxy-2-oxopentanoic acid aldolase, class I	1629	0.00816667	DELTA
ydaV	Rac prophage; predicted DNA replication protein	1630	0.00815094	SIGMA
yncJ	hypothetical protein /// hypothetical protein /// predicted protein /// hypothetical protein	1631	0.00814737	SIGMA
BHSA	BHSA	1632	0.00814286	SIGMA
yehI	conserved protein	1633	0.00807692	DELTA
uidR	repressor for uid operon /// uid operon repressor /// repressor for uid operon /// DNA-binding transcriptional repressor	1634	0.00807323	DELTA
tatB	sec-independent translocase /// sec-independent translocase /// sec-independent translocase /// TatABCE protein translocation system subunit	1635	0.00805263	SIGMA
pabA	para-aminobenzoate synthase component II /// para-aminobenzoate synthase component II /// aminodeoxychorismate synthase, subunit II	1636	0.00804511	DELTA
SCPB	SCPB	1637	0.00801818	SIGMA
flgN	flagella synthesis protein FlgN /// flagella synthesis protein FlgN /// export chaperone for FlgK and FlgL	1638	0.00800735	SIGMA
ydfU	Qin prophage; predicted protein	1639	0.00800585	DELTA
ytfQ	putative LACI-type transcriptional regulator /// putative LACI-type transcriptional regulator /// predicted sugar transporter subunit: periplasmic-binding component of ABC superfamily	1640	0.00800526	DELTA
yddA	putative ATP-binding component of a transport system /// ABC transporter ATP-binding protein /// putative ATP-binding component of a transport system /// fused predicted multidrug transporter subunits of ABC superfamily: membrane component/ATP-binding component	1641	0.00800433	SIGMA
sfsB	DNA-binding transcriptional regulator Nlp /// DNA-binding transcriptional regulator Nlp /// DNA-binding transcriptional activator of maltose metabolism	1642	0.00800333	DELTA
yaiS	conserved protein	1643	0.008	DELTA
mutS	methyl-directed mismatch repair protein	1644	0.00796324	DELTA
asnC	DNA-binding transcriptional regulator AsnC /// DNA-binding transcriptional dual regulator	1645	0.00795859	SIGMA
ybjT	conserved protein with NAD(P)-binding Rossmann-fold domain	1646	0.00795301	DELTA
rluC	23S rRNA pseudouridylate synthase C /// 23S rRNA pseudouridylate synthase C /// 23S rRNA pseudouridylate synthase /// 23S rRNA pseudouridylate synthase C	1647	0.00794223	DELTA
yeiS	hypothetical protein /// hypothetical protein /// predicted inner membrane protein /// hypothetical protein	1648	0.00789524	DELTA
eda	keto-hydroxyglutarate-aldolase/keto-deoxy-phosphogluconate aldolase /// keto-hydroxyglutarate-aldolase/keto-deoxy-phosphogluconate aldolase /// multifunctional 2-keto-3-deoxygluconate 6-phosphate aldolase and 2-keto-4-hydroxyglutarate aldolase and oxaloacetate decarboxylase	1649	0.007875	DELTA
amiC	b2817	1650	0.00787302	DELTA
ilvN	acetolactate synthase 1 regulatory subunit /// acetolactate synthase 1 regulatory subunit /// acetolactate synthase I, small subunit	1651	0.00784524	SIGMA
b1936	hypothetical protein /// pseudo /// hypothetical protein	1652	0.00783939	DELTA
elbB	isoprenoid biosynthesis protein /// isoprenoid biosynthesis protein with amidotransferase-like domain /// isoprenoid biosynthesis protein	1653	0.00782828	DELTA
RLUE	RLUE	1654	0.00777778	SIGMA
gmhB	D,D-heptose 1,7-bisphosphate phosphatase /// D,D-heptose 1,7-bisphosphate phosphatase /// D,D-heptose 1,7-bisphosphate phosphatase	1655	0.00775758	DELTA
pgk	phosphoglycerate kinase	1656	0.00775758	SIGMA
gltL	ATP-binding protein of glutamate/aspartate transport system /// glutamate/aspartate transport ATP-binding protein gltL /// ATP-binding protein of glutamate/aspartate transport system /// glutamate and aspartate transporter subunit	1657	0.00775498	DELTA
paaY	predicted hexapeptide repeat acetyltransferase	1658	0.00774806	SIGMA
ICDC	ICDC	1659	0.00774194	DELTA
arfB	hypothetical protein /// hypothetical protein /// conserved protein	1660	0.00771895	DELTA
mdtF	putative transport system permease protein /// multidrug transporter, RpoS-dependent /// putative transport system permease protein	1661	0.00771429	DELTA
lplA	lipoate-protein ligase A /// lipoate-protein ligase A /// lipoate-protein ligase A	1662	0.0077037	DELTA
mdfA	multidrug translocase mdfA /// proton motive force efflux pump /// multidrug efflux system protein /// proton motive force efflux pump	1663	0.00768254	SIGMA
ydiZ	hypothetical protein /// hypothetical protein /// predicted protein /// hypothetical protein	1664	0.00768004	SIGMA
ybiY	putative pyruvate formate-lyase 3 activating enzyme /// putative pyruvate formate-lyase 2 activating enzyme /// putative pyruvate formate-lyase 2 activating enzyme /// predicted pyruvate formate lyase activating enzyme	1665	0.00766667	DELTA
murG	N-acetylglucosaminyl transferase	1666	0.00765714	SIGMA
intB	pseudo	1667	0.00763636	SIGMA
gcvT	glycine cleavage system aminomethyltransferase T /// aminomethyltransferase, tetrahydrofolate-dependent, subunit (T protein) of glycine cleavage complex	1668	0.00763636	SIGMA
tesB	acyl-CoA thioesterase II /// acyl-CoA thioesterase II	1669	0.0076	SIGMA
nagK	N-acetyl-D-glucosamine kinase /// N-acetyl-D-glucosamine kinase /// N-acetyl-D-glucosamine kinase	1670	0.0076	DELTA
entE	2,3-dihydroxybenzoate-AMP ligase component of enterobactin synthase multienzyme complex	1671	0.0075956	SIGMA
yafK	hypothetical protein /// hypothetical protein /// conserved protein	1672	0.00759216	SIGMA
yqjK	hypothetical protein /// hypothetical protein /// conserved protein /// hypothetical protein	1673	0.00755556	DELTA
tusE	sulfurtransferase TusE /// sulfurtransferase TusE /// predicted sulfite reductase subunit	1674	0.00754487	DELTA
yiiS	hypothetical protein /// hypothetical protein /// conserved protein	1675	0.00752941	SIGMA
pta	phosphate acetyltransferase /// phosphate acetyltransferase	1676	0.00752941	SIGMA
fliD	flagellar capping protein /// flagellar filament capping protein	1677	0.00752381	DELTA
lrhA	transcriptional regulator LYSR-type /// transcriptional regulator lrhA /// LysR family NADH dehydrogenase transcriptional regulator /// DNA-binding transcriptional repressor of flagellar, motility and chemotaxis genes	1678	0.0075	SIGMA
RDLABC	RDLABC	1679	0.0075	DELTA
hmp	nitric oxide dioxygenase /// fused nitric oxide dioxygenase/dihydropteridine reductase 2 /// nitric oxide dioxygenase	1680	0.00747143	DELTA
yciI	YciI-like protein /// YciI-like protein /// predicted enzyme	1681	0.00746667	SIGMA
speB	agmatinase	1682	0.00746667	DELTA
yjbI	pseudo	1683	0.00746667	DELTA
ydhF	b1647	1684	0.00746667	SIGMA
ydiH	hypothetical protein /// hypothetical protein /// predicted protein /// hypothetical protein	1685	0.00746377	DELTA
sdaA	L-serine dehydratase 1 /// L-serine dehydratase 1 /// L-serine deaminase I	1686	0.00745931	SIGMA
gltL	ATP-binding protein of glutamate/aspartate transport system /// glutamate/aspartate transport ATP-binding protein gltL /// ATP-binding protein of glutamate/aspartate transport system /// glutamate and aspartate transporter subunit	1687	0.00742857	SIGMA
ycgG	conserved inner membrane protein	1688	0.00742857	SIGMA
ttdA	tartrate dehydratase subunit alpha /// tartrate dehydratase subunit alpha /// L-tartrate dehydratase, alpha subunit	1689	0.00742857	DELTA
yeaO	hypothetical protein /// hypothetical protein /// conserved protein	1690	0.00740513	DELTA
yhhL	hypothetical protein /// hypothetical protein /// conserved inner membrane protein	1691	0.00739394	SIGMA
GFCA	GFCA	1692	0.00738462	SIGMA
prkB	putative phosphoribulokinase /// phosphoribulokinase /// predicted phosphoribulokinase	1693	0.00738462	SIGMA
trxA	thioredoxin /// thioredoxin 1	1694	0.00738462	SIGMA
yciA	acyl-CoA thioester hydrolase /// acyl-CoA thioester hydrolase /// predicted hydrolase	1695	0.00738462	SIGMA
MCBR	MCBR	1696	0.00734706	DELTA
nuoC	bifunctional NADH:ubiquinone oxidoreductase subunit C/D /// bifunctional NADH:ubiquinone oxidoreductase subunit C/D /// NADH:ubiquinone oxidoreductase, chain C,D	1697	0.00733846	DELTA
waaJ	UDP-D-glucose:(galactosyl)lipopolysaccharide glucosyltransferase	1698	0.00733333	SIGMA
ISTR	ISTR	1699	0.00733333	DELTA
yjjB	hypothetical protein /// hypothetical protein /// conserved inner membrane protein	1700	0.00733333	SIGMA
frvR	predicted regulator	1701	0.00732051	DELTA
clsC	putative synthase /// hypothetical protein /// putative synthase /// predicted hydrolase	1702	0.00729429	DELTA
yhfX	predicted amino acid racemase	1703	0.00728205	SIGMA
b2654	hypothetical protein /// hypothetical protein	1704	0.00727273	DELTA
trpR	Trp operon repressor /// Trp operon repressor /// DNA-binding transcriptional repressor, tryptophan-binding	1705	0.00727273	SIGMA
ytjB	lipoate-protein ligase A /// hypothetical protein /// conserved protein /// lipoate-protein ligase A	1706	0.00724339	DELTA
frmR	regulator protein FrmR /// regulator protein that represses frmRAB operon /// regulator protein FrmR	1707	0.00723049	SIGMA
sulA	SOS cell division inhibitor /// SOS cell division inhibitor	1708	0.00723049	DELTA
ulaG	putative L-ascorbate 6-phosphate lactonase /// predicted L-ascorbate 6-phosphate lactonase /// putative L-ascorbate 6-phosphate lactonase	1709	0.00720526	DELTA
YMJC	YMJC	1710	0.0072	SIGMA
ydaF	b4527	1711	0.0072	DELTA
ygaC	hypothetical protein /// hypothetical protein /// predicted protein	1712	0.00719799	DELTA
napG	quinol dehydrogenase periplasmic component /// ferredoxin-type protein essential for electron transfer from ubiquinol to periplasmic nitrate reductase (NapAB)	1713	0.00718033	DELTA
yicH	hypothetical protein /// hypothetical protein /// conserved protein	1714	0.00717857	SIGMA
yhfW	predicted mutase	1715	0.00716374	SIGMA
recJ	ssDNA exonuclease RecJ /// ssDNA exonuclease RecJ /// ssDNA exonuclease, 5 --> 3-specific	1716	0.00712727	SIGMA
yjgR	hypothetical protein /// hypothetical protein /// predicted ATPase	1717	0.00711765	DELTA
nhaA	pH-dependent sodium/proton antiporter /// sodium-proton antiporter	1718	0.00711429	DELTA
radA	DNA repair protein RadA /// predicted repair protein /// DNA repair protein RadA	1719	0.00711111	SIGMA
trxB	thioredoxin reductase /// thioredoxin reductase /// thioredoxin reductase, FAD/NAD(P)-binding	1720	0.00711111	DELTA
dmlR	putative transcriptional regulator LYSR-type /// putative transcriptional regulator LYSR-type /// predicted DNA-binding transcriptional regulator	1721	0.00711111	DELTA
yjtD	putative RNA methyltransferase /// putative RNA methyltransferase /// predicted rRNA methyltransferase	1722	0.00711111	DELTA
purF	amidophosphoribosyltransferase /// amidophosphoribosyltransferase	1723	0.00711111	SIGMA
YIAR	YIAR	1724	0.00711111	DELTA
yrbG	putative calcium/sodium:proton antiporter /// putative calcium/sodium:proton antiporter /// predicted calcium/sodium:proton antiporter	1725	0.00711111	DELTA
ycbZ	putative protease La-like protein /// putative ATP-dependent protease /// predicted peptidase /// putative ATP-dependent protease	1726	0.00710782	SIGMA
flgL	flagellar hook-associated protein FlgL /// flagellar hook-filament junction protein	1727	0.00706618	DELTA
RYBD	RYBD	1728	0.00701815	SIGMA
mpaA	murein peptide amidase A /// murein peptide amidase A /// murein peptide amidase A	1729	0.007	SIGMA
YGDT	YGDT	1730	0.007	DELTA
rpoZ	DNA-directed RNA polymerase subunit omega /// RNA polymerase, omega subunit	1731	0.007	DELTA
ytjC	phosphoglycerate mutase /// phosphoglycerate mutase /// phosphoglyceromutase 2, co-factor independent	1732	0.00699573	DELTA
dut	deoxyuridine 5-triphosphate nucleotidohydrolase /// deoxyuridinetriphosphatase	1733	0.00696693	DELTA
menH	acyl-CoA thioester hydrolase YfbB /// acyl-CoA thioester hydrolase YfbB /// predicted peptidase	1734	0.00694286	DELTA
yhfL	hypothetical protein /// hypothetical protein /// conserved secreted peptide	1735	0.00694286	DELTA
cedA	cell division modulator /// cell division modulator /// cell division modulator /// cell division modulator	1736	0.00692641	DELTA
mhpA	3-(3-hydroxyphenyl)propionate hydroxylase /// 3-(3-hydroxyphenyl)propionate hydroxylase	1737	0.00692641	DELTA
damX	hypothetical protein /// predicted protein /// hypothetical protein	1738	0.00692532	DELTA
hybF	protein involved with the maturation of hydrogenases 1 and 2 /// hydrogenase nickel incorporation protein HybF	1739	0.00692424	DELTA
yciU	b1248	1740	0.0069	DELTA
yciN	hypothetical protein /// hypothetical protein /// predicted protein	1741	0.00688235	SIGMA
yafS	hypothetical protein /// hypothetical protein /// predicted S-adenosyl-L-methionine-dependent methyltransferase	1742	0.00687619	SIGMA
trxA	thioredoxin /// thioredoxin 1	1743	0.00687619	DELTA
adeD	cryptic adenine deaminase /// cryptic adenine deaminase	1744	0.00686813	DELTA
eutC	ethanolamine ammonia-lyase small subunit /// ethanolamine ammonia-lyase small subunit /// ethanolamine ammonia-lyase, small subunit (light chain)	1745	0.00686013	SIGMA
mpaA	murein peptide amidase A /// murein peptide amidase A /// murein peptide amidase A	1746	0.00685714	DELTA
trmL	putative tRNA/rRNA methyltransferase YibK /// putative tRNA/rRNA methyltransferase YibK /// predicted rRNA methylase	1747	0.00685714	DELTA
yicH	hypothetical protein /// hypothetical protein /// conserved protein	1748	0.00685714	DELTA
yjgL	predicted protein	1749	0.00685714	DELTA
ygcU	b4463	1750	0.00685714	DELTA
ybdG	putative transport /// hypothetical protein /// putative transport /// predicted mechanosensitive channel	1751	0.00685714	SIGMA
HOFP	HOFP	1752	0.00685714	DELTA
ycaK	conserved protein	1753	0.00685714	DELTA
yjhB	KpLE2 phage-like element; predicted transporter	1754	0.00684046	SIGMA
PGAD	PGAD	1755	0.0068125	SIGMA
mutS	methyl-directed mismatch repair protein	1756	0.00678226	SIGMA
ydeP	putative oxidoreductase /// putative oxidoreductase /// predicted oxidoreductase /// putative oxidoreductase	1757	0.00678205	DELTA
arcZ	misc_RNA	1758	0.00678205	SIGMA
tfaD	putative DNA packaging protein of prophage /// terminase large subunit /// putative terminase large subunit /// putative DNA packaging protein of prophage CP-933X	1759	0.00678205	DELTA
ybdR	putative oxidoreductase /// putative oxidoreductase /// predicted oxidoreductase, Zn-dependent and NAD(P)-binding	1760	0.00675	DELTA
cedA	cell division modulator /// cell division modulator /// cell division modulator /// cell division modulator	1761	0.00669928	SIGMA
ytfF	putative transmembrane subunit /// hypothetical protein /// putative transmembrane subunit /// predicted inner membrane protein	1762	0.00668062	DELTA
kdsA	2-dehydro-3-deoxyphosphooctonate aldolase /// 2-dehydro-3-deoxyphosphooctonate aldolase /// 3-deoxy-D-manno-octulosonate 8-phosphate synthase	1763	0.00667495	DELTA
ECK0012	ECK0012	1764	0.0066746	SIGMA
dppA	periplasmic dipeptide transport protein precursor /// dipeptide transport protein /// dipeptide transporter /// dipeptide transport protein	1765	0.00666758	DELTA
yieP	hypothetical protein /// putative transcriptional regulator YieP /// hypothetical protein /// predicted transcriptional regulator	1766	0.00666667	SIGMA
frwB	putative fructose-like phosphotransferase EIIB subunit 2 /// predicted enzyme IIB component of PTS	1767	0.00666667	SIGMA
btuD	vitamin B12-transporter ATPase /// vitamin B12 transporter subunit : ATP-binding component of ABC superfamily /// vitamin B12-transporter ATPase	1768	0.00666667	DELTA
gdhA	glutamate dehydrogenase /// glutamate dehydrogenase /// glutamate dehydrogenase, NADP-specific	1769	0.00666667	DELTA
yfeD	predicted DNA-binding transcriptional regulator	1770	0.00666667	DELTA
alaC	aminotransferase /// prediected aminotransferase, PLP-dependent /// aminotransferase	1771	0.00666667	DELTA
ubiC	b4039	1772	0.00666667	DELTA
umpH	UMP phosphatase /// UMP phosphatase	1773	0.00664615	DELTA
kefB	glutathione-regulated potassium-efflux system protein KefB /// glutathione-regulated potassium-efflux system protein KefB /// potassium:proton antiporter	1774	0.00662023	DELTA
ung	uracil-DNA glycosylase /// uracil-DNA glycosylase /// uracil-DNA-glycosylase	1775	0.00661765	SIGMA
yeaE	putative an aldehyde reductase /// hypothetical protein /// predicted oxidoreductase /// putative an aldehyde reductase	1776	0.0065928	SIGMA
yagJ	CP4-6 prophage; predicted protein	1777	0.00658442	SIGMA
nudG	pyrimidine (deoxy)nucleoside triphosphate pyrophosphohydrolase /// pyrimidine (deoxy)nucleoside triphosphate pyrophosphohydrolase /// pyrimidine (deoxy)nucleoside triphosphate pyrophosphohydrolase /// pyrimidine (deoxy)nucleoside triphosphate pyrophosphohydrolase	1778	0.00656176	DELTA
ycbU	b0942	1779	0.00655	DELTA
DIAA	DIAA	1780	0.00653333	DELTA
bcsF	predicted protein /// hypothetical protein /// hypothetical protein	1781	0.00652814	DELTA
ydcJ	b1423	1782	0.00652778	DELTA
yacH	hypothetical protein /// hypothetical protein /// predicted protein	1783	0.00651905	SIGMA
ptsI	b2416	1784	0.00649206	SIGMA
mltD	membrane-bound lytic murein transglycosylase D /// predicted membrane-bound lytic murein transglycosylase D	1785	0.0064609	SIGMA
rdgC	recombination associated protein /// DNA-binding protein, non-specific	1786	0.00644737	DELTA
aroE	shikimate 5-dehydrogenase /// dehydroshikimate reductase, NAD(P)-binding	1787	0.0064381	SIGMA
cysM	cysteine synthase B /// cysteine synthase B (O-acetylserine sulfhydrolase B)	1788	0.00640873	SIGMA
BSSS	BSSS	1789	0.00636842	DELTA
gadX	DNA-binding transcriptional regulator GadX /// DNA-binding transcriptional dual regulator /// DNA-binding transcriptional regulator GadX	1790	0.00636758	SIGMA
yfjJ	CP4-57 prophage; predicted protein	1791	0.00633333	SIGMA
hcr	HCP oxidoreductase, NADH-dependent /// HCP oxidoreductase, NADH-dependent /// HCP oxidoreductase, NADH-dependent /// HCP oxidoreductase, NADH-dependent	1792	0.00633333	DELTA
ycgL	hypothetical protein /// hypothetical protein /// conserved protein	1793	0.00633014	SIGMA
yibQ	hypothetical protein /// hypothetical protein /// predicted polysaccharide deacetylase	1794	0.00632967	DELTA
kdsA	2-dehydro-3-deoxyphosphooctonate aldolase /// 2-dehydro-3-deoxyphosphooctonate aldolase /// 3-deoxy-D-manno-octulosonate 8-phosphate synthase	1795	0.00631313	SIGMA
yhiI	hypothetical protein /// hypothetical protein /// predicted HlyD family secretion protein	1796	0.0063	DELTA
setB	sugar efflux transport protein /// lactose/glucose efflux system /// sugar efflux transporter B /// putative transport	1797	0.00627451	DELTA
rffC	TDP-fucosamine acetyltransferase /// TDP-fucosamine acetyltransferase /// TDP-fucosamine acetyltransferase	1798	0.00627273	DELTA
yccA	hypothetical protein /// hypothetical protein /// inner membrane protein	1799	0.00625	SIGMA
frvA	putative fructose-like phosphotransferase system subunit EIIA /// putative fructose-like phosphotransferase system subunit EIIA /// predicted enzyme IIA component of PTS	1800	0.00609524	DELTA
hchA	chaperone protein HchA /// Hsp31 molecular chaperone /// chaperone protein HchA	1801	0.00606061	DELTA
ydiQ	putative electron transfer flavoprotein YdiQ /// putative electron transfer flavoprotein YdiQ /// conserved protein	1802	0.00605128	DELTA
yddM	hypothetical protein /// predicted DNA-binding transcriptional regulator	1803	0.00604167	SIGMA
pgi	glucose-6-phosphate isomerase /// glucosephosphate isomerase	1804	0.00601282	SIGMA
ADRA	ADRA	1805	0.006	SIGMA
hisJ	histidine transport system histidine-binding periplasmic protein /// histidine-binding periplasmic protein precursor /// histidine-binding periplasmic protein of high-affinity histidine transport system /// histidine/lysine/arginine/ornithine transporter subunit	1806	0.006	SIGMA
yfhM	hypothetical protein /// conserved protein /// hypothetical protein	1807	0.006	SIGMA
hscA	chaperone protein HscA /// DnaK-like molecular chaperone specific for IscU	1808	0.006	SIGMA
ugd	UDP-glucose 6-dehydrogenase /// UDP-glucose 6-dehydrogenase	1809	0.006	DELTA
phnK	phosphonates transport ATP-binding protein /// carbon-phosphorus lyase complex subunit	1810	0.006	DELTA
yebY	hypothetical protein /// hypothetical protein /// predicted protein /// hypothetical protein	1811	0.00599196	DELTA
potD	spermidine/putrescine ABC transporter periplasmic substrate-binding protein /// polyamine transporter subunit	1812	0.00593333	DELTA
speB	agmatinase	1813	0.0059329	SIGMA
ybaK	hypothetical protein /// hypothetical protein /// conserved protein	1814	0.00591429	SIGMA
eno	phosphopyruvate hydratase /// enolase	1815	0.00586667	SIGMA
alr	alanine racemase /// alanine racemase 1, PLP-binding, biosynthetic	1816	0.00585714	DELTA
menA	1,4-dihydroxy-2-naphthoate octaprenyltransferase /// 1,4-dihydroxy-2-naphthoate octaprenyltransferase	1817	0.0058404	SIGMA
ygiH	putative glycerol-3-phosphate acyltransferase PlsY /// conserved inner membrane protein	1818	0.00583434	SIGMA
cobB	NAD-dependent deacetylase /// deacetylase of acetyl-CoA synthetase, NAD-dependent /// NAD-dependent deacetylase	1819	0.00583333	DELTA
ompL	predicted outer membrane porin L	1820	0.00583057	SIGMA
ybeY	putative metalloprotease /// putative metalloprotease /// conserved protein	1821	0.00580263	DELTA
mscK	potassium efflux protein KefA /// potassium efflux protein KefA /// fused conserved protein	1822	0.00579762	SIGMA
ARRQ	ARRQ	1823	0.0057619	SIGMA
gatD	galactitol-1-phosphate dehydrogenase /// galactitol-1-phosphate dehydrogenase /// galactitol-1-phosphate dehydrogenase, Zn-dependent and NAD(P)-binding	1824	0.00571429	DELTA
pheP	phenylalanine transporter	1825	0.00568889	SIGMA
tgt	queuine tRNA-ribosyltransferase /// tRNA-guanine transglycosylase	1826	0.00565385	SIGMA
ninE	prophage protein NinE /// DLP12 prophage; conserved protein	1827	0.00563333	SIGMA
argH	argininosuccinate lyase	1828	0.00563333	SIGMA
yhiI	hypothetical protein /// hypothetical protein /// predicted HlyD family secretion protein	1829	0.00561768	SIGMA
paaB	predicted multicomponent oxygenase/reductase subunit for phenylacetic acid degradation	1830	0.00561039	SIGMA
ybeD	hypothetical protein /// hypothetical protein /// conserved protein	1831	0.0056	DELTA
ybeQ	conserved protein	1832	0.00553846	DELTA
atpB	F0F1 ATP synthase subunit A /// F0 sector of membrane-bound ATP synthase, subunit a /// F0F1 ATP synthase subunit A	1833	0.00553846	DELTA
fkpA	FKBP-type peptidyl-prolyl cis-trans isomerase /// FKBP-type peptidyl-prolyl cis-trans isomerase /// FKBP-type peptidyl-prolyl cis-trans isomerase (rotamase)	1834	0.00552273	DELTA
yjfC	b4186	1835	0.00549673	DELTA
allR	DNA-binding transcriptional repressor /// DNA-binding transcriptional repressor AllR /// DNA-binding transcriptional repressor AllR	1836	0.00546309	DELTA
yphC	b2545	1837	0.00544444	DELTA
ydiY	hypothetical protein /// hypothetical protein /// conserved protein /// hypothetical protein	1838	0.00544444	DELTA
FADI	FADI	1839	0.00544444	SIGMA
basS	sensor protein BasS/PmrB /// sensory histidine kinase in two-component regulatory system with BasR /// sensor protein BasS/PmrB	1840	0.00544149	DELTA
phnM	PhnM protein /// carbon-phosphorus lyase complex subunit	1841	0.0054298	DELTA
truD	tRNA pseudouridine synthase D /// pseudoruidine synthase	1842	0.00541667	DELTA
bacA	undecaprenyl pyrophosphate phosphatase /// undecaprenyl pyrophosphate phosphatase	1843	0.0054	DELTA
yjbI	pseudo	1844	0.00539734	SIGMA
ymfR	e14 prophage; predicted protein	1845	0.00535714	SIGMA
cspD	stationary phase/starvation inducible regulatory protein CspD /// cold shock protein homolog /// stationary phase/starvation inducible regulatory protein CspD	1846	0.00535714	SIGMA
bcsF	predicted protein /// hypothetical protein /// hypothetical protein	1847	0.00535714	SIGMA
nlpA	cytoplasmic membrane lipoprotein-28	1848	0.00535714	DELTA
rffD	UDP-N-acetyl-D-mannosaminuronic acid dehydrogenase /// UDP-N-acetyl-D-mannosamine dehydrogenase	1849	0.00535714	DELTA
recO	DNA repair protein RecO /// gap repair protein	1850	0.00535239	DELTA
ybaB	hypothetical protein /// hypothetical protein /// conserved protein	1851	0.00533333	DELTA
yjiA	putative GTP-binding protein YjiA /// putative GTP-binding protein YjiA /// predicted GTPase /// putative GTP-binding protein YjiA	1852	0.00533333	DELTA
SXY	SXY	1853	0.00533333	SIGMA
glgS	glycogen synthesis protein GlgS /// glycogen synthesis protein GlgS /// predicted glycogen synthesis protein	1854	0.00533333	DELTA
ybhF	b0794	1855	0.00533333	SIGMA
oppC	hypothetical protein /// oligopeptide transport system permease protein oppC /// oligopeptide transport permease protein /// oligopeptide transporter subunit	1856	0.00533247	SIGMA
ycgX	hypothetical protein /// predicted protein	1857	0.00529062	SIGMA
gpt	xanthine-guanine phosphoribosyltransferase /// xanthine-guanine phosphoribosyltransferase /// guanine-hypoxanthine phosphoribosyltransferase	1858	0.00528571	DELTA
hflD	hypothetical protein /// predicted lysogenization regulator /// hypothetical protein	1859	0.0052619	DELTA
mioC	flavodoxin /// flavodoxin /// FMN-binding protein MioC	1860	0.00525962	DELTA
tehA	potassium-tellurite ethidium and proflavin transporter /// potassium-tellurite ethidium and proflavin transporter	1861	0.00523739	DELTA
idnO	gluconate 5-dehydrogenase /// 5-keto-D-gluconate-5-reductase	1862	0.00522549	SIGMA
lon	DNA-binding ATP-dependent protease La	1863	0.00520635	DELTA
rssB	response regulator of RpoS /// response regulator of RpoS /// response regulator of RpoS	1864	0.00514286	SIGMA
paaB	predicted multicomponent oxygenase/reductase subunit for phenylacetic acid degradation	1865	0.00514286	DELTA
pstA	phosphate transporter permease subunit /// phosphate transporter subunit	1866	0.00513939	SIGMA
ampE	regulatory protein AmpE /// predicted inner membrane protein /// regulatory protein AmpE	1867	0.00512088	DELTA
ampE	regulatory protein AmpE /// predicted inner membrane protein /// regulatory protein AmpE	1868	0.00510784	SIGMA
ptsA	fused predicted PTS enzymes: Hpr component/enzyme I component/enzyme IIA component	1869	0.00509524	SIGMA
mokC	b0018	1870	0.00509524	DELTA
prfC	peptide chain release factor 3 /// peptide chain release factor RF-3	1871	0.00509091	SIGMA
ARRQ	ARRQ	1872	0.00505322	DELTA
yhfS	conserved protein	1873	0.00504762	SIGMA
MCBR	MCBR	1874	0.00503333	SIGMA
yneH	glutaminase /// glutaminase /// predicted glutaminase	1875	0.00500585	DELTA
ybaY	glycoprotein/polysaccharide metabolism /// hypothetical protein /// glycoprotein/polysaccharide metabolism /// predicted outer membrane lipoprotein	1876	0.005	SIGMA
rpoS	hypothetical protein /// RNA polymerase sigma factor RpoS /// RNA polymerase sigma factor RpoS /// RNA polymerase, sigma S (sigma 38) factor	1877	0.005	SIGMA
galT	galactose-1-phosphate uridylyltransferase /// galactose-1-phosphate uridylyltransferase	1878	0.005	DELTA
pstA	phosphate transporter permease subunit /// phosphate transporter subunit	1879	0.00495438	DELTA
malM	maltose regulon periplasmic protein /// maltose regulon periplasmic protein	1880	0.00495	SIGMA
ybgK	putative carboxylase /// hypothetical protein /// putative carboxylase /// predicted enzyme subunit	1881	0.00494444	SIGMA
fdnH	nitrate-inducible formate dehydrogenase-N iron-sulfur beta subunit /// formate dehydrogenase-N beta subunit /// formate dehydrogenase-N, nitrate-inducible, iron-sulfur beta subunit /// formate dehydrogenase-N, Fe-S (beta) subunit, nitrate-inducible	1882	0.00493548	SIGMA
emrK	multidrug resistance protein K /// multidrug resistance protein K /// EmrKY-TolC multidrug resistance efflux pump, membrane fusion protein component	1883	0.00488889	DELTA
hycC	formate hydrogenlyase subunit 3 /// formate hydrogenlyase subunit 3 /// hydrogenase 3, membrane subunit	1884	0.00488889	DELTA
napB	diheme cytochrome c550 /// nitrate reductase, small, cytochrome C550 subunit, periplasmic	1885	0.00486667	SIGMA
fadR	fatty acid metabolism regulator /// fatty acid metabolism regulator /// DNA-binding transcriptional dual regulator of fatty acid metabolism	1886	0.00486667	DELTA
yidG	hypothetical protein /// hypothetical protein /// predicted inner membrane protein	1887	0.00486667	DELTA
aroP	aromatic amino acid transporter	1888	0.00484615	SIGMA
ymfE	e14 prophage; predicted inner membrane protein	1889	0.0048	SIGMA
hscA	chaperone protein HscA /// DnaK-like molecular chaperone specific for IscU	1890	0.0048	DELTA
YJDM	YJDM	1891	0.0048	DELTA
yliE	hypothetical protein /// hypothetical protein /// conserved inner membrane protein /// hypothetical protein	1892	0.0048	DELTA
ligB	NAD-dependent DNA ligase LigB /// DNA ligase, NAD(+)-dependent	1893	0.0048	DELTA
pdxY	pyridoxamine kinase /// pyridoxamine kinase /// pyridoxal kinase 2/pyridoxine kinase	1894	0.00477778	SIGMA
uvrB	excinuclease ABC subunit B /// excinuclease ABC subunit B /// excinulease of nucleotide excision repair, DNA damage recognition component	1895	0.00477778	DELTA
nikC	nickel transporter permease NikC /// nickel transporter subunit	1896	0.00475	DELTA
rsfS	hypothetical protein /// hypothetical protein /// predicted protein	1897	0.00473214	SIGMA
torI	b4501	1898	0.00473118	SIGMA
nuoF	NADH dehydrogenase I subunit F /// NADH:ubiquinone oxidoreductase, chain F	1899	0.00471515	DELTA
phnK	phosphonates transport ATP-binding protein /// carbon-phosphorus lyase complex subunit	1900	0.00471429	SIGMA
ada	O6-methylguanine-DNA methyltransferase; transcription activator/repressor /// fused DNA-binding transcriptional dual regulator/O6-methylguanine-DNA methyltransferase /// O6-methylguanine-DNA methyltransferase	1901	0.00471429	DELTA
eutQ	ethanolamine utilization protein EutQ /// ethanolamine utilization protein EutQ /// conserved protein /// ethanolamine utilization protein EutQ	1902	0.0047087	DELTA
sgcR	KpLE2 phage-like element; predicted DNA-binding transcriptional regulator	1903	0.00466667	SIGMA
cheR	chemotaxis methyltransferase CheR /// chemotaxis regulator, protein-glutamate methyltransferase /// chemotaxis methyltransferase CheR	1904	0.00466667	DELTA
aat	leucyl/phenylalanyl-tRNA--protein transferase /// leucyl/phenylalanyl-tRNA-protein transferase	1905	0.00461667	SIGMA
ytfI	hypothetical protein /// predicted protein /// hypothetical protein	1906	0.00460215	DELTA
ymfI	e14 prophage; predicted protein	1907	0.00457143	SIGMA
yaeQ	b0190	1908	0.00455556	DELTA
torA	trimethylamine N-oxide reductase subunit /// trimethylamine-N-oxide reductase 1 precursor /// trimethylamine N-oxide reductase subunit /// trimethylamine N-oxide (TMAO) reductase I, catalytic subunit	1909	0.00454545	DELTA
ddpB	b1486	1910	0.00452381	DELTA
ygcU	b4463	1911	0.0045	SIGMA
dgoR	b4479	1912	0.0045	SIGMA
cvrA	predicted cation/proton antiporter	1913	0.00444444	DELTA
pcm	protein-L-isoaspartate O-methyltransferase /// L-isoaspartate protein carboxylmethyltransferase type II	1914	0.00444444	DELTA
b1028	hypothetical protein /// pseudo /// hypothetical protein	1915	0.00440952	DELTA
tdh	threonine 3-dehydrogenase, NAD(P)-binding	1916	0.00439723	SIGMA
pspD	peripheral inner membrane phage-shock protein /// peripheral inner membrane phage-shock protein	1917	0.00438095	DELTA
yibQ	hypothetical protein /// hypothetical protein /// predicted polysaccharide deacetylase	1918	0.00436364	SIGMA
yjhI	KpLE2 phage-like element; predicted DNA-binding transcriptional regulator	1919	0.00436364	SIGMA
rfaE	bifunctional heptose 7-phosphate kinase/heptose 1-phosphate adenyltransferase /// fused heptose 7-phosphate kinase/heptose 1-phosphate adenyltransferase	1920	0.00436364	DELTA
waaI	UDP-D-galactose:(glucosyl)lipopolysaccharide-alpha-1,3-D-galactosyltransferase	1921	0.00435556	DELTA
nupC	nucleoside (except guanosine) transporter	1922	0.00434783	SIGMA
astE	succinylglutamate desuccinylase /// succinylglutamate desuccinylase /// succinylglutamate desuccinylase	1923	0.00433333	DELTA
hemX	putative uroporphyrinogen III C-methyltransferase /// putative uroporphyrinogen III C-methyltransferase /// predicted uroporphyrinogen III methylase	1924	0.00433245	SIGMA
HOFN	HOFN	1925	0.00426667	DELTA
paaH	3-hydroxybutyryl-CoA dehydrogenase	1926	0.00422446	SIGMA
puuC	gamma-glutamyl-gamma-aminobutyraldehyde dehydrogenase /// gamma-glutamyl-gamma-aminobutyraldehyde dehydrogenase /// gamma-Glu-gamma-aminobutyraldehyde dehydrogenase, NAD(P)H-dependent	1927	0.0042	DELTA
ybjN	putative sensory transduction regulator /// hypothetical protein /// putative sensory transduction regulator /// predicted oxidoreductase	1928	0.00418333	DELTA
RLUE	RLUE	1929	0.00418182	DELTA
talA	transaldolase A /// transaldolase A	1930	0.00416667	DELTA
hflX	putative GTPase HflX /// putative GTPase HflX /// predicted GTPase	1931	0.00414921	DELTA
argO	arginine transporter /// arginine exporter protein	1932	0.00408333	SIGMA
yneG	b1523	1933	0.00408333	DELTA
gcvR	glycine cleavage system transcriptional repressor /// DNA-binding transcriptional repressor, regulatory protein accessory to GcvA	1934	0.00406349	DELTA
gntK	gluconate kinase 1 /// gluconate kinase 2	1935	0.00405392	SIGMA
ykfC	pseudo	1936	0.0040404	DELTA
aas	bifunctional acyl-[acyl carrier protein] synthetase/2-acylglycerophosphoethanolamine acyltransferase /// fused 2-acylglycerophospho-ethanolamine acyl transferase/acyl-acyl carrier protein synthetase /// bifunctional acyl-[acyl carrier protein] synthetase/2-acylglycerophosphoethanolamine acyltransferase	1937	0.00403333	DELTA
guaC	guanosine 5-monophosphate oxidoreductase /// guanosine 5-monophosphate oxidoreductase /// GMP reductase	1938	0.00402797	SIGMA
rffE	UDP-N-acetylglucosamine 2-epimerase /// UDP-N-acetyl glucosamine-2-epimerase /// UDP-N-acetylglucosamine 2-epimerase	1939	0.00402381	DELTA
kefB	glutathione-regulated potassium-efflux system protein KefB /// glutathione-regulated potassium-efflux system protein KefB /// potassium:proton antiporter	1940	0.00401786	SIGMA
zinT	hypothetical protein /// hypothetical protein /// conserved metal-binding protein /// hypothetical protein	1941	0.00401389	SIGMA
yieE	hypothetical protein /// hypothetical protein /// predicted phosphopantetheinyl transferase	1942	0.00401099	DELTA
fdhF	selenopolypeptide subunit of formate dehydrogenase H /// formate dehydrogenase H /// formate dehydrogenase /// formate dehydrogenase-H, selenopolypeptide subunit	1943	0.00400828	SIGMA
yaiA	hypothetical protein /// hypothetical protein /// predicted protein	1944	0.00400417	SIGMA
nhaA	pH-dependent sodium/proton antiporter /// sodium-proton antiporter	1945	0.004	SIGMA
ybeQ	conserved protein	1946	0.004	SIGMA
bioD	dethiobiotin synthetase	1947	0.004	SIGMA
lsrG	autoinducer-2 (AI-2) modifying protein LsrG /// autoinducer-2 (AI-2) modifying protein LsrG /// autoinducer-2 (AI-2) modifying protein LsrG	1948	0.004	SIGMA
eptB	phosphoethanolamine transferase /// predicted metal dependent hydrolase /// phosphoethanolamine transferase	1949	0.004	SIGMA
purF	amidophosphoribosyltransferase /// amidophosphoribosyltransferase	1950	0.004	DELTA
nanT	putative sialic acid transporter /// putative sialic acid transporter /// sialic acid transporter	1951	0.004	DELTA
ycgM	hypothetical protein /// hypothetical protein /// predicted isomerase/hydrolase /// hypothetical protein	1952	0.00396784	DELTA
yraR	hypothetical protein /// hypothetical protein	1953	0.00396429	DELTA
ybhA	phosphotransferase /// phosphotransferase /// predicted hydrolase	1954	0.00395238	DELTA
nfrB	bacteriophage N4 adsorption protein B /// bacteriophage N4 receptor, inner membrane subunit	1955	0.00393951	DELTA
fliG	flagellar motor switch protein G /// flagellar motor switching and energizing component	1956	0.00388235	DELTA
agaR	b3131	1957	0.00379365	SIGMA
allD	ureidoglycolate dehydrogenase /// ureidoglycolate dehydrogenase /// ureidoglycolate dehydrogenase /// putative malate dehydrogenase	1958	0.00379365	DELTA
yfaE	2Fe-2S ferredoxin YfaE /// 2Fe-2S ferredoxin YfaE /// predicted 2Fe-2S cluster-containing protein	1959	0.00376437	SIGMA
yjjW	putative activating enzyme /// putative activating enzyme /// predicted pyruvate formate lyase activating enzyme	1960	0.00376282	SIGMA
yifE	hypothetical protein /// hypothetical protein /// conserved protein	1961	0.00375	SIGMA
allA	ureidoglycolate hydrolase /// ureidoglycolate hydrolase /// ureidoglycolate hydrolase	1962	0.00375	DELTA
ycaD	MFS family transporter /// MFS family transporter /// predicted transporter	1963	0.00375	DELTA
narJ	nitrate reductase 1 delta subunit /// respiratory nitrate reductase 1 delta chain /// nitrate reductase 1, delta subunit, assembly function /// molybdenum-cofactor-assembly chaperone subunit (delta subunit) of nitrate reductase 1	1964	0.00375	DELTA
yhaV	hypothetical protein /// hypothetical protein /// conserved protein	1965	0.00375	DELTA
csrB	misc_RNA	1966	0.00375	DELTA
yciU	b1248	1967	0.00374026	SIGMA
MCBA	MCBA	1968	0.00373846	SIGMA
glpX	fructose 1,6-bisphosphatase II	1969	0.00373232	DELTA
yjaB	hypothetical protein /// hypothetical protein /// predicted acetyltransferase	1970	0.00373214	SIGMA
pnuC	PnuC /// protein pnuC /// required for NMN transport /// predicted nicotinamide mononucleotide transporter	1971	0.00372499	DELTA
marR	DNA-binding transcriptional repressor MarR /// DNA-binding transcriptional repressor MarR /// DNA-binding transcriptional repressor of multiple antibiotic resistance	1972	0.00371282	SIGMA
ydcX	hypothetical protein /// hypothetical protein /// hypothetical protein	1973	0.00371173	SIGMA
fadL	long-chain fatty acid outer membrane transporter /// long-chain fatty acid outer membrane transporter	1974	0.00370833	SIGMA
ptsN	sugar-specific enzyme IIA component of PTS /// sugar-specific enzyme IIA component of PTS	1975	0.00370707	DELTA
ytfF	putative transmembrane subunit /// hypothetical protein /// putative transmembrane subunit /// predicted inner membrane protein	1976	0.00369959	SIGMA
uxaB	altronate oxidoreductase /// altronate oxidoreductase /// altronate oxidoreductase, NAD-dependent	1977	0.00369231	SIGMA
ydgC	hypothetical protein /// hypothetical protein /// conserved inner membrane protein associated with alginate biosynthesis	1978	0.00369048	DELTA
ECK0679	ECK0679	1979	0.00368485	DELTA
IRAP	IRAP	1980	0.00368	SIGMA
yciE	hypothetical protein /// hypothetical protein /// conserved protein	1981	0.00366961	SIGMA
ugpE	glycerol-3-phosphate transporter membrane protein /// glycerol-3-phosphate transporter membrane protein /// glycerol-3-phosphate transporter subunit	1982	0.00365865	SIGMA
YCGH	YCGH	1983	0.00365271	DELTA
dcp	dipeptidyl carboxypeptidase II /// dipeptidyl carboxypeptidase II	1984	0.00363636	SIGMA
wbbI	conserved protein	1985	0.00363636	SIGMA
yddM	hypothetical protein /// predicted DNA-binding transcriptional regulator	1986	0.00363636	DELTA
uxaB	altronate oxidoreductase /// altronate oxidoreductase /// altronate oxidoreductase, NAD-dependent	1987	0.00363636	DELTA
ygjQ	hypothetical protein /// predicted thioredoxin-like protein	1988	0.00363636	SIGMA
yfcS	predicted periplasmic pilus chaperone	1989	0.00363636	DELTA
curA	putative oxidoreductase /// putative oxidoreductase /// predicted oxidoreductase, Zn-dependent and NAD(P)-binding	1990	0.00362222	DELTA
araG	L-arabinose transporter ATP-binding protein /// fused L-arabinose transporter subunits of ABC superfamily: ATP-binding components	1991	0.00361905	DELTA
yedW	transcriptional regulatory protein YedW /// transcriptional regulatory protein YedW /// predicted DNA-binding response regulator in two-component system with YedV	1992	0.00360215	SIGMA
rybA	misc_RNA	1993	0.0036	SIGMA
yfhR	hypothetical protein /// hypothetical protein /// predicted peptidase /// putative hydrolase	1994	0.00359615	SIGMA
yghT	ATP-binding protein yghT /// predicted protein with nucleoside triphosphate hydrolase domain	1995	0.00358405	DELTA
ykgE	putative dehydrogenase subunit /// hypothetical protein /// putative dehydrogenase subunit /// predicted oxidoreductase	1996	0.00355556	SIGMA
fimI	b4315	1997	0.00355556	DELTA
umpG	stationary phase survival protein SurE /// broad specificity 5(3)-nucleotidase and polyphosphatase	1998	0.00354762	SIGMA
[truncated: 5,708 more rows]
