# Supplementary material for: Chemogenomics and orthology‐based design of antibiotic combination therapies
Source: Mol Syst Biol. 2016 May 23;12(5):872. doi: 10.15252/msb.20156777 (PMC5289223; doi:10.15252/msb.20156777)
Supplement: Supplementary file 6 — Code EV1 [file MSB-12-872-s006.zip]

Archive with 11 entries (11 files):
- INDIGO_DATA/INDIGO_README.docx
- INDIGO_DATA/ecoli_fulldata.xlsx
- INDIGO_DATA/ecoli_phenotype_data_cell.xlsx
- INDIGO_DATA/ecoli_staph_orthologs.xlsx
- INDIGO_DATA/ecoli_test.xlsx
- INDIGO_DATA/ecoli_training.xlsx
- INDIGO_DATA/identifiers_match.xlsx
- INDIGO_DATA/indigo_orthology.m
- INDIGO_DATA/indigo_predict.m
- INDIGO_DATA/indigo_train.m
- INDIGO_DATA/process_chemgen.m
