# Supplementary material for: Chemogenomics and orthology‐based design of antibiotic combination therapies
Source: Mol Syst Biol. 2016 May 23;12(5):872. doi: 10.15252/msb.20156777 (PMC5289223; doi:10.15252/msb.20156777)
Supplement: Supplementary file 6 — Code EV1 [file MSB-12-872-s006.zip › INDIGO_DATA/ecoli_phenotype_data_cell.xlsx]

## Sheet: TableS2-FinalData
Table S2 - Complete Data Set
Gene	SDS0.5%/EDTA0.1 -	SDS0.5%/EDTA0.5 -	SDS1.0%/EDTA0.5 -	16C -	18C -	20C -	40C -	42C -	43.5C -	45C -	A22-0.5 -	A22-15.0 -	A22-2.0 -	A22-5.0 -	ACTINOMYCIND-10.0 - UNSPECIFIED	ACTINOMYCIND-15.0 - UNSPECIFIED	ACTINOMYCIND-2.5 - UNSPECIFIED	ACTINOMYCIND-5.0 - UNSPECIFIED	ACETATE -	ACRIFLAVINE-10 - UNSPECIFIED	ACRIFLAVINE-2 - UNSPECIFIED	AMIKACIN-0.05 - UNSPECIFIED	AMIKACIN-0.1 - UNSPECIFIED	AMIKACIN-0.2 - UNSPECIFIED	AMOXICILLIN-0.25 - UNSPECIFIED	AMOXICILLIN-0.5 - UNSPECIFIED	AMOXICILLIN-1.0 - UNSPECIFIED	AMOXICILLIN-1.5 - UNSPECIFIED	AMPICILLIN-1.0 - UNSPECIFIED	AMPICILLIN-2.0 - UNSPECIFIED	AMPICILLIN-4.0 - UNSPECIFIED	AMPICILLIN-8.0 - UNSPECIFIED	ANAEROBIC - UNSPECIFIED	AZIDOTHYMIDINE-0.5 - UNSPECIFIED	AZIDOTHYMIDINE-1.0 - UNSPECIFIED	AZIDOTHYMIDINE-2.5 - UNSPECIFIED	AZITHROMYCIN-0.02 - UNSPECIFIED	AZITHROMYCIN-0.1 - UNSPECIFIED	AZITHROMYCIN-1.0 - UNSPECIFIED	BENZALKONIUM-1 - UNSPECIFIED	BENZALKONIUM-10 - UNSPECIFIED	BENZALKONIUM-25 - UNSPECIFIED	BICYCLOMYCIN-1 - UNSPECIFIED	BICYCLOMYCIN-10 - UNSPECIFIED	BILE-0.1% - UNSPECIFIED	BILE-0.5% - UNSPECIFIED	BILE-1.0% - UNSPECIFIED	BILE-2.0% - UNSPECIFIED	BLEOMYCIN-0.1 - UNSPECIFIED
ECK1963-HCHA	-1.33861	-0.479935	-2.51062	-0.675271	-0.918076	-1.43628	-1.21446	-0.906898	-2.37929	-1.0013	-1.29593	-0.484108	-0.343534	-1.03422	0.503311	0.962854	-0.302754	-0.182971	1.71554	1.39999	0.93711	-1.32159	0.723333	-0.61721	1.98943	1.49063	-1.18535	0.950433	-1.5342	-0.253824	-1.70633	0.070006	1.91779	-1.20709	0.427314	0.21835	1.24841	1.59216	1.33471	0.685394	0.699088	1.12787	2.29355	3.75854	0.131537	-1.88882	0.196445	-0.845002	0.694556
ECK1488-PQQL	-2.1849	-3.81354	-2.57872	0.015215	1.34598	0.553196	-0.576251	0.248056	-0.610741	-0.991621	0.476113	0.23216	0.111308	-0.920121	0.207118	0.861432	1.73931	1.90901	0.486832	-0.209524	-0.710681	0.077744	1.68339	-0.380251	1.15844	0.59669	-0.219953	-0.765134	0.670617	1.55539	-0.763756	0.293996	-0.725935	0.215072	0.806359	-0.649063	0.349764	-1.69139	-0.576025	-0.412914	-0.042085	0.136741	-3.29915	-4.29828	1.77166	1.12759	0.096149	1.06812	0.308695
ECK0813-YBIW	0.069281	-2.53916	-0.627516	-0.566936	0.584668	-0.279345	0.317177	-0.414777	-1.50648	-1.39285	0.110611	1.08806	0.818837	-0.48573	0.422118	0.496975	1.1438	1.77618	-0.034704	0.914655	0.182456	-0.435504	1.84229	0.277665	2.49079	0.541224	-0.283577	3.93917	-1.81495	-1.39496	-2.43787	-2.76772	2.03656	-0.061018	1.72156	1.82516	0.463365	0.412699	0.607649	-0.392697	0.00257	-0.588634	1.8192	3.57247	-0.413226	-1.21059	0.8665	-2.17725	0.421001
ECK2456-EUTP	-0.847961	-1.49181	-2.80468	-0.420093	-0.319372	-1.54114	1.01534	0.384086	-0.216044	-0.262656	-0.738421	-0.719766	0.394396	-0.239446	-0.42934	1.0408	0.362145	0.997766	-0.007142	0.040702	-0.885666	1.43956	1.179	0.996623	0.18549	-1.25182	-2.87071	-1.15192	0.203098	0.206308	-0.397472	1.04607	-0.967565	-0.781486	0.429875	-0.825378	2.89723	0.833082	0.279225	-1.59339	0.625678	0.879548	-2.03774	-1.47905	0.592662	2.47258	-0.10566	-0.755717	-0.87821
ECK3716-BGLG	0.431071	-4.9707	-1.48982	-1.65192	1.07585	-1.24841	0.138129	0.134267	-1.11848	-0.432943	0.193088	1.5195	2.83732	1.5887	-1.01687	-1.97745	0.675163	1.15239	0.981325	0.611843	0.769263	-0.362263	-0.606323	-0.788845	2.83711	0.817173	0.433409	3.01869	-0.289386	-0.933294	-0.140541	1.6564	1.54269	-1.12239	0.073181	1.59473	-1.85759	-0.428128	-0.327924	0.957925	1.04219	0.233204	2.05764	2.51458	-1.58205	-1.58789	1.3634	-1.02122	0.058429
ECK1235-ADHE	0.116276	-1.89378	-0.653516	0.148543	1.29074	1.83077	-1.9628	-1.88125	-2.74006	-1.30998	0.205892	-0.15032	0.70874	-0.271569	0.276756	1.57877	0.675497	2.25404	0.931555	1.4875	-0.40246	-1.04298	-0.713176	-0.563944	0.927011	0.623393	0.174092	2.43763	-2.53445	-2.28495	-1.73227	-1.20128	0.467635	0.642586	0.705121	1.28298	-0.609388	0.916864	0.982998	-0.960339	-0.339331		2.25924	3.49914	-1.11742	-1.38281	1.25356	-0.349995	1.87094
ECK3926-CYTR	0.443758	-1.22986	-0.61641	-1.52087	0.338411	-0.131314	0.809165	0.408214	0.161766	0.228839	1.77293	0.499758	1.0323	0.487793	-0.780365	-0.714475	-0.196474	0.180086	0.949377	1.43629	0.694973	-0.790355	-0.754492	0.469186	1.58194	-1.23559	0.534004	-1.0944	-0.890712	-0.812809	0.152374	0.64009	-0.662596	-0.562508	-2.49644	-4.01581	-0.457153	-1.47782	-0.426113	-0.411887	0.790006	1.05215	1.10367	1.23263	-2.95167	-2.39285	0.276736	-0.304519	0.82597
ECK2737-NLPD	-3.39156	-20.0515	-6.52689	-3.37985	-2.15608	-1.56036	-1.07552	-2.75738	-1.61007	1.12955	0.422711	5.4128	6.37329	6.36569	-1.12276	-2.23802	-0.329265	-0.572709	0.451965	-1.13988	0.21204	1.35273	-0.608869	1.67445	0.973229	1.05687	1.561	1.11921	2.90218	1.41285	1.66573	0.163301	0.345711	0.42048	-0.23623	0.717487	0.583724	-0.593207	-0.897725	1.5402	1.63163	-2.93072	1.04684	0.92436	-0.168163	0.577569	0.44231	-2.16366	-1.52502
ECK1700-PPS	1.06153	0.577655	0.998586	0.020561	-1.70069	0.210437	1.20646	0.928928	0.709944	0.886082	-0.494217	1.02949	0.015039	0.086194	-1.53445	-0.871124	-0.822853	0.487458	0.037031	0.217166	-0.477606	0.049427	-0.539953	0.007321	1.8266	2.62811	0.260675		-0.56083	-0.763437	1.72268	2.06083	1.24767	-0.653374	-1.40216	-0.227753	0.725471	1.81374	0.55104	0.209897	0.037558	0.835812	0.347765	1.98802	-0.205115	-1.19024	1.54449	0.303718	0.570656
ECK2623-YFJK	-0.070335	1.76287	0.17571	-1.00713	0.344995	0.477422	-0.748493	-1.29098	-1.0552		1.09551	0.406897	0.1691	-0.102751	0.740339	0.74496	0.784691	0.409006	-1.49002	-0.652886	-0.793308	-0.084352	1.27654	0.294937	-0.829299	-1.10767	-0.345632	-0.35637	-0.139904	-0.819432	0.121954	0.31593	-0.053111	-0.542679	0.695677	0.612985	-0.998291	0.337359	0.890717	-1.60392	-0.850718	-0.83689	-0.04799	-1.12685	0.228714	-0.844759	-0.267046	0.280828	0.876166
ECK1330-FNR	1.05463	1.20102	1.07655	1.83162	0.430709	1.1349	1.12793	0.934231	0.634838	-0.498285	0.428942	-1.44114	-1.27014	-1.12116	0.523886	0.443656	-0.097463	1.07719	1.12836	1.73673	0.490502	-0.008347	0.264106	1.30425	2.63892	-0.301172	0.525392	0.253089	-1.70101	-1.14014	0.036781	1.18527	-1.88389	1.08615	0.076033	1.86048	-0.712351	-0.571098	0.131162	0.17366	0.669249	0.450996	0.780041	1.50582	-0.090859	0.076879	-0.37843	0.796435	1.68574
ECK3119-AGAR	1.2105	2.71227	0.017017	-0.703057	0.258727	1.34773	-0.898813	-1.09014	-2.49539	-0.502913	0.526099	-0.720059	-0.562845	-0.890683	-1.38273	-1.74165	-0.354342	-1.31018	1.20791	1.23866	0.032748	-0.040671	0.94649	-0.864167	0.539904	1.44716	0.456898	1.99014	0.927906	-0.339578	1.48519	-0.433828	1.05368	-1.90494	-0.075408	-0.586939	-1.38616	-1.6167	-0.214357	0.658107	2.001	1.71914	1.61482	1.66685	1.28496	-0.572589	0.555776	1.41923	0.493047
ECK2272-NUOL	-0.49286	-3.60338	-0.630328	2.99576	2.07401	3.08197	0.696896	0.645968	0.360795	0.944035	0.390403	0.923181	0.793121	1.15171	2.92183	2.4286	2.99245	3.45635	-4.04128	-5.58584	-0.977064	1.59104	0.211254	1.6763	-2.13888	-3.77188	-0.375501	-1.88342	0.208949	0.44111	-0.207788	0.584282	0.859307	-1.48103	-1.30073	0	0.635142	0.089953	1.25338	-1.98176	-2.33589	-2.67292	-0.23663	0.085676	-1.92904	2.03744	-0.162862	-1.00623	0.363154
ECK2639-YFJX	0.893784	3.43293	-0.851756	-0.265951	-0.56485	-0.542864	-1.01598	1.08918	-0.252857	-0.023659	-0.775836	-2.33311	-1.11333	-1.8792	-1.3589	-1.71031	-0.136549	-1.0937	0.127788	-0.556066	-2.15974	1.81987	-0.169638	-0.571571	3.65581	2.60722	1.3341	1.12278	0.82688	-0.57858	0.267385	0.243734	0.08769	0.95381	0.254921	1.33826	-1.32933	-1.05569	0.114782	-0.471455	-0.399337	0.44338	-2.02235	-1.93846	3.80524	0.692816	0.562626	3.49852	0.738306
ECK0434-HUPB	-0.058612	0.763197	-0.287388	-0.934858	-0.659402	0.882255	1.29583	1.32349	0.490461	1.43542	0.528314	-0.652585	0.949239	-0.038877	-1.05259	-1.70548	0.171854	0.23783	1.62354	-0.558043	-0.074071	1.11975	0.264134	0.816495	-0.070535	-0.506239	0.22913	-2.64404	0.082181	-0.399474	-0.359533	0.481491	0.88449	-3.31067	-1.92611	-2.78849	-0.208707	-0.433618	-0.970743	-0.448285	0.284453	-1.03484	-1.06369	-0.277101	0.453888	0.202824	0.276301	1.26806	-1.07119
ECK3924-HSLV	1.66502	4.161	0.197603	-0.128468	-0.212521	0.115264	-0.192464	-0.143712	0.297084	-0.347559	1.27536	-0.780234	-1.1792	-1.51624	-1.31936	-1.08137	0.149104	-0.780533	0.586031	-0.998057	-1.08135	-0.597459	-0.434302	-4.06235	2.07876	2.15415	1.7311	4.29459	-0.022583	-0.77866	-0.816339	-0.762797	0.857868	1.23017	0.319073	-0.368441	-1.69779	0.039269	-0.479902	1.06645	0.661278	1.91483	0.169154	0.052363	2.36832	1.45596	1.17911	3.23572	-0.623117
ECK2281-NUOB	1.06437	-1.41813	1.43266	3.12793	2.09832	3.17888	0.383677	0.802816	0.187566	0.805332	0.917179	0.939403	0.981831	1.12309	0.378935	0.521016	0.879353	0.885775	-4.92314	-5.95197	-0.661008	1.13288	0.551425	1.59083	-3.4202	-4.50985	-0.128091	-3.57542	-0.708537	-0.199938	-0.520939	0.155953	0.771292	-1.37342	-1.54798	-0.373515	1.34695	0.302789	1.10221	-0.908736	-1.16614	-0.580119	-1.01353	-1.45813	-2.29947	0.229035	-0.499051	0.677865	0.606825
ECK2727-YGBA	0.45636	2.85622	-0.673733	-0.66445	0.372956	0.350392	0.114502	-0.109743	-0.083267	0.651329	-0.087712	-0.450784	-0.639518	-0.665487	-0.420042	-0.270015	0.293414	0.212361	0.667378	-0.988742	-0.637756	1.52304	-0.33	-0.022982	-0.713913	-0.674449	-0.820903	-0.155936	-0.478165	-0.415802	-0.505985	-1.15741	0.44928	0.675898	0.230711	1.1746	-0.786375	-0.173604	0.835825	-1.04771	-0.147118	0.903607	-0.702673	-0.478002	1.17971	-0.428717	0.52398	2.47896	1.19534
ECK3512-YHJJ	1.60227	-1.13429	-3.14795	0.361778	0.333164	-1.31238	2.03724	1.2864	0.208268	1.32486	1.17846	0.545421	0.049764	-0.147842	0.078494	-0.155389	-0.082758	0.44592	-1.62219	-0.10296	0.177132	-1.83717	-1.44553	-0.851248	-2.28808	-4.16298	-1.40615	-1.83933	0.687305	-0.344765	1.57213	0.295993	-1.44872	0.824578	0.233097	0.632701	-1.76739	0.209551	-0.724516	0.30381	0.666648	1.29425	-0.931045	0.642114	3.49338	0.817348	-1.03772	1.32388	-0.215224
ECK3225-MDH	0.9081	-0.590922	0.890522	2.19775	0.226643	1.5118	-0.595126	0.392635	-1.28098	-1.04411	0.833258	0.540671	0.764542	1.01173	-1.42239	-0.968979	-0.879956	0.029172	-1.58011	0.230676	0.62192	-0.859159	-0.551773	-0.837046	-1.46991	-2.59185	-0.538265	-2.53391	0.460475	0.503215	0.730311	0.841611	0.230614	1.91521	-0.062161	-0.005249	0.416487	-0.020447	-0.197028	0.387769	0.697855	-0.680111	-0.903605	-1.54437	-0.178965	-0.846028	0.105911	1.23998	1.17746
ECK1562-YDFX	0.867404	2.79772	-0.517404	1.14434	0.250029	0.380257	0.782758	0.654741	0.529289	1.31291	-1.20724	0.944623	-1.08642	0.530746	-0.185783	0.30218	0.217445	0.983696	0.302142	-0.189273	-1.03305	0.338884	-0.842709	-0.360152	-0.922951	-0.469564	-0.506486	0.487897	0.674149	-0.356684	0.08359	-0.681022	-0.079519	1.92029	1.37181	0.163581	-0.553754	-1.16853	-0.493679	-0.507561	-0.995214	-1.09508	-0.365881	-0.093824	1.3698	1.44002	0.152795	2.7601	-0.329497
ECK0664-NAGC	1.15126	0.944248	1.76287	-0.181782	-1.49917	-0.548214	0.769629	1.02169	0.782517	0.990256	0.703979	-1.88874	0.058109	-0.506044	0.450894	2.09137	0.684751	0.735309	-0.08726	-0.663258	-0.073161	0.171383	-1.10477	1.08052	-0.678203	-0.951034	-0.634197	-2.61284	-0.884733	-1.99523	-1.64742	-1.27967	0.540796	1.57336	-0.53084	-0.848521	-0.444459	0.539481	0.892708	-2.40932	-1.50068	-0.78872	1.47159	-0.263688	-1.21564	-1.197	-0.881216	-0.227824	1.01166
ECK4170-HFLK	0.483155	2.50104	-0.038255	0.887313	-0.705747	0.212459	-1.75449	-1.36815	-2.06928	-0.727985	-0.443371	0.823942	0.763036	0.908474	-0.413834	1.12507	0.288499	0.034585	1.34319	-0.352721	-0.823286	1.47001	0.400048	-3.86157	-0.020908	1.36208	-1.1791	-0.121449	-1.43816	-0.748104	-1.36356	-2.12645	-0.082144	1.90403	1.1722	0.53674	-0.816845	-0.328548	0.75621	-0.898965	-0.523824	-0.791318	-1.51282	-1.51793	2.40464	-0.749632	-1.18433	3.35248	0.323125
ECK3942-PFLD	-0.673259	0.739378	-0.284499	1.83289	1.66129	2.5004	0.304357	1.20647	-0.161759	0.368015	0.752438	1.43157	0.76588	1.06667	-1.32659	-0.659922	-1.37211	-2.37749	-0.099513	-0.132078	-0.648484	0.548386	0.101304	0.100652	-1.45382	-2.48721	0.775165	-1.8101	-0.39026	0.341811	0.195703	-0.852541	0.072892	1.83443	-0.016126	-1.36257	-1.45479	-1.23418	-0.5844	-0.346342	-0.015521	1.07102	-0.390247	-1.06442	0.295089	-0.014974	0.115904	0.516808	0.98682
ECK1602-YDGC	1.41917	1.62961	-0.902362	0.575994	1.11927	-0.904037	-0.736507	-0.333518	-0.093699	0.56492	-0.63766	-0.765849	-0.613861	-1.07544	2.42041	2.49553		2.57351	-0.764026	-2.46369	-2.17405	0.045464	0.975689	0.895377	-0.101492	1.12752	-0.351401	2.13321	1.02451	-0.88364	-0.510501	0.767446	-0.457668	1.16553	1.60957	0.045537	-0.87777	-1.16195	-0.573326	-0.6133	-0.564173	0.503329	0.131375	0.214403	1.68234	0.900834	-0.551899	1.64303	1.41737
ECK3899-RHAR	-0.356319	0.609537	0.82791	0.356562	0.1501	-0.348419	0.710092	0.498139	0.449133	0.276	-0.272874	-0.649453	-0.894319	-0.882187	0.393286	-0.054782	0.154711	0.620384	-0.792076	-0.848909	-0.308289	0.053527	1.00726	1.02138	-1.12379	-0.455994	0.261525	1.36171	-0.80473	-0.497292	-0.223232	-0.252243	0.001181	0.21429	-0.988322	0.457008	-0.054427	-2.6099	-1.49081	-0.680546	-0.281244	0.815115	0.080631	-0.511917	0.606021	-0.387562	1.71273	0.345844	-1.42891
ECK2175-YEJG	-1.3388	-0.132899	-0.715984	0.996666	0.167079	0.384712	0.103119	0.303973	0.297039	1.16275	1.01532	-0.286467	-0.019356	-0.03596	1.39561	2.08101	0.732907	0.721518	-0.544554	-0.39166	-0.394735	0.125812	1.2658	0.671476	-4.13817	-4.54159	-1.69058	-1.32032	-0.4757	-0.12217	-0.852865	-0.554443	0.646749	1.42998	0.913129	0.587846	-1.76621	-2.40538	-0.272184	-0.724358	0.35949	-1.25101	-0.168582	0.186339	-0.752137	0.05902	-1.12115	1.49916	1.58104
ECK4147-FRDD	-0.591287	0.669698	-0.337479	1.49886	0.517114	-0.185595	0.61321	1.15634	0.788926	-0.81287	-0.29826	-0.717607	-1.51632	-0.695179	-0.839809	-1.3578	-1.01926	-1.09115	-1.00438	0.428887	1.46422	-0.458366	0.087689	-1.10986	1.30378	-0.445911	0.087263	0.456515	0.597607	0.629944	-0.268542	0.517273	-1.49796	0.79259	-0.083798	-1.2558	-0.013069	-0.240355	-1.64851	0.710045	1.00922	0.241325	-0.211649	0.269344	0.240047	0.020739	0.516642	1.15988	-3.46826
ECK1665-YDHT	-0.8514	0.844005	-0.159732	1.97827	1.35835	0.271597	-1.17828	-1.00006	-1.06961	-0.889276	0.155809	-0.76879	-0.869253	-0.67856	0.06303	0.673455	0.00497	-0.238263	0.133891	-2.01284	-1.7611	1.98818	1.78453	-0.29815	-4.67813	-5.70285	-2.66599	-2.54031	-1.05375	-0.666483	-1.36374	-2.57737	-0.553961	0.41306	0.71055	0.398641	-1.12756	0.311672	0.802183	-3.25796	-1.89531	-1.02995	-1.48819	-1.6727	0.872462	0.748919	-0.125976	1.69936	0.684782
ECK1319-TYRR	1.79989	-0.659961	0.009514	-0.95042	1e-05	0.395292	-0.647259	-0.319836	-1.93224	-0.757644	0.216797	-0.058283	-0.135334	0.94656	-1.23138	-1.37057	-2.18213	-0.91175	-1.79918	-0.760943	-0.236994	0.239944	0.084848	0.291244	-0.109001	0.829388	0.548654	0.454961	0.415783	1.03732	1.73426	0.971865	0.423696	1.42295	-0.025251	-3	0.005186	-0.064505	0.091	-0.028674	-0.376004	1.25121	-0.090735	-0.62283	2.47597	1.8296	0.495019	0.663046	-0.601
ECK2236-YFAD	1.48572	1.654	0.354964	-0.480662	1.44814	-1.02279	1.35415	0.723689	1.02845	0.650011	-2.17864	-1.29843	-1.84119	-1.5133	0.433501	-0.550755	0.269579	-0.148414	-1.37531	-1.33911	-1.08234	0.895622	1.57708	0.417605	-0.770864	-2.6704	-1.13673	-0.026813	1.30113	0.469231	1.05447	0.354893	-0.205217	-0.850171	-0.944666	0.387422	0.761611	1.42866	-1.2226	-0.342372	0.007996	1.06209	-1.04548	0.025073	1.1307	1.60857	0.200075	1.73588	-0.376544
ECK2269-YFBP	0.634939	0.894747	-0.501025	-0.977612	0.999178	-0.956503	-0.431103	-0.35402	-0.11303	0.241878	-1.96189	-1.40668	-1.71203	-1.86191	1.43864	0.647881	0.703077	0.765631	-0.176813	-1.70393	-0.585995	1.85717	2.97405	-0.644714	-2.25745	-4.11055	-1.70461	-1.13224	0.75189	0.672042	0.455702	0.661202	0.433633	0.868283	1.12542	-0.268774	0.283468	-0.434111	-0.709782	-1.63037	-0.877576	0.47468	-0.323182	0.308556	1.61897	1.09709	0.548927	2.1325	-1.17001
ECK1115-PHOQ	0.761905	-0.595085	0.241096	0.268234	1.36991	0.499422	-1.01014	-0.584754	0.389244	-1.35822	1.4696	0.661117	-0.27647	0.575116	1.46469	2.00836	1.33243	0.676021	0.9385	-4.3959	-1.83847	-0.658074	-0.175719	0.690783	-0.373751	1.26539	0.127818	-1.22471	-0.579091	-0.140115	-2.8966	-3.23907	-1.32459	2.01021	2.30126	2.26674	-0.540438	0.310333	1.32047	-1.78368	-1.89857	-0.886513	-1.56616	-2.01573	1.03254	0.646217	-1.43907	-3.70103	2.02364
ECK1809-YOAH	0.586165	0.677734	-0.772411	-2.08752	-1.62614	-3.75063	1.40115	0.426904	0.551868	1.66052	-1.27531	-0.559142	-1.26733	-1.14521	-0.165125	-0.802819	1.00093	-0.018034	-0.912346	-1.32443	0.512336	1.53464	0.283363	0.310749	-0.137596	-0.283929	-0.053802	0.129525	2.62346	0.749618	1.19319	1.36244	1.84923	1.25769	0.385924	0.621609	0.678944	0.238377	-1.4663	-0.363491	-0.125087	0.638917	-0.817789	-0.801508	1.10991	0.962112	0.053202	1.08428	-1.19572
ECK0114-ACEF	-1.76248	-1.1639	-0.507446	-0.769571	-6.49328	-4.68354	-2.85884	-4.60853	-4.51449	-3.21924	1.88772	1.96987	2.57272	2.78271	-0.772836	-0.659515	-0.064893	0.2872	0.566338	-1.97571	1.0923	1.91839	1.58129	2.08248	-3.66997	-2.16856	-0.724755	-2.43602	0.023331	0.418501	-0.097004	-0.794605	1.43466	-1.40011	-1.25703	-0.296621	-0.23402	-1.79854	-0.795409	0	-1.15429	-8.01341	2.32335	2.18624	-3.51011	-3.00835	-4.83789	-3.06825	-0.17324
ECK2350-YFDM'	0.050192	1.10891	-0.855698	0.078433	0.097114	-1.93977	-0.535931	-0.241441	0.275078	0.687177	-0.090014	-2.12415	-1.10831	-1.69078	1.08466	0.916981	1.79522	1.18314	-0.149168	-0.042107	0.092612	0.224107	1.08527	0.540463	0.636065	-0.189966	-0.580152	0.286514	2.59971	0.108724	1.02578	-0.856399	1.20339	-0.651093	-0.978341	-1.43533	0.527958	-1.15363	-0.452483	-0.68215	0.655747	0.891141	-1.23392	-0.595224	2.82254	1.922	-0.329317	1.60892	-1.22649
ECK1884-CHEB	0.443494	0.002107	0.46656	-1.37642	0.193715	-1.34818	-0.845218	-1.57227	0.080565	-0.032624	-0.15068	1.08057	1.84429	1.78558	0.633223	1.38324	-0.153075	-1.04725	-0.259692	-0.763851	0.677095	0.319438	0.47033	0.468838	-0.155346	1.98688	-1.73483	2.19897	1.77284	0.198478	-0.119782	-0.597899	-0.6702	0.877682	0.732161	1.00312	1.05688	-0.153013	0.594522	-0.028884	-0.087696	-0.116571	-0.359266	1.20721	1.82804	1.03211	-1.59147	-2.61126	-1.92612
ECK1847-YEBE	-0.63331	1.33603	-0.565965	-2.7193	-0.368849	-0.556017	-1.11602	-2.46971	-1.83638	-0.909791	0.552025	-0.577192	-0.934947	-0.656389	0.694929	0.325256	1.01034	0.308715	1.00886	0.503199	1.21894	-0.080574	0.122727	1.12152	1.10929	1.07519	0.660175	0.482244	1.30652	0.767588	-0.473156	-0.222129	1.24658	0.938197	1.50608	0.634139	-0.122011	-1.60225	1.03123	0.000791	-0.328391	-0.394963	0.135774	0.451628	0.682817	-0.231765	-0.233024	-1.21359	-0.026439
ECK0710-SDHC	-0.873674	-1.91074	-1.82244	1.06212	1.2522	1.67117	0.700507	0.616278	0.668388	0.276114	1.68464	0.102674	0.529143	0.919531	0.361023	0.138711	1.17515	1.16454	-7.86142	-0.647935	-0.572212	1.7122	1.06556	1.99893	-3.28296	-3.09281	-2.47513	-3.56654	1.37483	1.49137	0.996952	1.99999	1.83284	-2.41769	-1.88707	-0.995265	0.308327	-0.534912	1.16115	-1.22519	0.422133	-0.157467	-2.84036	-1.60968	-1.90402	0.900426	-1.29069	-1.84399	0.41291
ECK2393-YFED	-0.363735	1.97867	-1.35456	-1.81778	-1.07163	-3.3231	-0.453833	-2.00487	0.29541	0.307368	-1.27801	1.31785	1.61061	1.79398	-0.334615	-1.66773	-1.4088	-1.72977	0.546505	-0.128935	0.719385	-0.751028	0.105513	0.306222	-0.328617	0.835476	-1.43567	-0.718826	2.06702	0.457357	0.664638	-1.85896	-1.66621	1.32435	-0.352838	-0.001677	2.60082	-3.20458	1.40623	0.993881	0.078024	0.617896	-1.61233	-0.139475	2.23676	4.26385	-1.39335	0.087996	-1.26695
ECK2212-ATOS	-1.06184	0.565019	-0.186364	-2.07967	-0.229411	-0.711644	-2.04931	-2.16785	-1.08921	-1.65064	-1.22389	-0.435324	-0.96788	-0.040487	-0.284918	-1.0956	-1.25035	-2.49188	1.09038	0.547184	1.36411	1.57457	0.791195	-0.1891	-0.51417	0.681527	-1.05928	1.37454	3.44234	1.64999	1.24348	-0.25982	1.406	-0.106663	0.260126	1.17916	2.65326	0.174407	2.48221	0.462638	-0.108016	1.59966	-2.02768	-1.20024	2.40365	0.105601	-2.40841	-1.79941	-1.30126
ECK1905-YECH	-0.155952	1.65349	-1.16925	-2.01319	-0.117615	-1.45019	-0.89417	-1.00782	-1.39787	-1.4929	0.759111	-1.00375	-1.71815	-0.006558	-0.199396	-1.09692	-0.497016	-0.287891	0.869852	0.82918	2.2761	0.112786	-0.199591	0.909541	0.638524	0.872529	0.0082	-0.356599	3.10382	1.64749	0.682467	-0.242142	-0.437358	0.385258	0.138216	0.056323	1.23242	-0.512246	0.792595	0.799629	0.266759	-0.582159	0.808466	1.36181	3.12309	1.7062	-0.73687	-0.015249	-0.972611
ECK2780-BARA	-2.34448	-2.94501	-1.74815	-0.531518	0.673278	-1.47975	-0.139496	0.367762	-0.38652	-0.303112	-0.447256	0.15985	-0.626599	-1.14205	-0.396788	-0.126724	0.731113	1.1307	1.15674	-0.672277	0.839164	-0.272279	0.355704	-0.012782	-0.695969	-1.82321	-0.420562	-1.55346	0.292222	1.12419	-0.702801	-0.315551	-0.688873	-0.193814	-0.800117	-1.56162	2.43552	0.252139	-1.06287	0.875486	0.600203	0.760752	-0.671879	-1.25287	0.885078	1.12019	-0.788099	1.18043	0.176106
ECK2002-YEEA	-0.863395	-1.77147	-1.44339	-0.042686	0.1958	0.145274	0.555911	-0.446264	0.70978	1.04266	-0.432742	-0.107438	-0.551474	-0.576572	1.71062	0.922753	2.29527	1.30878	0.062435	-0.32415	1.09049	0.954864	0.341565	1.24716	0.555954	1.24691	-0.829205	0.777406	0.33558	1.36649	0.334181	0.282501	0.56125	-0.770958	-1.23361	-1.53286	2.5221	0.188987	-0.924253	1.0668	0.210419	1.19659	-0.057971	0.522616	2.10266	1.00889	1.23379	1.2883	-0.506247
ECK1455-PPTA	-0.406584	-3.6792	-0.712978	1.43845	0.62489	0.948684	-0.557599	-0.855433	0.099312	1.34367	0.64743	-0.49295	1.03117	-0.12892	-0.228661	0.675606	0.284378	0.314611	1.19096	1.53206	0.318542	-0.182475	0.434919	0.655708	0.851695	0.637178	-1.59003	0.079188	0.258946	0.690307	0.517174	0.293521	0.144991	0	0.900488	1.41504	1.67821	0.02376	1.24368	-0.34722	1.00607	0.151968	1.29139	0.715674	-0.115472	-0.078764	-1.70911	-2.17622	0.683312
ECK3660-UHPA	0.011238	-3.36547	-1.33463	0.482954	1.28182	-0.136837	-0.273408	-0.04265	-0.196708	0.327945	1.21324	-0.000964	-0.229572	-0.082798	0.768305	1.58737	0.615325	1.20463	1.17696	0.955131	0.496043	0.584769	1.03198	0.274543	0.283666	-0.525022	-0.857517	-1.11225	-0.462071	-0.771015	0.126176	-0.423764	-0.335109	-1.2187	-1.03161	-0.500797	1.14811	-0.994888	-0.472485	-0.287496	0.697221	0.550887	0.851348	0.468134	-0.504136	0.306192	1.10006	-1.44481	-0.203907
ECK2105-YEHE	-0.384907	-3.16826	-0.264868	-1.47917	-1.30498	-1.75093	-0.429008	-0.768262	0.369861	0.406721	-0.414818	-0.719701	-1.08621	-0.696779	-0.27512	-1.23129	-0.037726	-0.293311	0.753318	0.873002	1.43161	0.308896	0.584095	0.888663	0.032333	0.167155	0.398177	0.151197	0.136481	0.89951	0.722237	0.573837	0.120655	0.008923	-0.120067	-0.583094	1.82367	-0.109795	0.623155	0.261705	-0.202623	0.038815	0.710641	0.167497	-1.57071	0.139812	1.52102	-1.50466	-1.82785
ECK2148-CIRA	0.534298	-2.35308	0.140472	-1.31359	-1.34119	-0.188961	1.18254	1.08463	1.28181	-0.035392	-1.12424	-0.435258	-0.392403	0.563695	-0.872502	-1.26514	-0.397218	0.162384	0.74122	-0.426596	0.041404	0.127562	0.141199	-1.04273	0.650326	0.743024	0.576463	0.808937	0.710902	0.280179	1.07769	0.681023	1.10763	-0.669784	-1.34747	0.122094	0.152917	-1.19537	-0.225224	-0.202066	-0.469963	-0.145218	-0.272107	0.204561	-1.80735	-1.45265	1.08873	-1.90742	-2.21889
ECK4106-BASR	0.653055	1.18934	-0.066366	0.957186	0.015181	0.741766	0.256063	1.04394	0.52467	0.349831	-0.602157	-1.97704	-0.565854	-0.611677	-0.237991	-0.737855	-0.30358	0.145474	-0.326738	-0.822743	-0.620492	0.833452	-0.128375	-0.719204	-0.081115	0.289317	1.20907	0.371994	-1.37847	-0.667987	0.063511	-0.484542	1.44479	0.841246	-0.472859	-0.127512	-0.065385	0.546158	0.640314	0.505611	-0.459653	1.38228	0.134153	0.658012	0.404656	-1.54287	0.604028	-0.077792	-0.678472
ECK2116-YEHS	0.629691	-0.812317	-0.062432	0.796705	2.0866	0.904382	-1.73896	-0.30101	-1.65356	0.025132	-0.001704	-1.11312	0.260161	0.352841	4.35947	2.92258	3.72467	3.85168	-0.425008	-0.909078	0.84972	0.254729	-0.680665	-0.190537	0.233242	0.191298	0.327767	0.203006	-1.31648	-1.61492	-0.434424	-0.572787	0.514305	0.942128	-0.018585	1.43637	0.80024	0.993025	0.583257	0.789813	-0.976935	-0.998428	2.18847	1.86561	-0.882677	-2.61258	0.234009	-2.00088	0.126917
ECK0761-YBHC	0.554653	0.666151	0.029199	-0.877291	-0.550488	-0.151414	-0.249819	0.358622	0.887489	-0.993657	0.87987	0.278799	0.722582	0.640746	0.015457	-0.914752	0.444013	0.561586	0.894077	-0.962748	0.033699	0.567383	-0.130821	1.15036	1.32058	-0.333658	-0.248317	-1.77364	0.305125	-0.783301	0.617793	-1.47866	0.071698	-0.355578	-0.087906	0.355538	0.027587	0.870067	-0.15523	-0.130478	-1.23471	-0.484057	1.27872	0.608112	-0.985178	-1.36635	-0.259466	-0.918802	-0.128592
ECK0287-YKGJ	1.15246	0.426991	0.423672	-0.27386	0.821783	1.14345	-0.505965	-0.127167	-1.0571	-1.00314	0.487557	0.596911	0.759671	1.0541	-0.381249	-0.305967	-1.26983	-1.27003	0.147593	0.785261	0.879487	-0.165376	-0.515307	0.237155	1.21181	-0.053192	0.411552	-0.329223	0.223226	0.523342	0.671729	-0.614178	0.236233	-0.249295	-0.09035	-0.450683	0.790634	1.16979	-0.479177	0.504514	0.64444	0.333767	1.77038	1.06607	-1.09563	-1.82092	0.215611	-0.774074	-0.563249
ECK1185-TREA	0.215992	-0.355056	-0.429536	-0.442313	-0.852524	1.01561	0.12172	0.044611	-0.168019	-0.600471	1.3607	-0.281806	0.061563	-0.166417	-0.36066	-1.16718	0.316717	0.410149	1.26015	-0.670115	0.674294	0.895916	-0.577746	-0.064807	-0.29274	-0.221186	-0.257795	0.269306	1.2189	-0.415078	0.971058	0.411388	-0.460667	0.154423	-0.129437	-0.582047	0.321945	-0.122563	0.660226	0.03797	-1.1006	-0.56262	1.12002	1.06179	-0.396078	-2.26125	-0.87732	-1.69139	0.369785
ECK0992-YCCE	-0.127601	0.39834	0.569829	0.168688	-0.377745	-0.240413	-0.507292	0.202647	-0.175747	0.829642	0.559845	-1.07274	-0.824733	-0.85078	1.21945	0.863636	1.53668	1.7024	-1.15196	0.350472	0.352434	0.304258	-1.37245	0.630043	0.279091	-0.212945	-0.556654	0.609388	0.469269	0.684635	1.37521	0.479117	-0.28767	-0.82926	-0.478687	-0.67209	1.35063	1.01591	0.832506	0.302913	0.17668	0.941792	0.509504	0.435703	-0.265049	-1.3925	1.40353	-0.549845	0.329783
ECK0355-YAIO	-0.472582	0.39685	0.512099	-1.90488	-1.51009	-0.267801	1.96335	1.20182	1.60158	0.505347	-1.01225	-0.543203	-1.02102	-0.076583	1.75776	0.325972	1.16031	1.89359	0.685496	-0.328304	-0.428477	0.734664	-0.646777	0.333844	1.46071	1.7198	1.76043	2.00536	1.21991	0.555919	0.01274	0.031311	-0.376685	-0.425989	-0.589019	-0.482566	-0.503143	0.463438	-1.19348	0.332848	-0.717308	-0.671935	-1.01083	-0.721787	-1.9108	1.24764	0.513312	0.579836	-1.9057
ECK0862-POXB	0.234305	1.95217	0.06224	0.701686	-0.156207	0.856018	-1.47553	-1.02403	-2.13877	-0.095958	0.14278	-1.96544	-1.49812	-1.37277	1.07601	0.7152	1.6843	1.00364	1.28316	-0.454202	-0.291503	-0.520514	-1.10398	1.2523	-0.67785	-0.981006	-1.49036	-0.357314	-0.530104	-0.396962	-0.694549	-1.96312	0.287689	0.559739	1.10375	1.70654	-1.14229	-0.767363	0.748922	-0.792356	-2.99077	-1.99957	0.632979	1.36743	0.525608	-1.10955	-0.236882	0.579021	2.48711
ECK2056-WZA	1.00802	1.20643	0.404563	0.066616	-0.396447	-0.12475	1.86214	1.50639	0.611192	0.255404	-1.38094	-1.00685	-2.74076	-2.34188	2.60032	1.74496	1.94447	2.75891	0.385559	-0.806996	-0.370051	0.386368	-1.02654	-0.084675	1.33312	1.07536	1.91148	2.62389	1.3547	0.787445	1.61655	1.68925	0.36419	0.374617	0.611955	0.594104	-0.099051	1.36162	-1.68525	1.42873	0.194108	0.307314	-0.620562	-0.79157	-0.788972	0.145982	1.25673	0.659987	-0.421368
ECK0386-YAIE	-0.570721	-0.870864	-0.059475	-0.523897	-1.26981	0.489677	0.613589	0.523472	0.698799	0.1372	-0.30837	-0.450758	-0.571417	-0.511403	-0.410954	-0.606068	-0.637392	-0.589686	-0.287689	-0.39559	-0.262952	0.770521	-0.728216	0.701007	0.017514	-0.210009	0.293773	0.262145	-0.13173	0.324348	-0.195778	-0.232184	0.056954	-0.269112	0.251543	-0.056618	-0.214435	0.338718	-0.179017	0.487692	0.093788	-0.248195	0.062256	0.10546	-0.388761	0.25271	-0.081296	0.112	-0.238166
ECK2930-TKTA	-0.409884	0.99235	-0.570876	0.483956	1.10645	2.28137	-1.18261	-0.909255	0.040239	-0.784917	1.57528	2.32416	1.56044	2.79291	0.002521	0.077002	-0.091258	0.09417	2.18442	-3.2509	-1.56203	-1.04477	0.356276	0.045066	-1.09838	-0.835258	-0.755924	-0.735839	-0.396894	-0.428657	-1.52619	-0.037761	-2.59445	-0.281932	-1.24948	-3.7369	-3.66063	-2.55963	-1.49963	-1.87558	-0.02092	-0.894117	0.830069	-0.689605	-0.658497	-1.71595	-4.71882	-1.81412	1.89772
ECK1101-YCFT	-1.15938	-0.701245	0.26448	0.726162	-0.209121	0.437516	1.00352	0.2538	0.963409	0.202834	0.930976	1.72579	-0.538116	1.27653	0.405166	-0.184992	-0.119726	0.316163	0.860755	0.411113	1.12216	0.850597	-0.473504	1.4086	-0.872921	-1.31605	0.748628	-1.17589	0.897548	0.015516	-0.124434	0.269484	-0.815883	-0.68244	1.13997	-1.01775	0.331053	0.234781	-0.331981	-0.114896	-0.404198	-1.71453	-0.061155	-0.705323	-1.22603	-0.091021	0.162141	-0.515634	-1.22198
ECK0405-TSX	0.489792	0.976458	-0.076582	0.339468	-0.060807	-0.158318	2.69757	1.59572	1.0965	1.72514	1.81809	2.32296	2.27253	2.24552	-2.01726	-2.53828	-4.03095	-4.02909	-0.155477	0.185056	1.52758	0.382793	0.870401	1.31152	-1.63581	-1.13726	-0.088407	-0.207948	0.214148	-0.009986	0.793241	0.933355	-0.235785	1.03866	-0.749625	0.211236	-2.66434	-0.070131	-3.59971	2.73852	0.655198	-0.531037	1.07127	1.03313	0.391874	-0.699766	-0.982011	1.27913	-1.169
ECK3062-AER	-0.560268	-0.006207	-0.444757	0.421632	0.345578	0.167402	1.71436	1.1258	0.990366	1.63105	0.660286	0.837101	0.080929	0.387504	-0.050384	-0.707728	-0.967063	-0.273206	-0.401998	-0.972567	-0.104929	-0.547258	0.546107	0.370029	-1.46436	-4.33289	-1.50846	-2.77596	1.15049	0.441782	0.606074	1.04837	-0.267238	0.768287	0.787989	-1.30027	-0.372918	0.525495	-3.23922	0.170928	0.074092	-0.469278	0.725596	0.684119	-0.833815	-0.327555	0.376437	0.056024	-0.685043
ECK1252-YCIF	-1.233	-0.310727	-0.516307	0.509968	0.257285	0.779679	0.464114	0.169223	0.917137	1.16877	0.259511	0.324689	-0.203569	0.201762	-0.907322	-0.085883	-1.00954	-0.766394	-0.075313	1.56612	0.776569	-1.13654	-0.874267	-0.633287	-0.963468	-1.27649	-0.594541	-0.56544	0.511688	0.200543	-0.212749	0.427624	-0.23994	-0.007077	0.023649	0.547647	-0.202814	-0.02119	0.970646	0.377278	0.507944	-0.817701	0.741724	0.536928	-1.74213	-0.548715	-1.64659	-0.432089	0.650725
ECK0757-YBHD	0.970422	0.610438	0.287259	1.31686	0.849456	0.918774	-1.69086	-0.477717	-1.60733	-0.5759	0.949084	-1.0358	0.153185	-0.608959	-0.742753	-0.200941	-0.145539	-1.33316	0.274076	0.758712	-0.483306	-2.96004	-0.432072	-0.774741	-0.889904	-0.040545	-0.073818	0.390373	-1.53309	-1.58573	-1.13473	-0.456406	-0.850458	-0.26041	-0.173803	1.09878	-1.07841	0.11757	1.50689	-0.605125	0.873296	1.57813	-0.035496	0.291417	1.59424	0.005417	-0.714835	-0.104822	1.60354
ECK0636-YBEL	2.12247	0.505275	1.28479	1.05928	0.901613	-0.035603	0.91609	1.24077	0.593003	-0.504138	-1.82995	-1.48948	-0.565123	-1.39604	-0.867092	-0.352416	-0.834802	0.224505	-0.688349	0.902861	-1.02144	-0.313758	-1.10479	-1.56159	0.52022	-0.388951	0.218217	1.09949	0.031606	-0.150547	0.996945	0.473964	-1.12855	-0.599022	-0.531177	0.64537	0.731367	1.16929	-0.562527	0.623658	1.5536	1.48041	-0.236145	-0.389044	1.06185	-2.39957	1.4112	0.72572	0.388203
ECK1324-YCJY	0.365025	-0.628954	-0.087455	-0.140578	-0.260027	0.555086	0.801817	0.939548	0.709461	0.423651	0.616378	-1.33217	-1.37013	-2.03029	2.45058	1.56681	1.81472	1.30499	-0.390981	1.06819	0.616691	-1.46145	0.327712	-1.77883	0.288966	0.524182	0.914286	0.58439	-0.595074	-0.038437	-0.250848	-0.408904	-0.027418	-0.30731	-0.755717	-0.409316	0.741761	1.5789	-0.253318	0.283978	0.578958	-0.250573	0.44134	0.997867	-0.031354	-0.670427	0.349064	-0.145825	0.141291
ECK1590-YNFL	1.47813	0.22983	0.666819	0.896319	1.33882	0.008002	0.384846	0.542213	0.666378	-0.934182	-0.025312	1.12192	0.54651	0.668948	0.060132	0.035092	-0.088715	-0.828511	-0.230827	-0.159626	-1.38396	-1.1135	0.106571	-0.455815	0.611628	0.345268	0.744582	0.910367	-1.52397	-0.609161	-0.868663	0.270568	0.930055	-0.517655	-1.16007	-0.173764	0.640582	0.989954	-0.245424	-0.212808	0.094493	0.107674	-0.246162	-0.626501	0.63589	-0.447937	0.888535	1.59765	0.024642
ECK0690-YBFB	-1.29554	-0.947281	-0.159222	-2.29089	-0.733164	-0.44373	0.461036	0.684045	0.761718	0.535994	0.445854	0.221382	0.02759	0.286566	1.08209	1.34441	0.506458	0.528777	-0.571025	0.990717	0.272647	0.70583	0.715402	1.28617	0.508393	0.143346	0.801888	0.458779	0.78731	0.336766	-0.048843	2.48874	0.846675	0.160703	0.00281	0.82572	-1.27021	0.023342	-0.179637	-0.012474	-0.638706	-1.29608	0.219879	0.50115	-1.49574	-0.36895	0.807746	-0.467011	-0.047842
ECK0563-CUSR	-0.264681	-0.813416	0.864716	-0.205711	-0.005982	-1.31908	0.53638	0.058426	-0.454109	-0.463915	1.47725	1.63037	1.74808	2.10106	-1.33283	-0.789923	-1.33979	-1.30045	1.02059	-0.333792	1.1424	0.255293	0.353663	0.293755	-0.93018	-1.12044	-0.892389	-1.20914	-0.844845	-0.536407	-0.77385	-0.193361	1.02072	-0.190337	0.357183	2.08238	-1.4952	0.319076	-0.721066	0.190557	-1.04196	-1.82952	1.78401	0.86407	-0.030595	-1.56104	-1.09947	-0.294201	0.860425
ECK1357-YDAU	1.32125	-0.423207	0.615116	0.372694	0.410494	0.252084	0.490978	0.725156	0.507263	-1.29957	-0.98301	-1.14572	-0.917086	-1.35318	0.860563	1.57551	1.21959	-0.751894	-0.864137	0.168708	-1.08705	-0.232469	-1.02671	-1.27527	1.44588	0.058711	0.763337	0.770051	-0.42036	0.346522	0.685771	-0.004214	0.977491	-0.353319	-0.655067	1.21237	1.7059	1.00909	0.263332	-0.046746	0.352381	1.27564	-0.432598	-0.390628	-0.599119	0.445175	1.31414	-0.15962	-0.009872
ECK0107-PPDD	1.21971	-0.067968	0.1126	-0.791442	-0.248672	-2.59471	1.25881	1.37894	1.78092	2.28805	-1.33652	1.60904	0.481878	1.77609	1.08499	0.108349	0.161475	0.139232	-0.433002	-0.04761	0.192814	-0.134543	0.848233	-0.112179	1.91522	2.20873	1.77064	1.8616	1.06553	0.985262	1.19339	0.790017	1.70867	0.125176	0.621942	-0.045659	1.0691	0.119098	-1.10081	-0.500744	-0.52765	0.29197	-0.660297	-1.07994	0.020212	-0.847915	0.886167	-0.259083	-1.25917
ECK0787-YBIA	0.864191	-1.32917	-0.865275	0.146454	-0.100781	-0.57051	-0.279491	0.161649	0.02824	-0.828847	-0.630703	-0.281812	0.249121	-0.110762	0.081054	-0.005261	-0.111865	-0.042795	-0.863638	-0.1668	0.548604	-0.103007	-0.159419	0.400932	2.08616	1.3146	0.284209	1.00988	-0.415479	0.948887	0.229002	-0.407584	0.948342	-2.47515	-2.15027	-0.540023	1.15145	0.740799	0.673773	-0.960271	-0.821984	1.55795	0.90902	0.422617	0.583696	-0.52499	2.17831	1.56182	0.33435
ECK1404-YNBD	0.267046	-0.548241	-0.941446	-1.20647	-1.49549	-1.59783	0.768436	1.89856	0.748934	0.477349	-0.664644	-0.29552	-0.614989	0.618544	0.668395	0.880399	0.366785	0.256045	-0.158362	0.862307	1.14827	0.534126	-1.71531	0.29518	-0.372253	-1.18591	-0.137497	0.201804	-0.1348	0.713348	1.21093	1.66233	0.627077	-1.63903	-1.36443	-0.572016	1.24102	-0.065455	-0.706441	0.371346	0.312202	0.122138	1.14467	0.912961	0.695829	0.282663	1.2499	0.249623	-1.20706
ECK0488-TESA	-0.656713	-1.06898	-0.578889	-0.741273	0.09922	-0.243179	0.791426	-0.148289	0.138969	1.07734	0.227535	0.836738	0.547904	1.16482	0.337178	0.846151	0.776156	0.614834	1.29247	-0.765059	-1.58513	-0.388373	0.246967	-0.200129	1.44725	0.403785	-0.074775	-0.031975	-0.102548	-0.435558	-0.564537	-1.53319	0.231893	0.463111	0.172206	0.480729	-0.435921	-2.04761	-0.144916	-0.750031	-2.12795	0.13106	-1.93046	-1.94305	-0.378409	0.717926	0.975415	-0.764709	0
ECK0849-YBJO	-0.564441	-0.943113	-0.547588	0.459896	0.625066	-0.591147	-1.31744	-1.28834	-1.07385	-1.46493	0.68461	0.438367	-0.459881	0.704692	0.442933	0.406745	0.395519	0.556393	0.453927	-0.523425	0.061705	-1.55478	-0.005836	-0.276003	0.161945	-0.000636	0.157606	0.375768	-1.41634	-0.50687	-0.378562	-0.446641	-0.112891				1.43018	0.833454	-0.137348	0.620753	0.128728	-0.050713	-0.58364	-1.60699	-0.278102	0.029022	-0.154319	-1.1283	0.293589
ECK1113-PEPT	-0.646594	0.967296	-1.5758	-1.62279	0.135261	-0.785462	-0.36589	-0.019223	0.099574	-0.686081	0.543501	-0.022798	0.154581	0.751677	-0.443379	-0.675934	-0.008313	-0.789569	0.627156	-2.35196	0.721873	0.000759	0.196502	1.25752	0.067042	-0.015339	-0.292178	-0.613714	1.06897	1.33707	0.57071	0.173181	-1.12591	-0.180316	-0.96485	-2.0032	-0.46528	-1.07948	-0.105906	-0.105778	-2.06642	-1.27473	0.678325	0.459644	0.3146	1.51505	-2.00625	-0.741809	0.269895
ECK1021-YCDY	-0.424345	0.891286	-0.987688	-0.942966	0.096112	-0.494546	-2.71738	-2.0394	-2.31331	-1.44006	0.110011	-0.068335	1.85894	0.134428	1.89096	1.23858	2.07056	2.07399	-2.47076	-0.146716	1.84821	1.3992	1.08948	1.56412	1.12137	0.445841	0.908068	-0.348089	0.804695	0.866694	0.45783	0.266701	-1.73326	-0.006085	-0.240886	0.102412	0.553526	-1.85896	-0.838383	1.0935	0.788055	-0.203666	1.67403	1.66662	1.82274	1.27509	0.459234	0.190564	-0.292853
ECK1764-SPPA	-0.283109	-1.48008	-0.734276	-1.20568	0.699168	0.364868	-0.488749	-0.831137	0.480222	-0.335365	-0.258912	0.177071	0.001514	0.066044	0.621167	0.09031	1.59122	1.00596	0.481368	-0.979898	-0.361225	0.320049	0.613874	-0.257738	1.2505	1.72317	0.637944	0.962404	-0.870075	-0.08654	-0.772213	0.229272	0.624866	-0.111935	-0.037877	-0.576228	-0.608165	-1.75298	-0.758914	-1.43133	-1.8046	-0.554521	-0.579008	-0.177942	1.07968	0.28737	0.691196	0.023698	-1.66934
ECK2457-EUTS	0.007441	-0.909781	-1.35094	2.18385	1.90708	1.55321	-0.938537	-0.693021	-0.816263	0.069512	-0.114735	-0.109131	-0.081855	0.327556	0.121237	0.514658	-0.228282	-0.328533	0.640125	0.463435	0.416012	0.37205	1.41405	0.167976	-0.359337	-0.213847	-1.38911	-0.438263	-0.724629	-0.702465	-0.256711	0.225282	-0.365794	0.09285	1.28639	0.885694	1.67238	-0.221459	0.816066	-0.668803	0.670624	0.768065	-0.026021	-0.151013	0.382809	-0.670901	0.22791	-0.590768	0.42249
ECK1264-BTUR	-0.22268	-2.58195	0.556458	-0.532484	-1.15871	0.715325	0.142265	0.028079	0.48576	-0.687674	0.612147	0.402049	0.08101	0.417121	0.341459	0.474225	0.501963	0.814384	1.08013	-0.199694	0.41235	-0.758866	0.141848	0.63511	-1.02098	-0.874687	-0.851048	-1.11329	0.08933	-0.216353	0.099064	-0.259701	0.043741	-0.807994	-0.00786	0.529128	0.151817	-0.499587	1.07531	-1.70048	-0.722518	-1.69105	0.680929	-0.378744	-1.66412	-0.739611	-0.789589	-0.433532	-0.377539
ECK2322-MEPA	0.320529	-1.58068	-0.787852	0.246833	0.193055	-0.373842	-1.25267	-1.03985	-0.779186	-1.49057	0.122039	-0.212468	-0.043615	0.522714	0.761969	0.630138	1.02886	1.22288	0.249906	-0.053192	1.45813	-0.405641	0.707029	0.09477	0.3315	-0.091558	0.465495	0.297923	-0.562623	-0.342331	-0.159493	-0.122027	0.35173	-0.28838	1.03435	0.483	0.937525	0.745485	0.2141	0.299393	0.341014	-0.603477	1.69111	1.8241	-0.155983	-0.159088	1.05747	-1.61004	-0.314748
ECK1271-ACNA	-0.427357	-0.657666	-0.122529	1.03313	0.815707	1.37127	-3.1083	-3.42254	-2.48926	-2.29956	0.485886	0.620286	1.29731	1.44515	-0.604638	-0.349831	-0.092244	0.208787	-0.21088	-0.504083	-0.282121	-1.08577	-1.47202	-0.69619	-0.328136	-0.170083	-0.937834	-0.451386	-1.38478	-1.91972	-1.59289	-1.05725	0.937296	0.692562	0.206888	0.971546	-1.45716	-1.00824	0.904617	-1.32288	-1.07673	-0.975378	-0.037209	0.774772	0.407456	-0.880003	-0.474959	-0.054652	0.959779
ECK0830-DEOR	-0.308011	-0.080493	0.158135	0.473405	0.735299	1.04313	0.100794	0.396146	0.03148	-0.435787	1.47887	0.736995	0.247101	0.625916	1.18755	0.224762	1.2484	1.39221	-0.417305	-0.323983	0.06138	0.205103	-0.91759	-0.155002	0.182973	-1.00381	-0.025145	-0.887064	0.457422	0.076151	-0.071185	-0.628951	0.054065	-3.69505	-3.95811	-8.93695	-1.39096	-0.851695	-0.582913	-1.31901	-0.248531	0.181189	0.96096	0.729461	-0.722509	-2.15697	-0.795253	-0.600358	0.147322
ECK2748-IAP	1.00557	0.790713	0.448523	-0.594363	0.796354	0.238476	-1.88102	-0.997124	-1.84694	-1.38902	0.372911	-0.295415	-0.373404	-0.310805	-0.967493	-1.03591	-0.073211	-0.589442	-1.14995	1.58691	-0.483158	0.348912	-0.620645	-1.02117	0.691899	-0.076891	-0.423769	-0.490274	0.782407	0.700312	0.494856	0.455825	-1.00369	1.23052	1.03691	0.964122	-1.17617	-0.208194	-0.051425	-0.19928	-0.170738	1.29224	0.504846	0.249549	0.401895	0.432031	1.59407	0.215821	0.067586
ECK2624-YFJL	0.822255	1.28587	1.71161	-0.760926	-0.018262	0.344812	0.15587	-0.293861	0.361505	-0.474536	-0.781168	-0.411505	0.111139	-0.265154	-0.764503	-0.924413	-0.263337	-0.69438	-0.897397	0.536089	-1.28881	-0.255014	-2.01191	-1.39566	0.465128	-0.896531	0.524848	-0.324691	0.095958	1.57213	0.505198	0.71812	-0.498144	0.754848	0.897828	1.27544	-0.5475	0.769387	-0.180706	0.161481	-1.47882	0.118421	0.413362	0.032221	0.266483	0.310186	0.278413	0.193237	0.817422
ECK2800-FUCR	0.642213	0.732954	1.67865	-1.38166	-0.15567	-0.081109	0.011409	0.4251	0.673171	-0.896571	0.193154	-0.9181	-0.780362	-0.413124	-2.1034	-1.60136	-1.39878	-1.58482	0.170951	1.07246	0.515233	-0.525414	-1.02989	-0.745157	-0.139504	-0.426144	-0.598633	-0.211766	-0.862925	0.129041	-1.14866	-1.75077	0.978621	-0.325773	-0.317241	-0.488004	-1.25499	2.01201	1.73009	0.689798	0.268395	0.726358	1.04637	0.410308	-0.507283	0.416178	0.656024	-0.724094	0.902929
ECK3117-SOHA	1.34569	2.57029	1.7438	0.071609	-0.059839	-0.480846	-0.696456	0.067188	-0.504036	-0.145154	-0.459882	-1.42023	-1.00518	-0.973843	0.297495	-0.042595	-0.917341	0.115171	-0.515268	0.779893	-0.275479	-0.141057	-1.12349	-1.66641	-1.69367	-1.72467	0.162775	-1.5097	-0.086875	1.31366	1.40204	0.371132	-1.32549	-0.053796	0.609957	0.343277	0.305272	0.657745	-0.096022	1.2292	-0.67483	0.622803	1.22441	0.580895	-1.66203	-1.99881	0.966418	-0.962007	1.07871
ECK2273-NUOK	-1.04909	-12.0656	-5.04602	2.34998	1.42365	2.7982	0.178985	0.049749	0.437341	0.980181	1.22496	1.66528	1.1295	1.68093	1.4095	1.21885	0.835339	0.526871	-3.98188	-6.86995	-0.606577	0.319138	-0.547784	1.0316	-2.58456	-3.5526	-0.496714	-2.93434	-0.939702	-0.392996	-1.04024	-1.16799	0.871071	0.189825	-0.318189	0.761442	-0.257668	-0.132189	0.951394	-1.65961	-2.84729	-1.67773	0.724936	0.640192	-4.15577	-0.281515	-1.13939	-1.31991	-0.680303
ECK2643-YPJF	2.02718	1.66183	3.02784	-0.35927	-1.51246	-0.321831	-0.092564	0.428053	0.850497	-1.01998	-1.48088	-1.89861	-0.72869	-1.35791	1.5381	0.659457	0.469498	2.06056	0.010121	1.60029	-0.524565	-1.0457	-1.6587	-0.210056	0.652722	0.013367	1.70404	0.92295	-0.05206	0.979337	0.399597	0.389723	-1.35223	-0.096116	0.59676	-0.430824	-0.002178	1.01002	-0.236332	1.41975	0.810513	1.02005	0.05541	-0.502597	0.706843	-1.55174	2.11521	1.73577	0.079504
ECK2912-ARGP	0.545395	0.344235	1.4162	0.998952	-0.50594	0.727532	-1.30534	-1.03428	-2.33058	-2.30615	-0.357671	-0.866074	-0.390833	-0.865092	-1.73765	-1.06248	-2.35475	-1.51551	-0.097614	2.10998	0.413483	-0.16645	-0.343131	0.679081	-0.367944	0.25313	0.916843	1.26825	-1.03521	0.667347	0.351308	-0.538754	-1.35865	0.415486	0.376883	0.766463	-0.970233	0.884236	-0.542707	0.93535	0.484197	0.465587	0.153905	0.05126	0.442591	0.541017	0.70329	1.19541	1.33106
ECK3891-FRVX	-0.741055	1.4991	1.74449	-1.00435	-2.18259	0.330498	0.092357	0.986057	0.144223	-0.006288	0.341964	-0.87779	-0.903294	-1.27877	-2.70985	-2.54309	-2.46462	-1.76273	-0.253673	1.65459	0.601376	-1.41582	0.146345	1.94704	0.540444	0.168676	1.42813	0.758002	0.14759	0.961155	0.211173	-0.483684	0.735794	-1.46722	-1.01389	-1.86534	-1.13144	-0.591821	-0.902678	1.01856	0.403695	0.779553	0.667089	0.316268	-0.415341	0.718181	0.422562	0.851936	0.570221
ECK2282-NUOA	-1.44908	-9.69281	-6.05992	3.47061	2.55784	4.69305	0.197889	0.775922	1.49099	2.11378	1.64583	1.75161	0.70764	1.39752	2.17596	2.24471	2.00134	1.69717	-4.92536	-8.3717	-0.538892	0.082381	-0.708539	0.171342	-1.78482	-2.33989	-1.27125	-1.70519	-1.83337	-1.00475	-1.25059	-1.17985	0.35307	-0.753871	-1.17607	-0.237247	-0.362451	-1.2433	0.933746	-1.40668	-2.49873	-2.69518	0.670772	1.45136	-3.56705	-1.21216	-0.330775	-1.09678	-0.633678
ECK2744-YGBE	0.213958	1.82537	1.25201	0.870437	1.12147	1.43535	-1.16193	-0.815977	-1.0994	-2.29135	-0.475642	-1.46369	-0.238974	-0.880669	1.34015	1.3074	1.93854	1.55275	0.122169	0.406949	0.251288	-0.968719	0.397979	-1.29588	-0.587758	-0.314302	-0.180026	-0.045205	-2.23516	-1.33511	-0.807922	-0.75114	-1.64707	-1.16448	-1.28208	-1.71625	-0.306931	-0.321913	1.72535	1.42243	1.2745	0.551827	-0.045703	0.365508	0.895894	1.96344	-1.15255	0.799067	0.887254
ECK3483-PRLC	-0.528698	-0.369248	0.943856	-0.227699	-1.13817	0.92081	-0.01982	0.460947	0.170311	-0.773343	-1.30525	0.329211	-0.077645	-0.657506	0.291276	0.76595	0.53537	0.566162	-0.171451	-0.638758	-0.283635	-1.5133	-0.059794	-0.474495	0.138627	0.896152	0.92453	-0.971773	0.150944	-0.077721	0.743552	0.850056	-0.415487	0.984529	0.781931	-0.019724	0.279932	0.63839	0.188944	0.137937	0.075414	0.796884	-0.148164	0.100516	-0.930044	0.028542	0.049102	0.664129	-0.644225
ECK3367-YHFW	0.322897	0.167361	-0.371605	0.093811	0.072641	0.375587	-1.35289	-0.047041	-0.947874	-0.580095	1.95339	1.40133	0.352618	1.53262	-0.354732	-0.806899	-1.67919	-1.57046	0.792003	0.533472	0.760573	-0.970519	-0.392524	1.06276	0.268955	0.684164	1.27186	1.33063	-0.216012	0.746831	-0.014083	-0.869243	1.36108	0.616949	0.9277	0.265152	-1.62815	-0.162583	-0.064397	1.86993	1.67596	0.39593	0.678717	0.363139	0.186981	-1.50486	-0.243258	1.82208	0.307533
ECK1565-YDFA	3.81729	1.08139	0.483835	0.818141	0.229879	1.19492	0.634468	1.27752	0.672955	0.511804	-1.86687	-2.93951	-3.27004	-3.33669	0.29536	-0.183759	0.668669	0.477739	-0.422038	-0.345671	-1.20498	-1.14954	-3.26342	-0.744485	-0.73656	-0.525795	-0.18662	-0.281368	0.853955	-0.123092	1.11641	0.987592	-0.192338	-0.212912	-0.61044	-0.821155	0.855907	1.29677	0.740675	0.437675	1.71111	2.81173	-0.790468	-0.568734	-0.159419	-0.406569	2.04422	-0.839142	-0.914518
ECK4171-HFLC	-0.471449	0.721297	0.827721	0.107394	-1.6176	1.00527	-0.889719	-0.658933	-0.33578	-1.96599	-0.614621	0.537957	-0.441625	-0.341514	-0.297909	0.610894	-1.05052	-0.714592	1.0426	1.70253	0.334301	-1.0083	-0.951572	-3.08605	-0.483646	-0.795447	-0.116536	-0.370402	-1.03616	-1.0583	-0.673182	-0.913599	-0.354503	0.931937	1.04503	-0.383471	-0.549244	0.684492	0.474092	0.658406	0.475013	0.119769	1.56595	1.15305	0.111316	1.11005	-0.445271	-0.197633	-2.11668
ECK1621-CNU	-1.30416	-0.12423	0.651633	1.02644	0.42662	0.943916	-0.57654	-0.857077	0.052973	-0.106342	-1.97013	-1.47478	-1.06497	-1.81573	1.88802	1.15539	1.38989	1.21113	-0.013898	0.427049	-0.235478	-0.685701	-0.050836	-0.865175	-0.96004	-1.25466	0.469675	-0.034709	0.534345	1.01457	0.981678	0.910522	-0.254611	-0.054941	-0.407552	0.115947	0.438814	0.199172	-0.821792	0.260393	0.270871	0.869422	-0.472432	-0.678476	0.44469	0.942736	-0.078379	0.404363	-0.8829
ECK2218-YFAP	0.036978	-0.889937	0.351557	0.925933	0.356099	0.846447	0.351551	0.732049	0.576029	0.67332	-1.14639	-1.34991	-0.729123	-1.76743	0.424705	0.358101	0.749839	1.19939	-0.343578	-2.14632	-1.08671	-0.583803	-0.676482	-0.165253	-0.700705	-0.73226	0.155698	0.133603	-0.098488	-0.337166	-0.068688	-1.19521	0.022111	-0.062288	0.553045	-0.506927	-0.28102	0.049402	0.529508	-1.14024	-0.001807	-0.251718	-1.78625	-2.58831	1.3782	1.15638	0.270684	1.9847	1.03219
ECK4148-FRDC	-0.938866	-0.871662	1.04317	0.182739	0.013047	-0.416527	0.91998	-0.29481	-0.252051		-0.382731	0.062322	-0.273651	-0.643088	0.069324	-0.46381	0.047973	-0.481688	0.539244	-0.255394	0.203842	-0.448711	-0.154276	-1.15199	0.620968	0.79136	1.30847	0.563224	0.865944	2.57403	1.13304	1.35699	-0.430302	-0.400326	-0.338168	-1.15516	-0.181329	0.737828	-1.54675	0.049859	-0.099026	0.013274	-0.760918	-1.11875	-2.67931	-1.54063	-0.568011	-0.338803	-0.15893
ECK1668-YDHW	1.69142	0.075231	1.23832	0.666146	0.861297	2.37559	0.533917	0.774889	-0.004123	1.06124	-1.57439	-0.446066	-0.036388	-0.261835	0.461068	0.058836	0.106862	0.226848	-0.622974	-0.480115	-0.159332	-0.907657	-0.507207	-1.70914	1.14866	0.433697	0.023338	-0.018744	-1.03669	1.27779	0.486791	0.070653	-0.046237	-1.02397	-0.830149	-0.860199	-0.001977	1.11576	0.238063	0.601082	0.947129	1.22584	-0.749616	-0.66747	-0.793724	0.702791	1.59387	1.46764	-0.358563
ECK1613-UIDR	-0.144672	-0.179584	1.25341	-0.194073	0.396708	1.56982	-1.35786	-1.58299	-0.928686	-0.980932	-0.313248	-0.226171	0.0037	-0.014198	-0.535884	0.334445	-0.221926	-0.160789	-0.132352	0.267333	-0.831925	0.339709	0.319561	-0.549931	0.162001	-0.600867	-0.001535	-0.05549	-1.19355	0.364764	-0.175211	-0.440711	0.310175	0.542077	0.476758	1.37589	-0.051099	0.523362	0.675128	-2.22574	-1.58035	1.0802	-0.815912	-0.961159	0.316363	0.999225	2.26117	-1.01556	-0.212229
ECK2237-YPAA	-0.480298	0.105506	0.516921	0.661273	1.15548	1.46111	-0.630169	0.150995	-1.01577	-0.726456	-0.47426	-0.909153	0.334524	-0.841699	0.74649	0.332326	0.665048	-0.638182	-0.69447	-0.722796	-1.59642	-2.93981	-0.843033	-2.2602	-0.490481	-1.42245	-0.932664	-1.5204	-0.868185	-0.164828	-0.600993	-1.72894	-0.049534	1.38499	0.602281	1.80444	-2.13239	-0.030235	0.705284	-3.11122	-1.42459	-0.274247	-1.49834	-2.32966	-0.084031	1.36124	0.101637	0.321055	0.893099
ECK0612-DPIB	-0.267793	-0.815551	0.393948	-0.596943	-0.817371	-0.624444	0.281223	0.545973	-0.00295	0.52457	1.77142	1.48893	2.32449	1.35624	0.401257	0.044142	0.393076	0.2029	-0.420595	1.62818	1.59234	0.178508	-0.937655	-0.875238	0.748693	1.24996	0.98684	1.26296	0.246202	1.98055	0.871978	0.434431	-0.127912	-0.680735	-1.081	-0.026151	0.55454	2.69031	1.14739	0.648398	0.636404	-0.310042	1.26388	1.69406	-0.270927	-0.479516	-1.17184	0.292201	0.741074
ECK2285-YFBR	0.709291	0.105202	0.938611	0.647358	-0.277639	0.788445	0.566975	0.499472	0.043765	0.309279	-0.269329	1.49907	0.607822	0.905354	-0.264658	-0.405108	-0.463743	-0.662364	-0.452033	-0.776138	-0.971589	0.152472	0.708678	-0.241209	-0.034958	-0.607054	0.322725	0.276939	-1.09294	0.914015	0.647839	0.017938	0.27662	0.128109	0.161197	1.03157	0.393849	0.489601	-0.602409	-1.72941	-2.24308	-0.438533	-0.422621	-0.028243	1.04034	1.04075	0.452329	-0.452326	-0.252655
ECK1116-PHOP	0.045612	-1.30466	0.389017	1.05988	0.263952	0.318968	0.296713	0.057547	-0.245161	0.571848	1.33459	0.094095	0.768457	1.07793	1.36485	1.54963	1.74734	1.76893	-0.566821	-2.54577	0.570391	-0.303866	-0.90651	-0.237254	-1.09103	-1.20339	-0.374508	-0.978666	-0.908237	0.152661	-1.56616	-0.467435	-0.91602	-0.946906	-1.39908	-0.007777	0.942066	2.00939	1.37884	-0.045283	0.097083	-1.84178	0.664563	-0.034772	0.165141	-0.897807	-1.95807	-2.19461	1.65642
ECK1818-YOBD	1.14648	1.25819	1.67477	-0.445953	-0.437451	-0.435386	-0.04296	-0.78798	-0.104975	-0.494761	-0.320085	-0.416147	0.078185	0.300604	0.048214	-0.885778	0.577528	1.05141	-0.64208	-0.522244	0.367763	-0.694106	-0.756121	0.251114	1.82682	1.931	1.74198	1.71252	-1.01995	1.23198	0.570281	0.151742	0.474766	-1.16331	0.082436	0.444686	0.768426	2.01039	0.135384	-0.038358	1.06272	0.380897	1.29768	0.892249	0.98637	-1.11835	0.828001	0.926839	-0.127156
ECK0117-ACNB	-1.70386	-1.78492	-0.814905	1.10515	1.27167	2.51979	-0.673913	-0.203432	0.652226	-0.268024	0.21834	0.298553	0.495569	0.400971	1.64255	1.5426	0.774213	1.00756	-2.44739	-1.6484	-1.99552	-1.08352	-1.69827	-0.004169	-2.02087	-2.06632	-1.69929	-2.10829	-0.834324	-0.899609	-1.22583	0.30757	2.05195	-0.797819	-0.214554	0.451298	-1.42621	-0.583345	1.52939	-1.69989	0.907832	1.34834	0.055776	-0.205815	-2.03065	-1.85005	-0.766077	-1.82515	0.609853
ECK2352-YFDO'	0.476257	-0.120457	-0.297226	-1.69503	-0.468228	-1.81466	0.333977	0.181388	0.259263	1.93261	-0.456181	-0.695258	-0.303761	-0.38646	-0.458066	-0.707239	0.120087	0.208317	-0.42766	-0.939074	-0.230615	-0.216101	0.317555	-0.611098	2.54561	2.14671	2.29989	1.78513	-1.56539	0.559098	-0.234872	1.06324	0.243743	-1.60584	0.482758	0.966045	0.189383	0.472404	-0.386848	-1.04312	-0.695296	-0.254715	-0.207556	-0.488504	-0.413916	-0.263828	1.34803	-0.413955	0.081077
ECK1889-CHEA	0.6014	-0.422947	-0.256932	-0.869121	-0.8457	-1.04472	0.832584	0.849227	1.1224	-0.080262	-1.08493	0.657608	0.236666	1.28326	-0.105346	0.081304	0.615753	2.06215	0.564646	1.245	0.670473	-0.41765	-0.186074	-0.058183	0.2644	0.025404	0.381279	0.544103	-0.363612	-0.087647	0.227418	0.999053	0.103003	1.38553	0.270658	-0.279056	0.057831	1.55014	0.09139	1.24132	0.187624	0.628623	-0.382473	-0.548103	-0.35592	0.213552	1.24154	-0.648543	-0.616132
ECK1849-YEBG	0.213897	-0.401697	0.438279	-0.520181	-0.183941	1.17015	-0.416362	-0.809025	-0.964528	-0.615903	-0.403278	1.7229	1.85706	1.98676	-0.1133	-0.328739	-0.747559	-0.407067	0.468165	0.663604	-0.091898	-0.521063	-0.902506	-0.600316	0.166741	0.601714	0.239506	0.184733	-0.948668	-0.574305	-0.788922	-0.099724	0.490147	-0.334823	-0.037018	-0.436346	-0.832387	0.37989	0.207958	-0.51186	-1.18085	-0.661265	-0.231041	-0.684897	-0.563599	-0.538306	0.332387	-1.29291	-0.443731
ECK0711-SDHD	-0.438372	-0.608913	-0.408057	-0.197112	-0.368109	1.00944	-0.498417	-0.503008	-0.690712	0.014543	-0.399187	-0.05984	0.033523	0.169227	-0.841132	-0.628113	-0.867643	-0.762119	-0.880751	-0.381002	-0.71083	-1.33911	-1.06435	-1.14754	-0.524822	-0.431108	-0.948149	-0.296126	-1.04258	-0.906828	-1.13398	-1.13241	-0.615568	-0.222141	-0.548727	-0.287441	-0.590404	-0.441459	0.686078	-0.414602	-0.315192	-0.706698	-0.433884	0.23082	-1.67794	-0.983744	-0.762168	-1.98746	-0.043499
ECK2414-YFEK	0.271878	0.480176	0.2024	-0.158822	0.705923	-1.0086	-1.11756	-1.70541	-0.844658	-0.140442	0.09912	0.179473	-0.885814	0.058858	-0.835377	-0.216472	-0.212027	-0.377222	1.32548	0.85268	0.912939	-0.315034	1.05231	1.17671	0.724263	1.21102	0.18117	1.36641	-0.134659	1.0191	-0.422112	0.263737	-1.5009	1.49728	-0.331849	-1.22264	0.421123	0.917491	-0.818791	1.45821	1.0607	-2.09371	2.17442	1.83275	0.012569	-0.003307	0.502428	-1.31421	-0.463879
ECK2213-ATOC	-0.395316	0.380368	-0.305929	-2.25335	0.537332	0.664461	-1.24425	-1.10588	-0.480935	-0.388368	-0.19219	1.53921	0.012394	1.32733	-0.857712	-1.19924	-0.807688	-0.644935	1.30814	0.783691	0.46925	1.19516	-0.534298	0.37572	1.49192	1.59603	0.224507	-0.154225	0.612708	0.166472	-0.564356	-0.489627	-1.11767	0.270011	0.033364	-0.566061	-0.252779	-1.03748	-0.10043	-1.50074	-1.24766	-0.126809	-1.03744	0.435272	1.44104	0.69693	-0.662861	-0.845684	-3.28401
ECK1914-YECF	0.331525	1.16342	0.492362	-1.51636	-0.875143	-0.220465	-0.077886	-0.838257	0.155732	0.186193	-0.905105	0.240572	-0.429459	0.484054	0.233923	0.17907	-0.477711	-1.34227	0.335733	1.57452	1.84013	-0.732806	-0.505689	-0.14115	0.095271	0.627106	-0.81457	0.408306	0.451206	0.436493	0.907405	-0.142183	-1.16721	-2.4045	-2.6313	-2.11212	1.01718	0.698607	0.253924	0.846636	0.946977	1.10823	0.39896	1.06495	1.61195	0.418018	-0.65421	-0.06435	-1.60082
ECK3016-QSEB	-0.366345	-2.64058	-0.585407	-1.23681	1.5176	1.3542	0.464183	-0.386634	-0.062815	-0.089733	1.66945	1.07342	0.75152	1.01876	1.67297	3.03832	2.08745	1.32442	2.33955	0.049519	0.036109	-1.15527	0.263559	-0.202145	0.785203	0.016921	0.052642	-0.240375	-0.041231	0.343864	-0.822194	-0.758589	-0.377971	1.72226	0.901394	-0.022628	-0.552404	-2.47682	-1.17309	-0.284467	-0.999068	-0.194711	-1.06943	-0.260646	1.44365	0.95409	-0.701745	2.05417	1.24736
ECK2007-YEEE	0.162681	-3.31558	-0.725717	-0.966246	0.730436	0.396194	1.62612	0.735945	1.1378	1.63993	-0.343579	-0.203625	1.27307	0.37269	1.1467	0.835635	1.42576	1.54097	0.564724	-1.0064	0.415311	-0.246783	0.67685	-1.20006	1.72691	0.441156	0.687796	1.55914	0.192654	0.751561	0.382997	1.02645	0.724451	1.04994	0.519934	-0.807578	-0.29524	0.330294	0.637754	0.671498	-0.799035	0.672282	-0.846788	-0.774055	2.18989	0.148573	0	2.3001	-0.052677
ECK1466-YDDL'	-0.565808	-1.45718	-0.281858	1.36881	1.35698	1.64448	-1.98963	-2.19559	-1.05236	0.069363	0.030972	0.766412	1.19672	0.876755	0.779821	1.04455	-0.242248	-0.638572	1.21918	-0.63939	0.371366	-1.98106	-0.856138	-0.100254	0.77153	0.350489	0.078916	0.419718	-2.02542	-2.45181	-2.56079	-2.50725	1.04288	0.506719	1.30375	1.52378	0.255419	-1.21667	1.23351	-0.84229	-0.632718	-0.321897	-0.470441	-0.091902	0.720883	0.447432	0.84474	0.30746	0.942528
ECK3861-GLNG	0.462164	-2.44568	0.035177	-1.37818	-0.492321	1.2093	-0.498008	-0.40499	-0.018252	-0.691943	2.98835	1.9801	2.40772	2.63526	2.29886	0.518701	1.5841	2.27212	1.44949	1.30104	1.22073	-1.29186	-1.40676	1.43252	-0.291201	-0.690767	0.096078	-0.763195	-1.08486	-1.15861	-0.084305	0.252453	-0.318198	-2.66406	-0.717849	-1.66405	-1.45089	-0.887181	-0.535959	-0.327827	-0.059732	0.274698	1.00402	0.823896	-0.205644	-1.39629	0.779191	0.537265	-0.270489
ECK2109-YEHI	1.47838	0.076756	0.030525	-0.00668	0.328947	0.735073	0.078333	-0.521181	0.335963	-0.208919	-1.51421	-0.691694	-0.486102	-0.135379	0.379271	-0.815037	0.366634	-0.333305	-0.189267	-0.350007	0.117031	0.764498	-0.836358	-0.633907	-0.412788	-0.479382	0.446622	0.821575	-0.273277	-0.608789	1.15364	-0.25197	2.29511	0.379583	1.82538	0.62125	0.680079	1.48186	0.811636	0.187188	0.062333	0.563187	0.113541	0.544049	-0.083107	0.194708	1.79329	0.593838	-1.41057
ECK1547-YDFP	0.358038	-0.164574	-0.547234	0.612982	0.468419	0.496414	-0.6363	-1.09303	-0.866106	-0.518048	-0.468451	-0.609125	-1.00749	-0.648301	1.28897	0.218154	1.33633	1.70823	-1.16885	-0.381292	-0.443528	0.291832	-0.79076	0.161044	0.001236	-0.485173	0.263785	0.108774	-0.243785	0.442155	0.267505	0.404223	0.048532	-0.246291	-0.126045	0.030147	-0.188328	0.70147	0.88021	-0.158548	0.306662	1.09508	0.010775	-0.02655	-0.239637	-0.369766	1.35063	-0.248981	0.262602
ECK4117-DCUR	1.06508	0.101568	1.20405	0.475893	0.208886	-0.254583	0.235477	1.09465	0.156707	-0.520423	0.630518	2.09046	1.5533	1.77586	-1.83828	-2.07294	-1.04149	-1.07613	-0.640528	1.07906	-0.58252	-0.283042	-0.615503	-1.77931	-0.052691	0.150394	0.466981	0.013478	0.978432	1.9444	0.396332	1.22997	-1.02195	1.24549	0.646385	0.946835	-1.82784	-0.04007	0.288283	0.441995	-1.13175	0.230024	0.098502	-0.010502	1.20484	-0.395592	-0.527951	-0.378765	0.097957
ECK1014-PGAA	-2.70645	-5.7896	-2.1242	-0.447762	-0.310868	0.499653	-2.3902	-1.98671	-2.86519	-1.89155	1.17699	0.982	0.881464	1.09261	1.51085	1.03329	0	0.51689	-0.529048	0.364554	1.41661	-0.213749	-0.031891	0.371622	-0.594618	-0.499397	0.235625	-0.542825	0.23872	0.282213	-0.786542	-0.86898	-2.34201	0.475552	0.438236	-0.057732	0.69621	1.25589	-1.86813	0.41379	-1.03482	-0.00782	2.01038	1.73977	-1.68179	-2.63126	-1.47273	-2.06869	0.338377
ECK2043-CPSB	0.023204	0.913957	2.2911	0.182093	0.038349	0.092519	0.427793	-0.441219	0.640084	-0.022373	0.037331	-0.006158	0.271311	-0.346042	0.50184	0.162654	-0.589629	0.386088	0.842829	0.159116	-0.294978	-0.181528	-1.02182	1.12069	0.87291	0.885003	1.92021	0.904207	-0.598968	0.197501	-0.061085	-0.630049	-1.4349	-0.399425	-0.265181	-0.584582	-0.706457	-0.801012	-0.428784	0.199522	-1.50831	-1.09631	0.497776	-0.097152	-0.973821	2.25577	-2.12099	-2.00407	1.72978
ECK0994-YCCJ	-0.233162	-0.439078	0.625444	0.063163	-0.668185	-0.409609	1.19187	0.520466	0.719659	0.261518	0.13513	-1.43869	-0.926467	-1.20369	0.802877	0.31206	0.469726	1.0755	0.266237	0.885466	0.119588	-1.12935	-0.387309	-0.004257	-0.225972	0.78136	2.60506	1.74409	-1.11163	-1.41637	-0.387234	0.466301	-0.315688	-1.36546	-0.737481	-0.538884	0.559777	0.399194	0.352854	-0.404083	-0.714083	0.230346	-0.067719	0.231184	-0.485052	-1.66898	0.403774	0.492861	0.587799
ECK1088-FHUE	0.04668	0.534126	0.645801	1.32371	-0.348518	0.594598	-1.77068	-1.35398	-1.07494	0.575486	-0.049446	-0.709517	-0.30514	-0.539272	0.58615	0.58731	0.436756	1.08554	0.386316	0.467524	-0.992454	0.05615	-1.42351	0.981512	-0.364043	-0.552878	0.026133	-2.06191	-0.477483	0.575398	-0.098262	0.772383	-0.139421	1.28493	1.31401	1.34912	-0.142308	-1.42627	0.368862	-2.05437	-0.982752	0.067651	0.044767	-0.115644	-0.477169	1.08217	-0.386172	-0.122468	1.57273
ECK0360-YAIP	0.890683	-1.72064	-0.204586	-0.617575	-0.347572	-0.731131	1.27685	0.647748	0.523572	0.580298	0.535616	0.710482	0.6311	0.433305	-0.854372	-1.11643	-0.65299	-0.538735	-0.144448	-0.590478	0.787448	0.226669	0.854824	0.414678	1.56762	1.40575	3.25038	2.20889	-0.114141	0.809802	0.073421	0.27331	-0.629969	-0.261113	-0.343562	-1.00326	0.662398	1.3499	-1.87492	1.39776	0.608596	-1.9531	0.423333	0.660087	-0.638284	-1.88776	0.484043	0.487693	-0.44226
ECK1377-LDHA	-0.226577	1.12092	2.38664	-0.57345	-1.03226	-0.661582	2.14809	1.48395	2.02511	0.329039	0.15119	1.13215	1.12423	0.758669	-0.771552	-0.176341	-0.748879	-0.067617	-0.516624	-1.1553	0.819923	0.637189	-0.345744	1.11326	-0.764139	-1.59872	-0.917319	-3.38463	1.75353	0.316326	0.690496	1.01237	-1.74132	-0.772625	-1.0829	-0.750863	1.24737	-1.22467	-1.43183	1.1251	0.065478	-0.988869	-1.27037	-1.77211	-0.334715	0.21973	-1.46158	1.21887	0.227574
ECK0794-FIU	-0.6864	2.1667	0.4642	0.503179	0.537931	1.34061	-2.93102	-2.59026	-1.5374	-2.82624	0.657651	-0.410373	0.229297	-0.00226	1.67895	2.38672	0.683579	-0.164083	0.685591	-0.101117	-0.406123	-1.17434	-0.063446	1.70432	-0.295763	0.113491	-0.380665	1.08255	-0.394615	-0.486714	-1.55717	-1.04184	-0.994795	0.389966	0.760074	1.44036	1.97384	0.762014	1.57202	0.130799	1.21732	1.19546	1.12391	1.37372	0.265319	-0.629796	-1.40318	-0.152887	2.52732
ECK0398-ACPH	-0.472586	-1.30102	0.058382	1.17504	-0.147991	0.991929	-1.26546	-1.55689	-1.71083	-1.36671	0.079951	0.466952	0.312342	0.732185	0.647919	0.629816	0.277749	0.090359	-0.770713	-2.73895	-0.638437	-0.423392	-1.3649	-0.597055	-0.5042	-0.899546	-0.355623	-0.755869	-1.49685	-1.34339	-1.30229	-1.19371	-1.06695	0.260102	0.55493	0.820227	0.239104	-0.186496	0.584308	-0.68487	-1.68921		-0.023338	-0.130078	-0.709542	0.635805	-1.03778	-0.732977	0.405055
ECK2331	0.057335	0.075074	0.66995	0.857687	-0.36809	-0.326855	0.544071	1.01103	0.696057	0.228116	-1.01736	0.919449	0.089391	0.13423	-0.29735	-0.576367	-0.791108	0.26308	-0.335551	-0.748605	-0.840273	-0.282325	-0.713275	0.263046	0.173532	0.287196	1.34423	0.949231	0.235846	-0.339732	0.67748	-0.375007	0.207933	0.446794	-0.007433	-0.441145	-0.532475	-0.994366	-0.433593	0.007882	-0.211795	0.048115	-0.471247	-0.841485	-0.067187	1.0614	0.17562	-0.579989	-0.331566
ECK3132-YRAJ	-0.513645	0.586427	0.619983	0.718906	0.269194	-0.430764	-1.31516	-0.389208	-0.305155	-1.03341	1.42592	0.177564	0.344599	0.192699	1.0918	0.345493	0.446789	-0.363264	-0.461311	1.17374	1.39437	-0.849489	-1.28452	2.5385	-1.46744	-2.22002	-0.518239	-1.26085	-0.362552	-0.284224	-0.240593	0.098079	-0.176934	-1.36094	-1.65687	-1.34341	0.140194	0.207592	-1.06201	1.99711	2.01959	0.321309	0.826441	0.658115	-1.49419	-0.519379	0.589166	-0.911985	1.41734
ECK0508-YLBA	-0.603862	0.420829	0.221434	0.729638	-1.05651	-1.43558	-0.077629	-1.6902	-1.34743	-0.2182	-0.063342	1.15078	0.870163	1.17958	-0.238321	0.011866	-0.446053	-0.162796	0.540098	-1.19794	0.387067	-2.23491	-0.663487	1.457	0.120852	0.18451	0.274343	-0.330696	-0.631518	-0.437659	-0.296569	0.209643	-0.857193	-0.388448	-0.449526	0.900117	1.87121	-0.048086	0.233838	0.496935	0.386736	-1.79314	1.02843	0.995562	0.433463	-0.567443	-1.48218	-0.567327	1.06962
ECK2102-YEHB	0.186351	-0.399398	0.859872	-0.256987	-0.499201	0.602057	1.01363	0.257211	1.24806	0.097029	-1.39758	-0.133957	-1.68011	-1.37571	-0.6843	-0.400533	-0.824777	0.257968	-0.15719	-0.108306	-0.230413	-0.888578	-0.668481	-0.251806	0.083273	-0.078057	1.67422	0.652495	-0.611675	-0.177898	0.68487	1.00029	-0.524707	0.380541	0.086416	0.296855	0.87473	-0.934415	-0.887566	0.286343	-0.075874	-0.089743	-0.416951	-0.764798	-0.560334	0.755079	-0.264319	1.61206	-0.781902
ECK1166-YCGK	-1.27763	-3.2612	-2.09928	0.17812	-0.288522	0.674494	-0.558843	0.044738	-0.073974	-0.629246	0.538908	-0.047518	-0.671735	-0.617062	1.01419	0.561997	0.960696	0.842538	-0.28864	-0.610459	0.123992	1.32183	0.507923	0.639481	-0.212087	-0.56188	0.426534	0.150493	-1.05758	-0.691532	-0.476279	-0.232464	1.23155	-0.505324	-1.43564	-1.59635	0.27477	-0.623774	-0.052905	-0.858381	-0.655667	-0.477073	-0.322046	0.575579	-0.279805	0.330405	-1.04115	1.10095	-0.609707
ECK2854	0.233729	-0.628884	0.062531	0.312325	-0.476333	0.135254	-0.973885	-0.707024	-0.092982	0.613529	-0.468971	-1.96707	-0.848332	-1.58472	-1.20888	-0.318246	-0.676134	-1.06084	-0.058021	-0.451364	-0.206698	-0.99071	0.097397	0.434601	-0.128809	-0.147416	0.354406	0.526714	-1.25069	-0.349222	-0.272116	0.356441	0.109554	0.6229	-0.301474	-0.190426	-0.407943	-1.08211	-0.751261	-0.108469	0.90971	1.04668	-0.408556	-0.162493	0.904061	0.687157	0.557332	-0.129856	0.230952
ECK0559-YBCH	-1.86539	-2.04613	-1.91867	1.09957	-0.674787	0.709737	0.138877	0.18907	0.643327	0.117177	-0.95015	-0.489306	-0.952375	-1.10435	-0.1317	-0.94096	1.03389	0.54538	0.128794	-1.66092	-0.392472	2.18944	1.14958	2.65228	0.943685	1.18568	1.32328	1.55102	0.116297	-0.073921	-0.153431	1.1295	1.75233	0.093394	0.38213	0.303639	-0.457116	-1.55174	-0.447364	-1.44641	-1.31034	-0.993878	-0.426097	-0.057708	-2.83209	0.285277	1.11829	-0.520542	-1.41032
ECK1886-TAP	-0.102394	-0.345837	0.381715	1.45193	1.4974	1.30426	-1.96471	-0.899448	-0.752698	-1.10881	-0.310468	0.472124	0.985449	0.753143	-1.12619	-1.12115	-0.580529	-1.12877	0.015578	-0.345438	-0.375303	0.290215	0.636132	0.40193	0.52336	0.296808	1.32116	0.821714	-0.04683	-0.073889	-0.472329	-0.073994	0.347112	-0.984759	-0.262198	-0.813931	0.438676	-0.309765	-0.43221	0.158065	1.25379	0.972461	-0.840575	-0.415545	-0.360023	0.785273	-1.00129	0.827665	-0.023878
ECK1253-YCIG	-0.032771	-0.438601	-0.018818	0.631382	1.5171	1.41887	-1.00668	-1.11536	-1.04428	-0.261547	-0.78246	-1.41665	-0.143199	-0.589627	1.38828	1.5567	0.884401	0.929708	0.095504	-0.475361	-0.856141	-1.18062	-1.31718	-1.26049	-0.697041	-0.632773	-0.999021	-0.419494	-1.33435	-1.38275	-1.12745	-1.06576	0.20986	-0.227356	0.823576	0.328972	0.313964	-0.220565	1.14759	-1.33553	-1.00872		-0.742764	-1.09139	-0.542345	-0.384971	-0.287342	-0.779662	-0.15629
ECK0638-YBER	-1.51429	-0.541606	-1.05879	-0.10091	-0.783501	-0.083037	-1.27361	-0.970562	-1.12356	-1.40207	0.271022	-0.811171	0.532675	-0.392976	-0.242245	-0.674596	-0.745944	-0.811743	-0.272549	-0.924789	0.285049	-0.785889	-0.428643	-0.136645	-0.44657	-0.673337	-0.645636	-0.936954	-1.24384	-0.496554	-0.200522	-0.823422	0.123458	1.0052	1.79043	0.505452	1.74651	0.963329	1.83799	-0.489567	-1.31381	0.032973	-0.010309	0.37852	-0.417112	-1.09278	0.526546	0.523366	-0.120702
ECK0255-YKFA	0.248848	0.301991	-0.607951	-0.150865	0.245042	0.486213	1.41326	0.820163	0.73292	-0.000631	0.413731	-0.375903	-0.167237	-0.46646	0.167756	0.656857	0.54198	0.540199	-0.236243	0.240431	-0.640793	-1.64729	-1.96031	-0.379504	-2.51784	-4.41797	-0.868828	-0.947791	-0.343107	-0.416326	0.018153	0.633601	-1.49191	-0.221735	-0.020919	-0.620777	0.191741	-0.032952	-0.428256	-0.447061	0.401316	0.750598	-0.936675	-1.19812	1.69531	-0.218966	0.286145	0.428194	-0.083466
ECK1328-YNAJ	-2.32689	-2.14803	-1.83854	0.009158	0.846075	-0.350564	0.071387	-0.344948	0.378468	-0.245894	1.65261	1.22864	0.652694	0.757827	0.796188	0.712221	0.791656	0.581172	-0.220814	-0.002657	1.23079	0.217308	-0.7923	-0.198156	-1.86112	-1.48594	-0.931073	-1.53819	-0.361794	-0.397456	-0.614357	-0.561274	-0.969978	-0.284689	0.557438	-0.657442	1.40531	1.16465	-0.03649	0.033734	-1.08618	-0.957215	0.432648	0.655971	-0.461528	-1.64637	-0.862319	-1.29989	-0.418574
ECK1340-DBPA	0.66113	0.091021	0.89109	-1.60947	-2.69043	-0.949472	-2.75585	-2.06702	-2.73529	-2.47406	0.686511	0.155863	2.04184	0.654229	0.372841	0.680102	0.053947	-0.000657	-1.67104	-2.66064	-1.22233	-0.21126	-0.27083	-0.398024	0.850889	-0.379758	-0.4789	-1.3543	-1.6342	-1.21123	-1.21666	-0.852593	-0.377025	-0.044161	0.262476	1.25011	-0.72481	-0.321776	1.35054	-0.648675	-1.35022	-2.14942	-0.070378	-0.972015	-0.352483	0.065635	0.253012	-0.833209	0.074427
ECK0692-YBFC	0.585268	0.145823	0.197624	1.07485	0.499284	0.325061	0.206416	-0.037166	0.675025	-0.399941	-0.189031	0.538755	0.302529	0.286531	0.595256	0.87144	0.626083	0.94455	-0.17381	-1.60767	0.3364	-1.21305	-0.839847	0.037542	-0.887031	-1.00766	-0.305439	-0.535182	0.015896	0.023612	0.366916	0.698101	-0.634588	-0.209156	-0.786711	-1.28602	0.224074	1.7302	-0.457791	0.594059	1.00782	0.055709	0.435373	0.963299	-0.233421	-0.556428	0.15393	0.502364	-1.03959
ECK3391-ENVZ	1.04402	-4.82091	-3.47741	1.62048	1.28729	1.42008	-2.09772	-0.678986	-2.96369	0.403126	0.322983	-1.92511	-2.51046	-2.26517	-0.349324	-2.82509	0.358054	-0.424737	-0.434508	1.53634	0.575033	0.489195	-0.120907	-0.025607	-1.54191	-1.17371	0.455077	-1.11699	-0.419097	-0.216855	-0.014941	0.996961	-2.30333	-0.241667	0.524698	-0.072395	-0.184795	0.28111	-0.266185	0.462736	0.766223	0.061078	0.5987	0.7842	-0.360614	-0.978208	0.3255	-1.37313	-1.81936
ECK0148-MRCB	0.166812	0.87297	-0.189981	-1.23724	-1.25098	-0.207756	0.155742	0.353271	-1.34862	-0.441052	-1.30136	-6.16157	-12.0745	-10.8119	-1.19289	-1.76013	-1.66933	-0.953646	-0.362684	-1.73187	0.085775	0.753174	1.53338	2.09709	3.10076	1.83707	-0.789421	-2.82208	-1.34394	-2.52524	-4.88885	-10.7796	1.29693	-1.51559	-0.564712	-1.1388	0.752743	1.95425	0.461654	0.527816	0.869257	0.001011	0.0053	-0.302505	0.589612	1.12542	-0.165661	0.809028	0.208411
ECK0791-YBIJ	1.31574	0.365587	0.513336	-0.840281	-0.319402	-0.399156	1.31215	1.12469	0.984962	0.380888	0.854124	1.22193	0.876446	1.19206	0.694833	-0.254557	0.561867	0.205765	-1.55073	0.827026	0.108642	-1.29614	0.23169	-0.327902	-0.884421	-0.651111	-0.431642	0.078662	0.690375	2.47057	1.47826	2.15389	-0.169638	-1.16899	0.416543	0.24766	-1.30936	-0.175595	-1.11778	0.91419	-0.19098	-0.738348	1.72541	1.39397	1.0919	0.329234	0.227841	0.940559	0.467284
ECK2509-YFGM	-0.741007	-1.41429	-0.267862	0.283956	0.135321	0.614389	0.747475	0.740054	0.366541	-0.134378	0.393814	0.293559	-0.437453	-0.080214	-0.311702	0.016813	-0.365089	-0.485619	-0.643038	0.414985	-0.584527	-0.343093	-0.796279	-1.16477	1.10464	0.512435	0.078512	0.425275	-0.511592	0.952843	-0.155235	1.15032	-0.487044	-0.697083	0.745467	0.760666	-1.9707	-0.67528	-0.408316	-1.21691	-1.22487	0.348589	0.033398	-0.376597	0.2543	0.411113	1.20025	-0.438148	0.281625
ECK1407-YDCF	0.048994	0.124649	0.103986	-1.76384	-0.622581	0.020206	-2.17823	-2.83919	-2.23746	-1.27454	0.076584	-0.032155	0.778314	0.624053	0.204183	-0.034137	0.398357	0.124679	-1.41682	1.23853	0.013081	-1.87917	-0.447173	0.508147	2.12157	1.47883	1.31075	1.43635	-1.09234	1.52969	0.220767	-0.013984	0.363631	-0.911503	1.07559	1.00917	0.008097	0.494263	0.111018	0.210947	-0.187113	-0.736259	1.77327	2.38336	-0.446686	-1.01272	0.609859	-1.10024	1.01073
ECK0867-YBJD	1.12254	0.712809	0.982669	-1.58754	-1.40658	-1.05972	0.286941	1.31898	0.463282	0.294819	0.639216	2.57426	1.88967	1.90968	0.418696	0.518577	-0.960571	-1.24848	-0.302644	2.43919	1.10693	-0.592078	-1.75428	1.1575	1.6774	1.35025	1.87075	0.524744	-0.250757	-0.286153	1.30261	-0.463152	0.339791	0.458832	0.598049	0.590125	-1.83913	0.92986	-0.361702	1.35067	0.817128	-0.369114	2.21563	2.1066	1.01567	-1.42599	0.552307	0.209283	0.950871
ECK2646-YPJC'	1.46936	1.11511	1.4476	-1.00569	-1.1659	-0.742344	1.08175	0.199069	0.603793	0.895764	0.092743	1.65511	0.882333	1.48074	-2.20695	-1.75739	-1.44823	-0.758518	0.99729	1.42412	1.80372	0.0015	0.357394	0.69534	-0.453827	0.241992	0.010199	0.971941	0.635889	1.30882	0.940401	0.387488	-1.42135	1.63213	0.39531	-0.198431	0.100987	1.43248	-0.917094	1.49443	0.79327	-0.533838	0.807656	1.13334	0.03364	-0.320761	0.761975	-0.51174	-1.42507
ECK1430-YNCJ	0.805449	0.0311	1.00179	-1.1168	-0.634616	-0.452828	1.40018	1.0683	1.50871	0.226381	-0.956053	0.071191	1.93588	0.990289	0.442541	0.706002	-0.192166	0.177039	0.40211	1.38808	0.534062	1.64253	0.601558	1.47236	0.957259	1.06031	1.21493	1.19683	-0.026465	0.320609	1.00375	0.596907	0.22037	1.34209	-0.227456	0.372869	-0.088698	-1.68429	-0.917759	-0.242716	0.121888	-0.247074	0.074487	0.326558	0.8358	-0.212011	1.36486	0.812619	-0.173263
ECK2205-ADA	0.227584	-0.265285	-0.856135	-0.830212	0.010039	0.896464	0.786382	0.746585	0.394182	1.53504	0.336457	0.875834	0.211414	-0.247607	-0.043312	0.618482	0.711261	0.128876	0.829682	0.364589	0.568641	-0.144639	0.544557	-1.78709	-1.66864	-2.28038	-0.020491	-1.55658	0.171053	0.213404	-1.1761	0.269667	-0.035777	1.89488	0.650379	-0.730952	-1.77492	-1.00993	-0.022532	0.798543	-0.65798	-0.918789	-1.9972	-2.68144	2.30295	0.991612	-1.71327	1.87704	0.82083
ECK1828-HTPX	-0.307672	-1.56319	-0.989853	0.946061	0.632878	1.92504	-0.196235	-0.35632	-0.252144	-0.252676	0.280858	-0.904527	-0.778036	-1.26077	0.346158	0.701178	0.664417	0.383959	1.12087	0.080772	-0.167041	-1.03604	-0.461348	-3.66917	1.32966	1.0312	0.033992	0.109907	-2.81385	-0.44268	-1.12575	-0.411985	0.099185	0.171792	-1.07532	-0.697051	-0.665793	0.494392	1.29807	0.049809	-1.14024	0.637377	-1.00025	-0.753269	1.16839	0.559438	-0.568842	1.1097	-0.633968
ECK0893-PFLA	-0.129594	-0.561377	0.187357	0.483772	1.28973	1.24005	-1.42826	-1.53606	-1.65352	-0.519517	-0.275283	-0.704026	-0.506181	-1.17086	-0.766204	0.428321	-1.04716	-1.52415	0.306535	-0.495832	0.094724	-0.764652	-0.088119	0.467484	-0.388491	-0.26454	-0.387554	-0.527084	-2.83785	-1.40235	-2.20226	-2.3271	-0.237692	1.30885	2.17705	2.72804	-0.56014	-0.510074	1.41987	-1.01702	-1.50277	-1.40711	-0.692914	-0.084477	2.54578	-0.339109	0.296785	0.521952	0.32853
ECK2461-YPFG	0.187403	-0.589182	-0.823603	0.004772	0.770609	1.02384	-0.429751	0.309347	-0.746343	0.790793	-0.808822	7.25544	7.19944	7.95988	0.363867	-0.244317	0.940475	0.055682	-0.768134	0.041238	1.71077	-0.799622	0.399632	-1.63044	-0.176552	-1.50893	-0.182599	-0.416759	-1.80998	-0.672752	-0.829502	-1.38131	0.426541	1.97538	1.09134	1.284	0.00221	0.154023	0.670755	0.651363	-0.521671	0.086429	-0.478926	0.567958	2.24998	0.243125	0.69136	1.00299	-0.396352
ECK4127-CADC	0.417153	-0.179441	-0.016549	-0.492509	0.246696	1.09003	0.611606	0.882194	1.11555	-1.03658	0.706094	-0.976439	-1.19007	-1.34519	0.449032	0.076784	0.462331	0.350364	-0.695293	0.898308	1.59055	-0.528797	-0.063097	-1.8239	-1.32338	-1.34125	-0.072655	-0.633575	-1.07343	-0.645071	-0.852872	-1.72674	0.819796	-0.69465	-0.043485	0.064577	-2.39113	0.267285	0.046649	1.13065	1.22823	0.115443	0.226381	-0.187839	1.19847	0.339886	0.797902	-0.240059	-1.3599
ECK2381-YPDF	0.541483	-0.289778	0.727095	-1.63643	-0.115095	-0.343117	1.38654	0.676935	0.705499	0.041845	0.315644	-0.248863	-1.2257	-0.32482	-0.23552	-0.503071	-1.04449	-0.39318	-0.476488	-0.416313	-0.898085	0.284294	0.35719	0.068507	0.665369	0.075983	0.416471	0.294152	-0.410118	-0.349721	0.627372	-0.325771	0.790129	-0.151889	-0.504045	-0.291832	-1.02756	0.052825	-0.271908	0.070274	-0.494814	-1.20576	-0.888934	-0.208576	1.27685	1.7659	0.471275	0.92709	-0.20681
ECK1409-GAPC'	-0.967062	0.071818	0.21742	1.1161	-1.37459	-0.442702	0.768657	-0.123975	-0.134973	-0.238629	0.905266	0.791928	-0.337397	0.288828	1.65868	1.11085	0.373995	0.405829	-0.354576	0.84957	-1.06517	-0.507236	-0.505338	-1.64803	-2.51571	-2.01512	-1.45974	-1.72851	0.670496	0.409723	0.730695	0.786061	0.008482	-0.175182	-0.305514	1.05035	-2.05798	0.624247	0.480595	-0.955421	-0.915053	-2.11248	-0.487591	-2.00837	-0.243323	-0.008001	-2.53603	-1.0229	0.800053
ECK2584-YFIM	1.44291	0.897007	-0.222958	0.187293	0.541538	0.465881	-0.493979	-0.207671	0.227254	-0.769283	-2.06376	-0.255325	1.86101	-0.036674	1.40539	1.23043	1.53021	1.14696	-0.743989	-0.126844	-0.925148	0.448807	-1.04239	1.10664	0.244985	-0.145734	0.928269	0.417983	-0.697991	0.308542	0.260329	1.13262	0.664843	-0.106369	-1.08269	0.017776	-0.840634	0.431692	0.166135	0.066104	1.34184	1.80194	-2.20478	-1.25534	1.22492	0.796948	3.61299	1.42613	-0.270155
ECK2360-DSDC	1.53171	0.940697	1.38135	-0.649917	-1.56593	-1.14327	1.09597	0.657446	-0.125393	-0.102669	0.403339	-0.186642	-0.078056	-0.358818	0.442114	0.388641	0.008257	1.20441	-1.30665	-0.120947	-0.279197	0.708217	0.9187	0.126968	0.271597	0.960785	-0.86999	-0.563246	1.60662	-0.185284	1.95174	1.98343	-1.56446	-0.379972	-1.45195	0.352267	-0.446164	0.216055	-0.56817	0.578614	-1.30188	-1.10422	0.101414	-1.53176	-0.383894	-0.599022	-0.418203	-0.664278	0.243112
ECK2817-PTRA	1.1351	1.60131	-0.098439	0.429068	0.000846	-0.380211	-0.306483	-1.71705	-0.690133	0.771988	-1.92887	-1.6372	-1.45436	-0.974075	1.16883	1.23931	0.056561	1.42657	-0.788127	0.021648	-1.40652	-1.28862	-1.41539	-2.0069	-0.423295	-0.495145	0.09412	-0.240689	-0.487843	-0.455373	0.584506	0.340946	-0.390511	0.670783	-0.200247	0.089152	0.187496	-0.094143	0.013638	-1.89074	-1.77866	1.37707	-0.806464	-1.19872	-0.594424	3.79192	1.76276	0.652864	1.02779
ECK1853-ZWF	0.742376	-0.301342	0.136318	0.184425	-0.741029	0.531789	-1.77596	-1.12015	-1.77358	-2.4288	0.907406	1.46295	1.95363	1.7291	0.510967	1.42898	-0.332274	0.163036	-0.527946	0.499877	-0.280925	-0.302506	0.762363	0.854922	0.055603	-0.035537	-0.219037	-0.223312	-0.660464	-1.409	-0.247175	-0.779388	-2.12795	-0.186441	-1.48942	0.065481	0.873892	-0.053418	1.25689	-0.749375	-1.04971	-0.830257	0.711531	-0.093365	-0.919992	0.400189	1.23267	-0.531975	1.7198
ECK2625-YFJM	0.572025	0.650119	1.64577	-0.177874	-1.07889	-1.81719	0.934342	0.432652	0.371649	0.71988	0.3952	0.644739	0.338877	0.66846	-0.024602	-0.541834	-0.098162	1.40996	-0.899577	1.76634	0.816525	0.765792	0.7196	-0.290337	-1.08517	0.687467	0.884145	1.33646	0.844855	0.932366	1.29066	1.98201	-1.11871	0.222419	-0.269507	-0.38037	0.318593	0.020208	-0.721742	-0.114961	-1.60869	-0.626087	0.884145	0.490048	-0.461709	-0.653735	-0.331473	1.99691	-0.858049
ECK2835-GALR	0.427333	0.128327	1.61866	-1.75174	-1.34796	-1.08234	0.389907	1.22105	-0.965959	-0.527945	0.430176	0.464583	-0.321694	-0.386016	-0.566155	-0.058516	-1.04371	-1.05936	0.970212	2.32007	0.34927	0.117797	-0.245168	-1.07824	-2.53232	-4.96154	-2.49322	-4.43613	-0.516774	0.234244	0.243388	-0.212848	-1.74937	-0.476504	-0.408437	-0.458053	-2.2745	0.068338	0.005958	0.14054	-0.638152	0.086848	1.16033	0.087623	1.53157	-0.091825	-0.486214	0.026725	0.592215
ECK3146-YHBU	-0.298835	1.05566	1.01794	-0.307688	-0.743899	-2.87545	0.570443	0.385795	0.726412	0.298352	0.312286	0.754277	-0.4471	-0.256404	0.582917	0.178965	-0.310955	0.274027	-0.43531	1.87498	2.29735	-0.642371	1.40672	0.782896	-0.681017	0.786526	-0.423216	0.98936	-0.559983	0.652361	-0.110922	0.621874	-1.43977	-0.219865	-0.323027	0.299065	0.176716	-0.116901	0.847156	1.47033	-0.467975	-0.79031	1.78108	1.40942	-0.286024	-1.80874	-1.21885	-0.407024	-0.931329
ECK2274-NUOJ	-1.08781	-10.1113	-3.47073	3.36759	2.25426	4.5649	0.298419	0.000308	0.914402	1.09521	2.42947	2.51817	2.48976	2.40467	2.12608	1.66812	1.97466	0.748931	-3.29915	-8.30101	-1.57922	1.25963	0.424864	1.23887	-1.97607	-3.80062	-2.47456	-2.43667	0.631284	0.592243	0.392423	1.5752	1.06499	1.64335	1.16967	1.67796	-1.01449	-2.75715	0.97167	-3.14589	-2.76475	-1.38894	0.586899	0.862574	-3.6891	-2.47082	-0.104018	-3.09631	0.847149
ECK2650	-0.368003	0.592106	1.05157	-0.08497	-0.432568	-0.966937	1.39992	1.11925	0.727754	-0.454869	-1.09148	0.271607	-0.001514	-0.447308	-0.289055	0.008983	0.406582	-0.264795	-0.285844	0.520725	-0.20358	0.978781	1.86498	0.767514	0.856121	0.660318	0.62026	1.3358	-0.400383	1.12254	1.20681	1.51837	-0.398106	-0.045881	-0.409688	-0.8161	-0.035813	-0.090941	-1.41455	0.397852	-0.766358	-0.823883	-0.710887	-0.870578	0.107528	2.38467	-0.546059	1.51261	-0.573928
ECK4257-IDNR	-0.144342	0.878908	1.82391	0.370696	-1.42177	-0.703135	0.842854	1.21431	0.401178	-0.834069	-0.040393	0.674838	0.176978	0.389234	0.058969	-0.054681	-1.16709	-0.580822	0.664064	0.161662	-0.204029	0.906689	-1.36116	-1.612	-5.69861	-7.43669	-2.71923	-9.13445	-0.28076	-0.353578	-0.314365	-0.21525	-1.19477	0.528172	-0.866265	-0.411709	-1.15277	-0.440756	-1.2593	1.11416	0.962248	0.504084	0.08609	-0.791282	-0.96123	-0.030899	-0.791669	1.11841	-0.77297
ECK3839-PEPQ	-1.387	-0.09639	0.391648	-1.39668	-0.748392	0.136267	-1.66537	-0.571688	-0.806851	-0.63499	0.504381	0.056007	-0.637334	0.005901	-0.441418	-0.767014	-1.49036	-1.2632	1.03671	0.227186	0.713569	-0.200874	0.66455	-0.016957	0.024601	0.735521	0.288059	-0.232737	-1.93822	-1.47417	-1.62009	-2.25897	0.407031	-1.0804	-1.35367	-1.45189	-1.2366	-0.021295	-0.428538	-0.107197	-0.043892	-0.657608	0.99969	1.19252	-0.678882	1.37232	0.011971	0.214005	0.056989
ECK2384-GLK	-1.87736	0.222658	-0.725648	1.04274	-0.220609	-1.20876	0.517616	0.134291	-0.178881	0.139554	0.056626	-0.266702	-0.367175	0.444439	-0.445755	-1.3274	-0.485465	-0.290082	0.522275	0.152617	1.13903	0.223435	0.261776	0.010948	-3.41676	-2.10905	-0.982316	-3.11468	1.04422	0.424146	1.55862	1.09575	0.364625	-1.47185	-1.87113	-0.084514	1.52164	-0.632978	-0.80945	-0.031125	-0.330559	-0.7361	0.395779	-0.209449	-2.0442	-0.958887	-1.25343	-0.425139	-1.72327
ECK4111-MELR	-0.238342	-0.42825	1.14844	0.342133	-0.429073	-1.16145	0.771349	0.473908	0.322455	0.4743	-0.879841	-0.168121	-0.623006	-0.090573	-1.19456	-0.714278	-1.37441	-1.73121	-0.849089	0.437064	0.422193	-0.09236	0.686846	0.40822	-4.65095	-6.68692	-2.78473	-2.85272	0.470596	0.293711	1.24046	2.95893	0.579911	-0.073952	-0.983842	-0.578045	0.520877	0.020836	-0.649333	1.31248	0.927239	0.028098	-0.418488	0.187984	0.168217	0.503064	-0.19248	1.17099	0.299872
ECK3453-ZNTA	0.008689	-1.171	-0.674365	0.621671	-0.037853	-0.290626	-1.23664	-0.963599	-0.883323	0.068335	0.52933	-0.097825	-0.348624	-0.477077	0.252571	-0.782534	0.185972	-0.470388	0.962582	0.175475	1.47706	-1.31569	-0.159053	0.386962	-0.096373	-0.356204	-0.81656	0.196953	-0.534339	-0.430485	-0.179904	0.929161	1.01648	-1.03972	-1.87283	-1.47918	0.19526	-1.18181	0.201069	1.69558	1.85117	0.121836	1.46262	2.00341	0.259384	0.510617	-2.0269	1.21962	1.44388
ECK3373-RPE	-2.05399	-1.14721	-0.792761	-0.978894	-0.172251	0.601884	-0.257824	-0.206019	-1.6129	-1.15419	1.42816	0.785456	0.695469	1.44375	0.782123	0.191023	0.388607	0.443412	0.024817	-0.271645	0.29523	-0.399559	-1.42429	-0.369866	-2.9632	-3.21883	-0.095952	-2.49434	0	0.079802	-1.14531	0.130042	0.113411	-0.301234	-1.41229	-2.46641	-1.58152	-2.4192	-1.14458	-0.367565	-1.48524		0.019413	-0.273222	-1.23192	0.899496	-0.014281	0.138692	0.284023
ECK1567-RZPQ'	1.91497	0.155973	0.186099	0.730057	-0.050554	0.142033	-0.855797	-1.17345	-0.887738	-0.735893	-2.73119	-2.45865	-3.02799	-2.90481	0.747421	0.734091	0.318747	0.276587	-0.037773	-0.541559	0.035369	-1.24192	-3.01682	-0.465307	-0.459619	1.08563	-1.23972	1.59792	0.203451	0.24597	0.692211	-0.151693	1.5452	3.74146	0.399789	0.484933	2.652	2.43692	0.945572	-0.345565	0.383934	1.25736	-1.16108	-0.019364	-0.04284	0.521829	1.0396	1.17009	-1.29599
ECK0021-NHAR	-0.41864	-1.1532	0.409896	1.00369	-0.00686	1.26353	0.752668	1.08331	1.03052	0.174945	-1.36548	-1.44206	-1.34	-0.523324	-0.778787	-0.469911	-0.614946	-0.247653	-0.377553	-0.426067	-0.972671	0.356874	-0.544574	0.415757	1.66327	-0.318227	-0.723016	-1.6658	-0.706289	-0.88954	-0.440883	-0.238418	-0.516245	1.11496	-0.580573	-1.51165	0.420293	0.768594	0.268713	0.450452	0.739305	0.891117	0.769382	0.132924	0.967299	0.668767	0.186441	1.13677	0.241724
ECK4253-PEPA	-1.79289	-3.48377	-2.06048	-1.09362	-1.12904	-0.884979	0.008741	-0.368751	0.254192	0.92311	-0.11685	-0.501167	-0.120844	-0.365218	-1.624	-1.82171	-1.45785	-2.42027	-0.43854	1.45355	1.63291	0.293754	0.211725	0.794831	-0.368435	-0.407172	-0.087782	0.247971	-0.186113	-0.78838	-0.111297	-0.167349	0.208208	1.49438	1.25374	1.92457	0.84802	-0.681033	-1.08592	2.32071	1.54075	0.410975	0.750896	1.85236	0.388064	-0.143273	-0.095278	1.61015	-0.045735
ECK3947-PPC	-1.65399	-1.01878	-0.366928	-1.12624	-1.00716	-0.513504	1.28551	-0.086669	-0.588965	0.03836	1.98433	2.13374	0.439882	0.812371	-0.73193	-0.500526	-0.558256	-1.27347	0.072438	1.60452	2.06404	0.167585	-0.091107	-0.21348	-2.08572	-2.52106	-1.23026	-3.02211	-0.101577	-0.251293	-0.234565	-0.061841	-0.116276	-0.115379	-0.182219	-1.50806	-0.202699	-0.464729	-0.72677	2.18035	0.872027	-0.201381	1.19941	-0.052756	0.841637	-0.139398	-0.173203	-0.411765	0.795998
ECK1622-YDGK	-0.189069	-2.09461	-0.85099	1.10544	0.448459	-0.454768	1.08232	0.938792	0.849767	0.709836	-1.74598	-0.671828	-1.54719	-1.69652	0.306416	0.569664	0.420668	0.488722	0.066372	-2.4971	-0.243603	-1.99303	0.369977	1.01592	0.183633	0.532208	0.43876	1.12595	0.128817	0.45033	0.787364	0.557445	1.02762	1.52757	1.17	-0.335038	1.3719	0.690263	-0.377323	-1.32722	-1.77685	-1.79097	-1.38894	-1.009	0.154445	0.322794	-0.62265	-0.020986	-0.93146
ECK4055-SOXR	0.55001	0.149995	0.388782	0.877283	0.669525	0.605093	-0.545715	-0.513153	-0.655336	-1.23128	1.0218	-1.67113	-0.413183	-1.61195	-0.542779	-0.314402	-0.653048	-1.07294	-0.707662	0.429117	-0.059817	-1.34745	-0.340485	-1.07409	-0.340891	1.60436	-1.03127	-0.04703	-1.65507	-0.862455	-0.409422	0.396968	0.565045	-0.575038	0.543854	-0.298797	0.258092	1.18736	0.052174	0.833289	0.138897	1.18566	0.501089	0.626282	1.90091	1.43182	-0.055768	-0.085089	0.813524
ECK2219-YFAQ	-2.80125	-1.55667	-0.894904	1.65398	2.45337	0.879294	-2.34621	-1.13205	-0.08353	-1.89211	0.350176	-1.21419	-0.846883	-1.32885	3.34009	2.77173	2.99113	2.7491	-0.291022	-1.11853	-0.930029	-1.79201	0.474339	-0.15615	-0.590417	0.210746	-1.02394	0.059385	-1.02006	-0.787251	-1.01928	0.131424	0.841547	2.13961	2.18216	1.68389	-0.070039	-0.868531	0.433841	-3.11365	-1.20636	-0.480006	-1.18815	-0.445148	0.868753	1.73283	-0.467833	0.443214	0.684524
ECK4149-FRDB	2.54547	-0.278866	-0.810553	1.25951	0.628289	-0.721238	0.033947	0.271044	0.949782	-0.091173	0.518561	-1.10363	0.219812	-1.72827	-0.797048	-0.378164	-0.302611	-0.809701	0.288353	1.81789	0.235361	-0.780208	-2.13335	2.09251	-2.3247	-3.15078	-2.43684	-1.64113	0.009039	-1.45263	-0.428226	0.482467	-0.720851	-0.81421	0.201707	-1.95579	0.829508	1.79238	1.08933	0.735638	1.38856	2.60414	-0.117863	-0.930284	1.16216	-2.96197	1.1507	0.819139	0.114545
ECK1682-YDIH	-0.643746	-0.376427	0.120274	0.920132	-0.883502	-0.219152	-0.467293	0.13195	-1.52427	-0.8397	-1.29593	-1.98875	-1.37364	-1.87235	0.263316	-0.368529	-0.246126	-0.025987	-1.09624	-0.572461	-0.468291	-0.467288	-1.28808	-0.672553	0.088846	0.633984	-0.233904	-0.224716	-0.826537	-1.10472	0.26925	-0.417124	0.815076	0.102343	1.10168	-0.569715	1.99557	0.9069	1.24065	0.19748	-0.404486	-0.316366	0.463549	0.741758	-0.457899	1.21999	0.301311	0.244063	-1.06664
ECK4315-UXUR	1.44586	-0.721998	-0.905118	1.17515	0.834185	0.148205	-0.053531	0.083248	0.545922	-1.04157	-0.627218	-0.793421	-0.63984	-1.40257	0.395192	0.092956	0.252701	0.421084	-1.80355	0.402137	-0.312822	-1.31921	-1.95226	-0.829305	-2.35489	-8.75449	-3.05154	-3.67975	-1.11448	-1.41123	-0.294394	1.57467	-1.05896	-0.178516	0.153019	0.951913	1.18021	1.91164	1.61374	0.053957	0.577632	0.840369	-0.022713	0.237383	0.236977	-0.126308	0.069031	-0.356013	-0.694087
ECK2238-YFAU	-0.639941	-0.977575	0.110693	0.622099	0.71765	0.265072	-0.026816	0.616689	-1.06563	-0.309028	-0.654452	-0.518329	-0.518414	-0.857122	-0.134106	-0.380704	0.19796	0.544899	-0.49447	-1.16809	-1.57772	1.05188	0.375725	0.03372	-0.78637	0.031721	-0.658964	-0.383259	-0.026999	-1.2915	-0.708914	-0.787944	-0.413988	-0.256305	0.291871	0.34068	1.24968	0.905511	1.00854	-1.13449	-1.36914	-0.253468	-0.734575	-1.74956	-0.133086	0.104042	-0.436292	-0.154016	-0.20547
ECK0613-DPIA	0.142768	0.172885	-0.329664	-0.014611	-0.042914	-0.872814	0.256734	0.319974	-0.483379	0.33923	0.559179	1.43648	0.086798	0.292854	0.053246	0.014132	-0.256253	-1.6569	-1.84148	1.84087	1.97935	0.432069	-1.34384	-1.73708	-5.44232	-6.65163	-2.01398	-5.64707	-0.50349	0.354214	-0.372123	-0.429185	-3.15868	-0.540634	-0.843473	0.69345	-0.616133	1.48341	1.08803	1.88941	0.266255	0.276721	0.885097	0.321448	-0.48233	-0.26808	-1.18505	0.941258	0.182897
ECK0081-FRUR	-0.601937	-1.90843	-1.61756	0.759294	0.489635	1.23031	-0.570395	-0.607444	-0.748811	-0.488909	0.471484	0.066111	1.25735	1.2621	0.538291	1.35865	0.508927	0.72896	-4.0378	-1.51057	-0.82269	0.556164	-1.16877	-0.17462	-0.609921	-3.12754	-0.114133	-3.0197	-0.675887	-0.123839	-0.447834	0.248265	-1.50693	0.092401	1.47079	0.755023	0.155696	0.40376	0.974892	-0.382398	-0.943797	-1.21973	0.04613	-0.52013	-0.705173	0.064073	0.075447	-0.31675	-0.112912
ECK2293-YFCD	1.59741	0.932212	1.28245	-0.61908	-0.277181	-0.652693	1.77555	1.00753	1.1394	1.81068	-0.023382	-2.60425	-0.731353	-2.33751	-1.70559	-0.937823	-1.61292	-1.40851	-1.76612	1.19356	0.226879	-0.613832	-0.571825	-0.468202	0.967567	1.38086	0.687741	2.22076	-0.639576	-0.735738	-0.091354	-0.278094	-1.96406	1.44886	1.1872	1.54624	-0.08209	1.4121	1.80597	0.009049	2.23255	1.73675	0.907987	0.626002	1.88849	-0.7034	-0.644281	0.505836	1.59832
ECK1215-NARL	-1.20371	-0.481256	0.704793	1.54803	1.44844	2.33498	-1.97398	-1.25386	-2.06793	-2.17105	1.26271	1.19198	1.22439	1.32753	0.825643	1.701	0.70548	0.357476	0.593147	-0.669045	-0.847024	-1.54959	-0.308549	-0.335178	-6.12488	-6.93133	-2.37566	-5.30751	-2.10518	-1.54536	-2.76729	-2.22719	-1.99486	0.287717	1.15665	2.03382	-1.40134	-1.05407	0.969188	-1.60159	-2.01564	-0.97673	-0.020902	-0.645424	-0.602692	-0.101308	-2.62996	-1.35296	1.10827
ECK1823-YEBO	2.78657	1.152	1.71855	-0.100254	0.771866	1.67224	-0.345347	0.169773	-0.363944	-0.271827	-1.55614	-0.559852	1.1741	1.32522	2.19283	1.82401	2.20903	2.50283	-2.23229	-0.137118	-1.19107	-0.575137	-1.50514	-0.753574	2.30795	1.30963	1.58676	1.73897	-0.37587	-1.25625	0.756136	0.494133	-1.95747	-3.01088	-1.24368	-0.063151	0.746769	1.56548	0.245972	0.231711	0.609208	1.1766	-0.08527	-0.872357	1.11093	-0.581009	0.995189	1.38331	0.235136
ECK0330-PRPC	0.947742	-0.557664	1.22224	-0.847929	-0.952598	0.31407	1.00721	0.804573	0.364911	-0.648351	0.690759	0.46295	0.253893	0.357125	-1.47729	-2.63394	-0.915308	-0.743643	-0.785709	1.43462	0.583108	-0.848099	0.052303	-0.21371	-2.21779	-4.99158	-0.466603	-3.28542	0.071869	2.62151	2.174	0.103646	0.723851	-1.43728	-0.682384	-1.63586	-0.020445	-0.804055	-0.664167	1.47357	0.703427	-0.61069	2.98436	2.81238	0.763803	2.00073	0.57522	-0.91078	-0.704621
ECK2354-YFDQ	0.601694	0.064625	-0.348512	0.935898	0.685103	0.867561	-0.353821	-0.349488	-0.421914	-0.83444	-0.090273	0.602693	0.547872	0.865385	1.77364	1.23035	0.186261	-0.444992	-1.01246	-0.699439	-1.888	0.680834	0.014901	-1.42311	-0.351032	-0.373459	0.769086	-0.526479	-1.14196	2.53703	0.861866	0.615483	0.41177	-1.52595	-1.28079	-0.878638	-0.82181	0.43788	0.589122	0.275542	-0.069052	0.09277	-1.01927	-1.77459	-0.881282	-0.012884	0.184958	-0.613042	0.1105
ECK1913-UVRY	1.74476	0.242937	0.459395	-0.15579	0.591772	0.614095	1.291	1.29466	0.670217	-0.819379	-0.059585	1.69518	1.57939	2.60929	-0.182668	0.200038	0.107227	0.321275	1.66297	-0.515032	-0.141185	-0.243259	-1.20233	-0.348443	1.38193	0.461757	1.32962	-0.733068	0.101855	0.532571	1.42776	0.094815	-0.197187	-1.45992	-1.38348	-2.0801	-0.399582	0.594482	-0.634114	1.16246	0.952065	0.376605	0.990328	0.399869	0.181803	-0.495916	0.953851	-1.00609	-0.83426
ECK0712-SDHA	-0.425392	-1.49597	-1.34067	-0.243508	-0.414596	1.61214	-0.163977	-0.257292	0.073389	0.026723	1.23139				0.586007	0.918077	0.130572	0.8893	-5.83727	0.31495	0.568041	-0.880004	-0.74787	-0.113896	-0.788365	-0.517652	-0.305799	-0.977887	-0.544677	-0.330025	-1.64812	0.005286	-0.023188	0.076681	0.280525	0.893911	-0.13737	0.046524	1.48146	-0.267932	-0.519515	-2.33245	-0.057118	1.03419	-0.727054	0.328106	-0.683276	-1.16288	0.331599
ECK2427-YFEY	0.989105	0.62853	0.90212	-0.408672	0.528704	0.252981	0.055331	-0.348435	0.155957	-0.274571	-0.322414	0.33001	-0.222657	0.104431	-0.027984	-0.29075	-0.531117	-0.898385	1.43658	1.06171	1.61506	-1.25024	-0.267568	-0.70536	0.12416	0.757996	-0.162617	0.671776	-0.320095	-0.885132	0.42518	0.002874	-0.312191	0.302126	-0.103254	-0.657201	0.167374	0.791581	0.652971	-0.409809	0.871492	1.02657	0.809285	1.59886	0.517586	-0.580743	0.005579	-0.706961	0.105632
ECK2365-EVGA	1.17006	1.42806	1.69046	-0.583057	0.10914	-0.101483	-0.489793	0.145377	-0.392327	0.075096	0.240953	1.50461	1.24398	1.0972	0.098375	0.438408	-0.13088	0.25199	1.67168	-0.114664	-0.142684	0.962607	0.974988	0.672421	-0.034634	0.337389	0.376705	-1.25236	0.193367	-0.252004	1.10204	0.763347	-1.13454	1.91705	0.285168	-0.123406	0.325863	0.581934	-0.548626	-1.03285	-0.147388	0.593337	-0.242746	0.423339	3.10598	0.712057	-0.471782	0.149619	0.37782
ECK1927-YEDD	0.912223	1.34745	1.28693	0.089724	1.30677	1.29124	0.138393	-0.525046	0.345609	0.52882	-0.213337	-0.417933	0.788905	-0.571834	1.13475	0.188272	1.8478	0.556301	1.11751	-0.616359	-0.46118	1.12988	1.18442	0.933036	0.750901	-0.091861	-0.142402	-0.553384	1.35628	0.07679	2.31323	1.33052	0.34786	2.06854	0.475752	0.117265	-0.221329	1.27896	0.174898	-0.651026	0.285339	1.15107	-2.37586	-2.36319	1.83716	0.760663	0.147033	0.620578	0.955569
ECK3017-QSEC	-1.03533	-1.94352	-2.12917	0.116996	0.634645	0.598809	1.53112	1.35578	0.547294	0.751766	0.132725	-0.257204	-0.663435	-0.722216	0.891848	-0.595552	0.927819	-0.302907	0.724439	-0.601997	-0.083828	-0.459069	0.411686	-0.817209	0.415543	-0.423728	-0.966133	-0.658206	-0.12852	-0.212954	-0.855623	-0.22957	0.584588	1.11807	0.617958	0.309786	-0.75582	-0.515383	0.219421	0.807371	-0.367417	-1.24338	-0.959911	-0.382701	1.31097	0.804515	-0.974407	0.847011	-0.194824
ECK2067-YEGL	-0.97122	-1.27033	-1.87679	-0.23217	1.24584	0.738533	1.72785	1.1915	0.988803	0.675761	-0.446495	-0.421012	1.07341	-0.538011	0.823475	0.894651	0.830887	-0.458812	0.061394	-0.272959	-0.383373	-0.145987	0.818164	-1.50576	-0.824467	-0.241437	-0.589193	-0.040971	0.923622	1.06378	0.395333	0.201039	-0.203861	1.54004	0.832501	-0.105622	-0.240109	0.896099	0.130598	0.021835	-0.3749	1.09492	-0.74907	0.354076	1.88386	1.64724	-0.82291	1.90719	-0.974676
ECK1467-YDDG	-0.151544	-0.105979	-0.226344	-0.5241	-0.609513	0.061526	0.722557	0.589707	0.637012	0.991526	-0.95468	-0.005984	1.09759	1.15547	-0.365483	-0.44425	-0.220091	-0.563653	-0.835835	-1.14977	-0.600336	0.231803	0.310442	0.719691	0.476767	0.466719	0.480215	0.101501	0.100376	0.445358	0.345274	0.479289	0.757865	0.751687	0.34208	1.23584	-0.838841	-0.634306	-0.2018	-0.250101	-0.434721	0.630183	-0.792704	-0.120837	-0.088177	1.52418	0.758293	0.580279	-1.12229
ECK3862-GLNL	0.744171	0.671731	0.386099	-0.430715	0.267526	-0.41105	0.180255	-0.376229	-0.563559	-0.162249	1.62662	0.794705	0.324457	0.441508	0.045127	-0.06068	0.097121	-0.323188	-1.52927	1.8279	1.22822	-1.03746	-0.827129	0.184474	-1.11797	-0.553784	0.102701	-0.214908	0.001444	-0.091973	0.618265	0.295354	-0.002771	-0.23267	-0.856335	-0.436115	-0.300486	1.01832	0.610233	2.05365	0.835751	-0.818779	1.21341	1.28073	-0.562757	-1.82583	0.213181	-0.660412	0.581063
ECK2110-YEHK	-0.051851	0.522966	-1.08625	0.982723	1.50628	1.39161	-1.61135	-1.35283	-1.68347	0.082147	1.08014	-1.03236	0.294584	-0.348863	-0.704664	0.6811	-0.348986	-0.291451	-0.366431	-0.842359	-0.269482	-0.911496	0.062783	0.111768	0.789072	0.370159	-0.235778	-0.145204	-1.91705	-1.38675	-0.843834	-1.05202	0.455274	0.493846	0.30959	1.31528	-0.455999	2.12135	0.678597	0.484196	1.39399	-0.062531	1.18014	0.327715	0.889729	0.973445	0.355439	0.813884	1.78895
ECK2809-MLTA	1.11479	0.228536	1.50404	0.515185	-0.438372	-0.601005	0.425129	-0.054359	-0.27504	-0.370879	1.10164	-0.743657	-0.778736	-0.297649	-0.543077	-0.36913	-0.093643	0.272207	-0.506263	-0.442057	-0.369921	-0.039421	-0.436247	0.51556	-0.890566	-0.985414	-1.34944	-0.607043	0.481036	1.25192	0.791873	2.1386	-0.042812	-1.66503	-2.5834	-1.15232	-1.29947	-0.4894	-0.076842	0.271435	-0.201925	-0.897902	-0.1208	-0.672901	0.222024	-1.38532	-0.383789	0.155877	0.232424
ECK0252-YKFB	2.0387	0.640117	0.97639	0.235434	-0.110816	-0.04125	1.70439	1.00053	1.36655	-1.50163	-1.66356	-0.735681	-0.941041	-0.389666	1.02288	-0.293274	0.071391	0.101269	-0.757148	0.002502	-1.86208	-0.118195	0.256255	-0.317192	0.410059	1.69065	1.69586	0.604974	-0.064853	0.856729	1.17461	0.372378	-0.246482	0.641993	-1.61439	-0.558043	-0.570274	0.571295	-0.842607	-0.181249	-0.083119	0.918952	-0.443479	-0.415726	1.39126	1.08905	2.67898	1.07003	-1.39607
ECK4118-DCUS	-1.37232	-0.16971	0.982698	-0.422906	-0.806097	-0.857633	1.13427	0.311122	0.053911	-0.963964	2.3086	1.39486	1.36867	1.3194	2.45687	1.49635	2.45117	2.68705	-0.383671	0.81767	0.145683	0.179051	0.653059	-0.12175	0.051738	0.668807	0.972977	-0.313031	1.30458	0.85341	1.86885	1.89987	-1.33065	-1.6514	-1.8531	-1.7501	-1.89383	-2.22356	0.169493	-2.13307	-1.59217	-0.846221	-0.576725	-0.694985	-0.824745	-0.82438	-0.029044	-1.39414	0.941076
ECK3573-YIAT	0.245593	0.718179	-0.197018	0.322523	-1.04344	-0.728357	0.007262	-0.003781	-0.708544	-0.897428	0.174094	-0.365943	0.53866	0.402822	-0.316423	-0.038871	-0.388315	0.207439	-1.07077	1.48708	0.923803	-0.189829	0.707353	-0.706124	-1.28144	-0.002224	0.214414	-0.354057	0.821272	0.249714	1.85692	2.04743	-1.05806	-1.53075	-1.29535	-0.854996	-0.001587	-1.52827	-0.116749	0.669277	0.055816	-0.10801	0.64185	0.827355	-0.581196	-1.13601	0.590205	-0.400876	0.587547
ECK0289-YAGW	-0.003884	0.341114	1.40334	-0.455333	-1.39057	-0.630874	0.732565	0.835204	0.090322	1.6663	-0.446152	-0.492801	-0.277089	-0.788728	-0.429605	-0.73787	0.201837	-0.241696	-0.694255	1.15782	-0.011462	0.464922	1.06882	2.24044	0.051849	1.24109	1.21156	0.894456	0.02414	-0.332605	0.440297	0.012663	-0.493459	-1.31443	-1.09173	-0.431595	-1.55693	-1.12097	-0.855441	-0.388785	-0.163384	-0.796906	1.0255	0.333106	-0.270633	1.5069	-0.942397	0.82204	-0.903398
ECK3745-RBSB	0.206141	1.00638	1.55695	1.19331	0.188829	-0.153438	0.261158	0.800639	0.37117	-0.505558	0.772376	0.097609	0.629989	0.929089	0.558144	0.33641	0.298682	0.582261	-1.56815	1.59969	0.239733	0.16652	0.444105	0.561635	-0.108106	-0.412244	-0.258545	-0.397535	-0.242074	-0.435558	-0.087842	0.882421	1.11097	-2.223	-2.45876	-1.39408	-0.599234	-0.635377	-0.068759	0.140591	0.374799	0.119438	0.395035	-0.738972	-1.32973	0.858843	-0.305908	0.330819	0.110444
ECK0361-YAIS	-1.55177	-0.21312	0.792277	-3.90541	-3.3648	-3.55588	-0.146191	0.055004	1.24625	1.18948	1.50364	2.00133	1.92108	1.93598	0.023329	-0.20021	-1.34884	-0.936762	0.091022	1.36005	1.99932	-0.115745	0.500172	1.05215	0.248224	1.15993	0.676194	0.776808	1.03629	0.586457	0.155066	-0.136526	-0.363217	-0.077479	0.303274	2.0602	-0.815144	-0.586256	-0.346315	-0.181033	-1.10184	-2.70642	0.087113	0.536518	0.256339	-0.082985	-2.96555	0.316367	0.216611
ECK2126-DLD	-0.408819	-1.31362	0.955797	0.249403	-1.20453	-1.63153	2.3399	0.985352	1.91188	0.803511	-1.1847	0.217954	-0.098944	0.251841	2.49926	1.18531	1.72824	2.20285	-0.275231	0.56321	0.792293	0.058685	0.474054	-0.42295	0.871501	0.783093	-0.494817	1.65396	1.84273	1.00362	1.5149	0.484411	0.744387	0.899115	-0.128364	0.926523	0.775052	1.06601	-1.90198	0.707826	0.310714	-0.899965	-0.729877	-0.204827	0.217128	-1.95061	-1.54906	0.243195	-1.37303
ECK1048-YCEB	-1.16629	-0.36465	-0.380066	2.0321	0.822101	0.38612	-0.649309	-0.845527	-1.35204	-0.440887	-0.421597	0.551528	-0.370286	-0.416751	1.29757	0.189922	0.724744	0.538316	-0.7781	-0.575525	0.382708	2.44368	-0.579026	-0.723965	-1.02567	-0.890589	-2.48813	-1.349	0.265371	0.177092	-1.09042	-0.81302	0.257677	0.897711	0.53461	0.616478	1.18131	-0.102023	0.38345	-2.23564	-1.47223	-1.20437	-0.634438	0.392649	-0.140306	0.239001	0.313566	1.76951	0.448474
ECK0564-CUSC	-1.15317	-1.19938	-0.381139	0.765009	-0.440804	-2.5404	1.12234	0.234925	0.434962	0.877842	0.106403	1.12682	-0.115675	0.117741	-1.07891	-1.45518	-1.56938	-0.993029	0.478703	0.000179	0.845436	-0.094482	1.63779	-0.044137	-0.015902	0.426637	-1.0385	0.0568	1.05497	0.110737	-0.432617	-0.960721	0.534813	1.36787	-0.637595	0.822233	0.226064	-0.332454	0.862357	0.402543	-0.44914	-0.975263	0.710651	0.945494	0.439999	-0.723885	-0.609282	0.47259	0.284072
ECK0404-YAJD	-0.151903	-0.197153	0.729709	0.207728	-0.106975	1.18657	-2.20391	-2.57309	-2.24966	-1.45411	1.08312	0.873839	2.05131	1.49623	0.275791	0.129218	-0.299729	-0.436109	1.14895	-0.967249	-0.085721	0.342494	0.333157	-0.273032	-0.488002	-0.069558	-1.35993	-0.74451	-0.542135	-1.99795	-1.73365	-1.84307	0.573747	-0.159351	-0.586144	0.370898	0.296139	-0.422118	1.05673	-1.50395	-1.48257	-0.927088	-0.498149	-0.162521	-1.97277	0.181355	-0.429789	-0.63665	0.553558
ECK2339-YFDF	-1.02079	-1.46282	-0.314165	0.051595	-0.191165	-1.50077	0.041518	-0.32016	-0.404092	-0.343115	-0.854109	0.029209	0.572995	0.248844	-0.493669	-0.527048	-1.31221	-0.787517	0.089568	-1.76556	-0.28596	-0.413995	1.59788	0.576374	0.017911	-0.003806	-0.377223	0.638756	-0.33413	0.070347	-0.268896	0.222654	1.35724	1.34616	0.728961	0.515854	0.125294	-0.520339	0.491572	0.288035	0.752925	-0.053611	-0.989977	-2.43288	0.215242	1.35643	0.104595	0.231334	0.44065
ECK1133-YMFL	0.026694	-0.078584	0.224666	-0.195163	-0.521752	-0.529958	-0.019596	-0.551008	-0.112727	0.286462	-0.578987	0.152445	0.193099	0.003544	-0.898473	0.43343	-0.532002	-1.18503	0.936235	-0.042593	-0.103566	0.208571	-0.913931	-1.47808	-1.20029	-0.98241	-0.977929	0.094727	-0.553073	-1.17752	-0.818027	-0.443399	1.02549	1.31114	0.905726	1.59379	0.697823	-0.704465	0.770447	0.152829	0.636381	-0.3055	-1.35115	-0.756488	-0.30706	0.73441	-0.426887	-0.510386	-0.231123
ECK2053-WCAA	-0.870087	-2.89546	-0.901132	0.140087	-0.650461	-0.761775	1.85814	1.94308	1.53011	0.259722	-1.20741	-0.371831	-2.54751	-1.37023	-1.1759	-0.63807	-0.942458	-0.788593	0.14376	0.423935	0.965942	0.527745	0.61325	-0.460572	-0.675203	-0.601338	0.660335	0.344202	0.020399	-0.282748	-0.269	-0.810602	0.061939	0.703816	-0.350908	-0.797353	0.999729	0.035224	-1.1967	2.30781	0.423852	-1.02145	-0.505293	-0.568192	0.834604	0.675127	-1.44965	0.138431	-2.59278
ECK1182-YCGR	-0.937151	-1.55489	-0.370177	1.58204	1.09752	0.487565	-2.06838	-2.18163	-1.73818	0.133894	-0.463283	-0.384093	-0.588713	-0.517178	0.020416	0.57806	0.565844	0.279755	0.116329	-1.18892	1.1625	0.442494	1.37555	2.49219	0.2669	0	-0.503329	0.762261	0.329709	-0.343071	-0.167558	-0.719139	1.92064	2.08258	0.610171	0.417583	0.968304	-0.031961	0.592565	-2.49363	-2.74651	-0.700071	-1.1535	-0.238594	0.183738	1.24257	0.791817	0.154439	0.333059
ECK0565-CUSF	-1.87721	-1.44327	-1.31781	0.081074	-0.351874	-0.578371	-0.912895	-0.986128	-0.011687	0.908957	0.292585	0.275761	0.249108	0.01103	-0.318293	-0.246755	-0.047167	-0.303741	1.23499	-0.192798	0.961192	0.435065	0.394652	0.428568	-0.483243	-0.365727	-0.67105	-0.56417	-0.073812	0.131501	-0.852713	-0.758702	1.43544	-0.95694	0.177913	0.071352	-0.492146	-1.17838	1.11303	0.261651	-0.196664	-1.307	0.870964	1.17115	-1.8231	-0.337621	-1.77297	0.108347	0.109306
ECK1797-YEAT	-1.28264	-1.94243	-1.61763	1.57345	0.506116	0.655547	-0.666265	-1.17429	-1.67356	-1.22598	0.850057	0.508386	0.503128	0.350396	-1.13109	-0.038772	-0.847245	-1.04508	0.158536	-0.157397	0.505269	0.723652	2.39572	1.2044	0.496098	0.468909	0.233601	0.113006	-1.25771	-1.53205	-1.56467	-1.56332	1.56956	0.174205	0.770407	0.320421	-0.452636	0.334682	1.10267	-0.995865	-2.34687	-0.726296	0.157878	0.551442	-0.223089	1.11023	1.05232	-0.576184	0.162854
ECK0060-HEPA	-1.16202	-0.581678	-1.18994	-1.33123	-0.346127	0.34006	-0.103838	0.697198	-0.323461	0.457727	3.38481	1.30048	1.1646	0.894313	-0.408097	1.18321	-0.091565	0.614931	0.557315	1.15091	-0.715546	-0.02795	0.181152	-0.532806	-0.990868	-0.671499	0.309886	-0.984442	-0.685101	-0.633672	-0.90845	-0.002874	0.361171	-0.184621	0.373509	0.047263	-4.44765	-0.429551	1.42068	-0.351541	0.236097	0.13484	0.181191	-0.641028	-1.31623	-0.362998	-1.16982	-1.21514	1.11014
ECK3416-GLGC	-1.44095	-0.489987	-0.188022	-1.31308	-4.91486	-1.84025	1.73696	0.200873	0.921055	1.02099	0.554462	0.182796	0.032456	0.300084	-0.685208	-0.717968	0.205615	-0.833714	-0.818532	1.28723	0.664118	-0.462156	0.658287	-0.184153	0.194094	0.62484	0.737267	0.280585	1.14534	1.55237	0.130877	1.56318	-0.690655	0.631277	1.4961	1.54282	-0.529883	1.08024	-0.051116	0.724675	0.421875	-0.565848	0.398634	0.849863	0.474122	-2.33656	-0.063127	0.727958	-0.265993
ECK1363-YNAK	0.289156	-0.101927	-1.31203	-0.841824	-0.550644	-0.092779	-0.507585	-1.2592	-1.9521	-2.72255	1.60601	0.108609	1.18176	-0.264202	0.458599	0.992748	1.19508	1.80381	-0.829896	0.922804	0.573643	-0.219812	-1.30471	-1.71651	-1.76269	-1.62415	-0.559431	0.431844	0.325729	-1.76622	-0.189081	0.185352	-0.995377	-0.60942	0.550411	0.486469	0.547659	1.37817	1.25436	0.489059	1.01363	0.475567	0.111372	-0.472139	-0.969067	-1.50283	-0.591259	-1.25706	-0.109302
ECK0160-DEGP	1.32366	0.412023	0.104815	0.467693	1.40004	-0.197187	-6.42266	-2.22785	-8.08205	-7.63987	-1.88783	-5.32234	-4.82521	-5.24435	1.49731	1.48678	2.28497	2.40774	-0.985024	1.04243	-0.421917	0.271307	-1.81044	-1.62424	3.6624	3.6583	4.33517	5.3414	-3.49217	-3.93706	0.530338	-1.88407	-4.89419	1.63496	1.63183	1.34962	0.772869	-0.564421	-0.219065	0.318354	0.361093	1.25593	0.313115	-0.104917	0.332795	-0.615853	0.814467	0.205148	-0.987368
ECK0792-YBII	0.110394	-0.223114	-0.883815	-0.426676	-1.40363	-0.231518	1.25917	0.381278	0.561576	1.06646	-1.44386	0.256687	0.401767	0.385518	-0.105028	-0.526521	-0.024457	-0.27108	-0.985376	-0.62891	-0.794245	1.00931	0.71809	-0.547111	0.065085	0.019509	0.705531	0.601177	0.089452	0.06876	0.070765	0.421353	-0.121422	-1.58948	-1.49475	-0.888258	-0.379709	-1.2587	0.165614	-0.906867	-1.11292	-1.06334	-0.011298	0.455727	0.66525	0.645983	1.54531	0.404335	-1.10683
ECK1411-YDCA	0.998916	0.194067	1.29774	1.09766	0.428358	1.6908	-2.51835	-2.28014	-4.0319	-3.59168	-0.405033	0.041754	0.329568	-0.077448	-0.732359	0.003651	-0.074423	-0.057101	-0.755962	-0.090825	-0.630208	0.677555	0.482163	1.22683	1.05829	0.466467	-0.122946	1.34696	-2.81383	-0.345106	-0.166165	-1.13712	-1.28449	-0.175484	-0.442196	0.951528	-0.415287	-0.095302	1.14189	-0.434676	0.236904	0.580182	-0.219063	-0.654234	-0.112975	1.00797	0.699591	-0.50621	1.60173
ECK0625-DACA	-0.96971	-1.38489	-1.12865	0.009142	0.193797	2.15969	-0.635876	-0.800725	-0.526579	0.513048	0.639301	-1.01201	-0.993057	-0.529998	0.301761	0.722585	1.02762	0.8074	1.32781	-1.5148	-1.76085	-0.106398	0.368128	0.401062	-0.527587	-0.057442	-0.141354	-3.83073	-0.620965	-1.81798	-3.11974	-5.58353	-0.128004	0.808004	1.01229	0.451609	-0.811243	0.574345	0.454795	-1.0647	-1.22435	-3.51853	0.273443	0.342308	-0.843548	-1.328	-1.5149	-1.72792	-0.093253
ECK0910-YCBJ	1.15943	-0.806128	-0.845339	0.316254	0.321537	-0.210019	0.994636	0.715635	0.954762	0.426465	0.937608	0.399311	0.256742	-0.194235	1.4529	0.776774	0.890467	1.01175	-0.354428	0.711221	0.216273	1.38744	-1.44979	0.404404	-1.08736	-1.16989	-0.823609	-0.243015	0.004041	-0.565594	0.574432	0.533123	-0.07339	-1.37532	-1.14291	-1.18569	0.676265	0	-0.975268	0.84671	1.0196	-0.028163	1.22939	1.02102	0.224351	-0.65752	-0.466739	-0.529126	-0.710886
ECK1432-YDCQ	0.961955	1.5129	2.08374	-2.90359	-2.03166	-2.42909	-0.761331	0.055759	-0.265359	0.464182	1.00313	-0.223262	-0.519641	-0.518277	-4.78522	-3.14904	-4.43846	-2.42651	1.11605	0.029774	1.18115	-0.716993	1.45452	0.473573	0.352518	0.515946	0.114126	0.263939	2.49847	0.318342	2.10974	0.827104	-0.153634	0.175717	-0.02818	1.24696	-0.713209	1.01468	-0.069473	-0.468677	0.63347	-0.85978	0.610191	0.774519	-0.161649	-1.565	-2.72505	0.256897	1.16746
ECK1171-UMUD	-0.073223	0.498666	0.906162	-0.229408	0.432419	0.898756	-0.856504	-1.23988	-1.75615	-1.03006	0.670998	0.584613	0.442396	0.129331	0.232095	0.809014	0.514098	0.809376	0.825654	0.601399	-0.328478	-0.923964	1.29174	-0.951231	-0.728909	-1.009	-0.775157	-0.338098	-1.44167	-1.46746	-1.34493	-0.90452	0.0914	-0.669483	-0.378563	0.84945	-0.970614	0.356482	0.704954	-3.07016	-2.5228	-1.58559	-0.355699	0.044324	0.628264	-0.357687	-1.37301	0.201383	2.15402
ECK1041-YCEI	0.801725	0.944527	-0.10152	-0.196761	0.138515	-1.61111	0.521397	0.42718	0.223599	-0.477454	-0.868991	-1.69409	-1.91951	-2.95339	-0.57546	-1.51405	-0.886251	1.23758	1.4275	1.13549	0.538415	0.417081	0.082732	-1.19608	-0.077263	0.942447	0.509511	1.63456	-0.531366	-0.938807	0.839622	0.193275	0.823092	-0.694385	-1.3486	-1.5455	-0.170673	1.98662	0.8278	-0.366479	1.13916	1.26342	0.32669	0.779283	0.468678	0.44701	-0.223128	1.25909	1.65129
ECK4109-ADIY	-2.44473	-1.58777	-3.24708	1.42305	-0.152205	-0.678305	0.217108	0.196704	0.383039	0.902521	1.02577	1.45896	1.38921	0.922356	-2.01254	-1.73608	-1.44654	-3.06891	0.262814	0.230932	0.787945	-0.445117	1.20065	0.560162	-0.517655	1.61249	1.03283	0.574627	0.744304	0.686587	0.472775	0.377009	-0.925133	0.286078	0.654117	0.343499	-0.104933	0.523221	-0.581068	1.40306	1.0765	0.538853	0.837017	1.56415	0.020863	0.170295	-0.073959	1.82916	-0.758005
ECK0894-PFLB	0.707991	0.355705	0.158222	0.009876	0.728615	0.233397	0.171844	1.13493	0.722555	-0.128827	0.335561	-0.144663	-0.226293	-0.583605	-0.508744	-1.47327	-0.346378	-0.924283	1.45567	1.3936	0.393857	-1.08899	-0.154014	0.725826	1.2058	0.840598	0.99445	0.276882	-0.09702	0.423003	-0.828354	-0.711451	-0.079462	0.318691	0.966564	1.87907	-1.81669	-0.069884	-1.02535	0.664265	1.02254	0.61044	-1.65877	-0.734834	1.51049	0.973033	0.43558	1.45075	-0.302666
ECK2468-YPFN	-0.329822	1.00897	-1.08798	0.916377	1.85176	0.563506	-1.87867	0.118583	-1.63387	0.074821	-1.31595	-0.260841	-0.738862	-0.557504	-0.881696	-0.070923	0.398683	-0.568246	0.65222	0.742913	0.269685	-0.20434	1.331	-0.814762	-1.23084	-0.200276	0.045327	-0.449147	-0.001787	-1.71906	-0.768381	-1.02343	0.107511	0.825789	0.072721	2.65156	-0.669972	0.949614	0.515958	1.39499	0.976918	0.302739	0.275557	0.088163	0.809334	-0.1749	-0.750901	1.15886	0.029086
ECK1982-CBL	-0.339954	0.472059	-0.130845	-0.315815	-0.499253	0.652104	-0.395434	-1.0779	-1.22005	-0.7819	0.011683	0.425086	1.07283	0.570814	-1.82911	-0.377177	-0.271815	-0.738339	0.888934	0.095172	-1.09337	-1.6705	-0.687687	-0.988957	0.999205	1.12984	0.081554	0.071119	-1.91397	-1.61949	-1.2414	-1.5769	0.812316	0.352377	-0.072451	2.23379	-1.91297	1.29607	1.96394	-1.68182	-1.21839	-1.32139	-1.33374	-1.59425	0.066714	-1.9844	0.179731	-1.58723	0.848383
ECK2487-HYFR	0.34191	0.076493	-0.153231	-0.31471	-0.251481	-0.014259	-0.415665	-0.726596	-0.16851	-0.118806	-0.840259	-0.809925	-0.714595	-0.665779	-1.05705	-0.785725	-0.760665	-0.86547	-1.03901	-0.471576	-0.997397	-0.661306	-0.569111	-0.521151	-0.849621	-0.781387	-0.351735	-0.852323	-0.919673	0.026586	-0.362667	0.031783	0.502321	0.21874	-0.830351	0.189844	-0.755338	-0.021021	0.038776	0.124245	0.221284	-0.184606	-0.791909	-0.158026	-0.381691	0.433564	0.399635	-0.318218	-0.07955
ECK3065-EBGR	-3.71056	-3.79027	-1.6558	-1.69741	-1.28116	-0.655439	0.027462	-0.232764	-0.841194	0.470213	1.25157	0.593328	1.17091	0.75792	-0.960193	0.03425	-0.886343	-0.86205	0.968431	-9.52784	0.032932	0.341613	0.889101	0.053186	-0.014178	-0.058728	0.158615	-0.221666	-0.12573	-0.373547	0.009009	1.35226	0.166952	0.454709	-0.629437	-0.426552	-0.130285	-0.330746	0.790711	0.082735	-0.371933	-1.71664	0.432487	0.582977	-0.989891	0.334631	-1.16299	-1.73917	0.805862
ECK2868-YGEY	-1.11777	0.086006	0.186334	-1.05669	-2.31344	-1.04016	-0.015609	0.46281	0.139817	0.583291	1.21202	0.577445	0.13657	0.378953	0.174631	0.292598	0.330945	0.507357	-0.451862	1.22758	-0.015912	-0.82138	0.342153	-1.35801	-2.05383	-1.52119	-1.53921	-1.34915	-1.07526	-0.941016	-1.01938	-1.82682	-0.473532	-0.482683	-0.33311	-0.539665	-1.80923	-1.60725	-1.28799	-1.28589	-0.929567	-1.09074	-0.298907	0.167221	-0.418522	-0.76438	0.379282	-0.016764	0.496243
ECK1855-PYKA	2.75162	1.132	0.707668	0.112032	-0.948273	-1.01254	0.376632	-0.353629	-0.699716	-1.06731	-0.860406	-0.063129	0.703968	0.747033	-0.636362	-0.612355	-0.694188	-0.713982	0.376914	0.674184	0.611524	-0.668011	-0.084955	0.222217	-0.340607	1.41297	0.602739	0.456953	-0.019966	-0.251786	0.271485	-2.03386	-0.2781	-0.265348	-0.693902	-0.326651	0.574948	1.28047	0.504443	0.574579	0.736844	0.215289	0.240577	0.453176	1.45672	1.2641	0.18751	0.719301	0.171093
ECK2626-RNLA	2.36644	1.73294	1.66192	-0.067921	0.480428	-2.324	-0.947827	-1.61706	-0.960684	-0.798496	-0.823091	-0.71236	-0.921278	-0.741374	-0.69504	-0.920778	-0.251985	-0.085265	-1.3227	1.25814	0.675679	-1.90965	0.783322	-1.11649	-0.216251	0.698985	2.14778	1.0317	-0.095629	0.650879	0.775537	-0.691611	0.001929	0.864813	-0.831105	-0.026095	1.21778	0.950004	0.206577	1.07182	1.14742	0.242332	-0.316053	0.146137	1.14199	0.284405	0.343139	1.48684	0.478218
ECK2144-GALS	0.098156	0.707443	-0.476804	0.348593	0.316177	-1.23615	0.176452	-0.424475	0.277331	1.26186	0.388275	0.089116	-0.416818	-0.360565	0.191656	0.308462	0.111997	0.059349	0.40676	0.204248	0.973045	-0.194821	1.08678	0.38655	-0.247811	0.201927	-0.71799	-0.050842	0.352596	0.774	0.56625	0.072547	-0.555462	-0.224293	-1.74779	-0.617591	0.413982	-0.139187	-0.419981	-0.013682	-0.219389	-0.285777	-0.402665	0.047064	-0.836687	-0.495602	-0.303953	-0.048095	0.051834
ECK3171-DACB	1.91197	0.080417	0.145077	-0.712439	0.063673	-1.48532	0.287237	0.729805	0.896309	-1.00955	-0.440035	0.091386	-0.245796	-0.033711	-0.701625	-0.216347	0.101034	0.592196	0.2972	-0.483119	-0.223113	0.778426	1.31445	0.308932	0.564611	1.32986	0.170802	0.011902	0.975834	0.965675	0.771528	0.369354	0.383117	0.411171	-0.0918	0.363965	0.442522	0.474831	-0.803121	-0.236192	-0.200353	0.862932	-0.442561	-0.269689	1.69931	-0.000206	1.26621	-0.726587	-0.136357
ECK3765-ILVY		1.47866	1.39506	-1.43605	-0.644347	-1.56559	-0.351754	0.843603	0.708606	-0.016722	0.425503	0.009367	-0.379902	-0.180033	-0.658794	-0.808547	-0.459689	-0.514411	-2.93491	1.32469	0.793943	2.17085	0.108652	0.767395	-0.410314	-0.352542	-1.29654	-0.530508	0.032137	0.651283	1.2876	-0.580578	2.40371	-1.11123	-1.60928	-1.18581	-0.812955	0.605373	-0.169934	0.669831	1.15893	-0.178502	0.482788	0.637571	-0.754104	0.772525	-0.248284	1.52994	-0.966579
ECK2458-MAEB	-0.467331	-0.63466	0.24944	1.15021	0.676333	0.239216	0.039436	0.561429	0.0384	0.784805	-0.84497	-0.292083	-1.02964	-0.266992	-0.544296	-0.000572	-0.257453	-0.738116	-0.478248	-0.706057	-0.1886	1.96376	0.562806	-0.210206	0.148923	-0.040584	-1.05291	0.265206	-1.85579	-1.7893	-1.1642	-1.46649	1.88119	1.12523	0.235562	1.97306	0.617633	-0.463227	-0.306852	-1.28749	-0.070131	-0.777639	-0.979371	-0.202987	-1.18951	1.32553	-0.862057	-0.958679	1.03405
ECK2750-YGBT	-0.564884	-0.28516	0.075494	-1.76801	-0.163389	-0.988109	-0.051445	-0.35089	-0.095056	0.970639	0.135629	0.609663	0.240797	0.844758	-1.76733	-1.725	-1.51625	-1.9888	1.13761	0.778168	1.89546	0.273031	1.36597	0.752488	0.164367	1.05643	-0.464491	1.18153	2.23895	1.32457	1.64683	-0.325876	0.292931	-0.053513	0.91401	1.52371	1.10963	-1.84638	-1.67499	2.04019	1.76963	-0.082232	0.972533	1.58841	-0.153068	1.48594	-0.156886	0.740246	-0.234693
ECK3930-METJ	1.20407	1.44236	-0.118145	-3.05025	-1.18963	-1.26529	0.02393	-0.302145	-1.53475	-1.0295	1.47778	1.12207	0.546989	1.31819	-0.291154	0.540375	-0.591544	-0.894139	2.68393	-2.02014	2.03443	3.14525	1.36379	2.06261	0.735236	-0.003622	-0.513135	-1.13204	0.49134	-0.662955	-0.567072	-1.67291	1.558	-0.621887	-0.839273	-1.57302	0.463436	0.972496	0.512012	2.24307	1.5063	0.20898	1.27056	-0.053998	-0.534566	-0.951108	-0.721678	-0.772611	-0.138766
ECK3431-GGT	1.73563	0.504639	1.25831	-0.261353	1.48967	-0.196386	0.732332	-0.305713	-0.918766	0.543004	-0.988561	-0.066894	-0.240961	-0.371316	-1.20963	-0.701404	-1.20479	-1.07868	0.354172	0.040271	1.94526	0.593819	-1.38833	-0.786507	-1.97679	-2.32913	-2.19311	-0.98937	0.881792	-0.023782	0.263605	0.421681	-0.038557	1.62159	-1.02686	0.331206	1.30564	1.54149	0.275211	1.00288	0.994632	0.418519	0.813747	0.968116	0.408964	0.130399	0.381534	-0.126037	-1.10672
ECK3390-PCK	-1.27917	-2.10769	0.718366	-0.852141	0.965455	-1.10706	-0.661888	0.049332	1.13352	0.636071	0.636096	0.280347	-0.08742	-0.047529	0.814646	0.840186	0.959412	1.37657	0.977269	0.787481	1.15969	2.6954	0.525509	1.51952	-0.938725	-1.98644	-0.915308	-0.892213	0.691568	-1.48414	0.098058	-0.179639	0.476164	0.140669	-0.042249	0.029694	-0.807592	-1.58138	0.662342	0.205619	0.480928	0.920779	-0.670995	-0.006587	0.069262	1.63343	0.297191	-1.20147	0.296659
ECK1570-YDFD	-2.47709	-0.11871	0.859946	-1.74583	1.69938	-1.38436	-1.48886	-1.3364	-1.68239	-0.718259	-0.145219	1.51738	2.53757	3.01593	-0.833934	-0.630749	0.200128	-0.008206	2.5311	-4.61	1.50863	0.486083	1.67367	0.43972	1.79093	-0.104497	-0.097146	-0.483209	0.51003	-1.14414	-1.01746	-1.07366	0.800621	1.92347	0.88029	-0.337984	0.861326	0.309825	-0.382963	0.584057	-4.19751	-3.42222	1.45949	-0.541555	-0.408598	0.033054	-1.42943	-1.94246	0.521701
ECK0112-PDHR	-0.488384	-1.31708	-0.779791	-0.791947	-1.16755	-2.02307	0.567142	0.566901	0.76442	-0.583623	1.30405	-0.039395	-0.702889	-0.568692	-0.340732	-0.649945	-0.80221	-0.617634	-0.844105	1.88199	3.08656	0.335505	0.185264	2.60857	-0.869479	-0.393051	-0.478781	-0.15372	0.35683	0.582209	-0.898101	-0.957967	0.347853	0.368922	-0.221548	-0.083045	0.908958	1.05682	0.275794	3.35667	2.23167	-1.7668	1.04426	2.47979	0.022358	0.048769	-1.7981	-0.055312	-0.580705
ECK4006-ACEB	-0.731234	-0.585605	-0.049438	0.327526	0.29652	-0.045193	-0.290303	-0.858303	-1.91885	-1.29519	-0.574442	-0.36869	-0.40968	-0.279693	-1.18216	-0.052769	-0.159338	-0.760095	-6.43352	0.290707	1.28816	-0.719913	0.771058	2.06992	-0.231813	-0.199516	-1.24446	0.160456	-0.791561	0.002908	-0.556466	-0.057088	-0.596187	2.54327	0.86402	0.58437	0.475207	-0.04483	-0.328905	1.29693	0.792977	0.710522	0.382506	1.43526	-0.366388	0.901305	-0.859517	0.115116	0.223238
ECK1635-MLIC	0.053434	-1.74481	0.219757	0.025071	-0.012256	0.467538	0.0047	0.456919	-0.345201	0.280519	-1.00778	-0.109859	-0.833278	-0.536249	0.262023	-0.283403	0.485711	0.320118	0.978373	0.497811	-0.326792	0.741381	0.649132	2.14903	0.160125	-0.477948	0.536342	0.505351	0.048694	-0.273027	0.388695	0.606567	0.922377	-0.141236	0.209839	-0.052429	-0.119711	0.051691	-0.917133	-0.299884	-0.615606	0.278037	-1.38589	-0.921417	-1.10763	-0.898167	0.135069	-1.28232	-1.50195
ECK4054-SOXS	0.911088	-1.34092	-0.679054	1.04224	1.34062	-0.594516	-1.76535	-0.685577	0.139041	0.893055	0.006191	-0.497526	0.33333	-0.62642	-1.04797	-2.27314	-1.11008	-2.93008	0.67046	0.068892	2.2464	-0.631531	1.23208	0.416957	-0.199018	0.260193	-1.16832	0.125886	1.77009	1.59421	0.455102	-0.251664	0.788321	0.597836	-0.463243	-0.637176	0.243378	-1.67896	-1.08547	1.86784	1.90376	-0.073333	0.421912	1.62116	1.47787	-0.033134	-0.634643	1.25614	-0.876758
ECK4150-FRDA	-0.641612	-0.691096	0.363853	-0.480977	0.698965	-0.549779	-0.961491	-0.514626	-1.13308	-0.770721	0.346171	-0.573566	-0.736166	-0.611809	0.900862	0.869514	1.01727	0.425476	0.743502	0.623186	0.055295	1.54156	0.096051	0.240048	-1.10169	-0.792562	-1.65561	-1.1464	0.398825	0.215044	-1.09047	-0.172287	0.095164	-0.825966	-0.880901	-0.884895	-1.54474	-2.29026	-0.96854	0.54086	-0.895577	0.884663	-2.03238	-1.93747	-1.02689	-0.186178	0.623002	-1.36106	-0.826782
ECK1703-YDIE	-0.724136	-0.627666	-1.32683	-1.39309	-1.7366	-0.969915	0.919763	1.51486	1.5309	-0.067928	-1.85026	-0.935997	-0.929861	-0.955946	-0.226938	-0.717682	-0.498596	-1.30615	-0.185132	-0.271894	0.709207	-0.706199	-0.396126	1.01309	-0.148255	-0.101865	0.179461	0.033211	1.42956	0.852535	0.820122	0.641587	1.18746	-0.946091	0.815431	-0.141315	-0.476769	-0.52748	-1.21084	1.41651	-0.913125	-0.75221	-0.747713	-0.296602	0.700835	1.91373	-0.133507	0.053297	-1.54735
ECK2399-XAPR	0.31589	-0.238415	0.123088	0.562844	0.178203	0.732609	-0.969944	0.216743	0.428956	0.09134	-0.42983	-1.3731	-0.344952	-0.993144	-1.77281	-0.015856	-0.796681	-0.043067	0.015078	0.509433	0.790455	-2.02331	0.667895	-1.0826	-0.518742	-0.044636	-1.33791	0.033992	1.03572	-1.41366	0.166882	0.761761	-0.330076	-0.245804	0.768319	-0.305822	0.73831	1.29354	0.716659	1.06588	-0.224031	0.02974	0.63158	0.687043	1.15564	-0.222877	-0.573706	-0.564483	-0.237609
ECK1710-IHFA	-3.16729	-5.41003	-3.10403	-1.55111	-3.4272	-1.475	0.871939	-0.132629	1.25793	1.03624	2.72955	3.94587	4.37485	4.50002	0.417129	0.244842	0.438803	1.09074	-11.1224	0.532929	1.29723	-0.000759	0.012848	0.983915	0.455486	0.484521	1.576	0.879819	0.091304	-0.074434	-1.53547	-0.240588	0.044824	1.21359	1.00505	1.5661	0.425944	1.81356	-0.231374	0.793929	-1.10258	-3.94751	1.21233	2.13428	-1.71698	-0.527959	-1.58572	-1.50576	0.152311
ECK2299-YFCI	1.62888	0.475033	-0.176676	-1.14842	-0.772796	0.099908	0.272174	1.77565	0.976998	0.170394	-1.46964	-0.950696	-0.980736	-0.97599	0.715788	-0.10355	0.256403	0.410495	-0.928621	0.561771	-0.174237	-0.103128	-1.03656	-0.630478	1.52088	0.379959	1.36649	-0.84946	1.30897	0.125356	2.23008	1.86139	-0.45778	0.600236	-0.040894	0.172267	0.447407	1.24007	-0.930171	0.72498	-1.22001	0.474801	-0.621716	-0.989703	1.27042	0.000206	0.291793	1.13436	-0.966733
ECK1216-NARX	-0.477435	0.066434	1.11017	0.312506	1.40981	2.08546	-1.82609	-1.39124	-2.34359	-1.38416	0.991444	0.806541	0.733867	0.335824	0.963673	1.48393	0.676911	1.10421	0.994759	0.635296	-0.640138	-1.08459	-0.873504	-1.86238	-2.24699	-2.39792	-0.967562	-2.77939	-1.47084	-2.09081	-2.28261	-1.54426	-0.713786	-0.665683	0.437611	1.39033	-1.62072	0.182464	2.25853	-3.01724	-3.16603	-2.55572	-1.19167	-1.80625	-0.384906	0.619896	-2.27669	-1.66756	1.53574
ECK0423-CYOD	-1.24383	-0.155109	-1.01263	-0.299251	-1.63332	0.802434	0.079536	0.30532	0.811793	1.71511	0.602306	-0.537586	0.20732	-0.094171	0.317322	0.232157	-0.27203	-0.410386	-2.4844	0.662611	0.000618	0.317808	0.117383	0.415131	0.68602	-0.170685	0.199401	-0.291852	0.779713	1.57965	0.005144	1.78678	0.327431	-0.703736	-1.36559	-0.465233	0.252637	-1.8363	0.056129	0.458665	0.016434	-1.94734	0.538577	0.909498	-2.09331	0.680643	-0.824537	-0.164282	0.365173
ECK2355-YFDR	1.34403	-0.576046	-0.613613	-0.728475	-0.885007	-0.420582	-0.703873	-0.589211	0.74735	0.39847	-0.028006	-0.463676	-0.599236	-0.328942	0.957901	0.081655	-0.361753	-0.29857	-1.84017	0.811347	0.535699	0.362961	0.863601	-0.49743	1.50022	-0.120207	-0.274978	-0.39643	-1.36758	0.904139	1.15117	0.463725	0.250311	1.19416	-0.002074	0.822919	-0.050524	0.340109	-0.057483	0.948817	0.976617	0.131975	0.127046	0.855458	0.953685	1.7004	0.694676	0.194495	0.477783
ECK1964-YEDV	1.68927	0.436549	-0.357178	-1.59701	-0.925538	0.634791	3.00547	2.02583	2.1642	0.086899	-0.33617	1.05328	0.991202	0.854237	0.231613	-0.060691	-0.010798	-0.224292	0.075967	-0.156368	-0.200293	1.83938	-0.455813	-1.6693	1.78222	0.856966	0.895844	0.811397	0.316483	0.602453	2.94943	0.978075	0.625002	0.326459	0.227987	-0.358745	-1.36835	-0.688073	-0.74513	0.467253	0.008398	-0.842095	-0.654257	-0.311904	-0.061	0.292535	1.01211	1.03731	-1.4361
ECK1869-YECE	0.193801	-1.09104	0.839267	-0.015945	-0.160352	0.542827	-0.346499	-0.384664	-0.440978		-0.393241	-0.375498	-0.147013	-0.033734	-0.18266	0.053651	-0.549637	-0.038384	0.618405	-0.601938	-1.97566	1.51598	0.459785	0.582931	0.708244	0.033585	-0.138697	0.153258	0.044042	0.424798	0.972373	-0.51575	0.175789	-0.506283	-1.04717	-1.52364	0.202791	-0.446485	0.61826	-1.34215	-1.54471	-0.175801	0.191032	-1.19923	-1.16765	0.609303	0.629291	-0.092612	-0.804696
ECK0713-SDHB	-2.49089	-3.58889	-4.16388	2.53167	2.05347	3.43283	0.073272	0.247656	-0.317155	1.00394	1.32663	1.08443	1.39782	1.38355	1.65562	1.19288	0.711731	1.93002	-4.12099	-0.687389	-0.487145	-0.072545	-2.47415	-0.995834	-2.33308	-2.26854	-0.436919	-2.24476	-1.01096	-0.481819	-2.27665	-0.013723	1.15206	-1.81127	-2.34182	-1.04585	0.294128	0.341756	1.51161	-1.14248	-0.325634	-0.413313	0.357795	1.17858	-2.24667	1.32688	0.326343	-1.90492	0.664285
ECK2428-YFEZ	1.01717	0.881613	-0.551252	-0.486132	-0.047309	-0.625933	0.017939	-0.704486	-0.937878	-0.173218	0.94039	0.599467	0.388554	0.548187	-1.68415	-2.29424	-0.983029	-0.218083	1.50992	0.891668	1.08395	2.07241	1.86937	0.371982	0.34719	-0.055455	0.864417	1.24606	0.150334	-0.576614	1.08845	0.589281	-0.380257	2.14424	0.881856	1.21993	-1.83685	-0.335714	-2.63932	0.70029	0.331251	-0.757394	1.79157	2.137	-0.579916	-0.399269	0.630604	1.42704	-1.8442
ECK2366-EVGS	-0.207789	1.18247	-1.46478	2.42606	1.01937	0.736422	-0.0047	-0.124498	0.439096	-0.252939	0.178323	1.96109	1.57745	1.0483	-2.01457	-1.5534	-0.733195	0.796386	0.044262	1.24309	0.805807	-0.243949	1.01558	-0.074971	0.862401	1.22245	0.678405	0.722016	0.528106	-0.385293	1.6751	1.33634	-0.109493	2.01384	0.995916	0.244848	0.605999	1.37091	-0.671294	0.604089	0.822665	0.797039	0.128718	1.23881	0.032184	-0.51719	0.384258	0.842244	0.676864
ECK1928-YEDE	-0.261491	0.912539	-0.885452	2.29983	2.08629	2.91051	-0.63595	-0.124067	0.481209	-0.943579	-0.11685	-1.71889	-0.815889	-1.29618	-0.275839	-0.640627	0.016288	1.43399	1.49326	0.25346	-0.607118	1.44645	2.10511	0.828946	0.654389	0.965885	0.199542	2.09132	-0.299829	-1.11866	0.41252	-0.20596	-0.909506	1.05405	1.343	0.074038	0.851392	1.28145	-0.068716	-0.912846	0.05933	1.58302	-0.539889	-0.160555	1.3051	1.46998	0.511299	1.91826	0.852242
ECK3191-RPON	0.274969	1.75661	1.76535	3.69887	1.72259	2.21221	-0.260275	-0.468978	0.267959	0.400049	-1.70196	0.891317	1.53535	0.007164	0.658815	0.545795	0.438729	0.441086	1.32538	1.29424	0.163054	-0.220973	1.03083	0.209426	-0.263279	1.47276	1.30619		0.737677	1.42435	0.272141	-0.342021	-3.0838	-3.57697	-2.17967	-0.881466	-0.042001	0.444033	0.672209	1.88398	2.98669	1.69148	0.306386	-1.33629	-0.597221	0.801566	-2.53032	-0.127634	-1.00911
ECK3904-CPXA	0.363012	-0.748203	-2.09878	-2.02845	-2.218	-6.36663	-1.73234	-0.514329	-1.11221	-0.699228	1.11819	2.67257	3.7227	2.77322	0.226187	-1.98483	-0.135814	-1.56185	-0.088722	-3.88546	1.58182	-0.544746	1.00652	-0.356436	0.265737	-0.636293	-1.158	-0.649862	-1.08982	-1.457	-0.005816	-1.12337	-4.09169	1.24315	0.497976	0.9945	1.19707	2.79072	-0.027282	1.36937	1.62932	-2.77928	2.71444	1.46162	-0.339392	-0.572924	0.143135	0.983362	1.27897
ECK2696-MLTB	1.45912	0.105909	0.683548	0.510071	-0.547104	-1.33446	0.474936	1.27307	1.02395	-1.04621	-0.748749	-0.695885	-0.462864	-0.157011	0.019352	-0.613018	-0.342526	0.044482	-1.41271	0.913116	-1.09121	1.4805	-0.200418	-0.423199	-0.174288	-0.050604	0.966819	0.744841	0.700347	1.1924	1.12373	1.84136	-0.450502	-0.816853	0.078693	-0.528099	-0.056907	-1.16275	-1.34724	0.254226	0.507879	0.230548	-1.01205	-0.277393	0.796348	1.06686	0.112081	1.17641	-1.60454
ECK4390-CREB	1.07038	1.50481	0.467342	-1.04387	-1.67013	-1.32949	1.24414	1.47653	1.38325	0.300554	0.432314	0.722035	0.208968	0.545505	-1.02934	-0.727418	0.53184	0.297257	-0.395571	-0.04387	-0.661029	0.01907	-0.298173	-0.701553	0.217386	0.4226	0.523781	0.401937	0.867492	1.66226	1.01326	1.89662	-0.230968	-0.435746	-0.178686	-0.253067	-0.218318	-0.538464	-1.04695	-0.675958	0.317611	0.610693	-1.12061	-0.350482	0.31872	-1.19768	0.521892	0.998512	-1.72603
ECK1804-YEAY	-0.241891	-0.319182	0.091101	0.163704	-1.11689	-2.69915	1.60728	1.32213	2.28183	0.258434	-1.24331	0.571699	0.084393	0.786357	0.539962	-0.08751	-0.386331	0.027027	-0.455391	-0.380082	0.283769	1.48275	-0.076923	0.721536	-0.19026	-0.170918	0.331836	-0.206065	1.3318	1.384	1.69103	1.07117	-1.01846	0.355812	-0.917647	-0.9903	0.350051	-1.37016	-1.84287	0.075008	-0.142194	-0.892625	-0.879202	-0.515713	-0.557625	0.499049	-0.704214	-0.594899	-2.69951
ECK0291-MATC	-0.603452	-0.60945	-1.18531	-0.591354	-0.321798	-1.78832	1.16083	0.490724	0.923676	0.324675	1.5589	0.130377	0.385472	0.120443	0.046932	-0.502185	0.234399	0.551782	-0.633283	0.469772	2.19679	0.231202	0.881197	0.098441	0.219801	0.695311	0.218928	0.378051	0.646035	1.47565	0.720065	0.288912	-0.777204	-1.58486	-1.17955	-1.82419	1.23066	-0.367048	-1.81078	1.25537	1.02905	-1.10817	0.84391	0.821461	-0.30777	-0.702757	-0.200239	-0.327489	-0.53597
ECK1237-OPPA	0.635889	0.791498	-0.16275	0.296447	-0.187554	-1.01498	0.157261	-0.647872	0.666591	1.49318	1.26466	0.977011	2.02406	1.67358	-0.785973	-0.554779	-1.50514	-1.4186	-0.021846	2.11216	2.38707	0.621392	0.124915	0.328239	0.035201	-0.493884	-1.66271	-0.409671	-1.46725	-1.3299	0.681114	0.11777	-0.181139	0.667474	-0.139095	0.052792	1.98833	1.44546		1.40663	1.5163	0.823524	1.92964	2.64312	-2.36275	-1.34345	-1.01511	-1.23362	0.855802
ECK2473-BAMC	0.46978	0.174103	1.05053	0.452184	0.573909	-1.08653	0.440679	-0.268566	0.577916	-0.694323	0.345544	0.262827	0.308384	0.366934	-1.23516	-3.10973	-1.02154	-1.28551	1.05373	0.132622	0.655971	1.63575	0.091794	0.113569	-0.130085	0.611668	-0.368396	0.154499	1.0077	0.192337	-0.150659	-0.21454	-0.077107	1.42486	-0.912972	-0.437721	1.25729	0.168208	-0.539039	0.807344	0.582957	1.60195	-0.169261	0.899787	0.404687	0.31075	0.726849	-1.08203	-0.746477
ECK0370-YAIV	0.248932	2.06156	0.636989	-0.200948	0.439504	-1.22116	-0.113076	-0.750616	-0.635029	-0.629864	-0.459276	0.470555	0.384383	0.542124	0.473709	-0.4169	0.405848	1.10033	1.00053	-0.71711	0.704198	-1.2832	-0.477574	-1.63587	0.071839	0.505518	-1.50079	-0.426582	0.992962	0.71794	0.888428	0.210366	-1.50345	1.84122	1.37098	1.79672	1.52102	0.720298	-0.518063	-0.341877	-0.10315	-0.363825	0.381174	0.881949	1.30449	0.846676	-0.923852	1.87697	0.847854
ECK3595-LLDD	1.25769	-0.137897	0.164258	-0.540634	0.486388	-0.624565	-0.179774	-0.829743	-0.038441	0.795369	0.924045	0.241947	0.228934	0.229282	-1.18541	-0.457731	-1.43161	-2.13274	0.383705	-0.025983	0.981743	-0.760465	-0.840252	-0.365615	0.027868	0.409963	-2.21199	-0.844099	1.26371	-0.49526	0.638175	0.297757	1.27878	1.84263	0.326001	1.91134	1.33587	-0.053772	0.589098	0.964232	0.133302	-0.056702	1.18098	1.76717	0.520311	1.26314	-2.02808	0	0.983163
ECK1052-YCEH	-0.338445	-0.668066	0.010498	0.585106	0.869032	1.19843	-0.827056	-0.556413	0.193567	0.668141	-0.910734	-0.577942	-1.01907	-0.218396	0.116306	1.26999	0.740357	0.189449	1.17207	0.134293	-0.060036	-0.411136	1.01311	1.74688	-0.372787	-0.890931	-2.04046	-0.702766	1.81704	-0.867803	0.915799	0.86123	1.16337	0.516754	-0.986808	-0.449686	1.57874	-0.470631	1.04884	-1.81567	-0.628228	0.615099	0.004848	1.25341	0.264886	-1.3845	0.140996	0.232201	-0.108867
ECK4028-LAMB	-0.737233	-0.592008	1.36233	-0.554818	1.39505	-0.038878	0.061809	-1.05884	0.170489	0.491488	-1.23468	-0.680511	-0.991558	-0.347769	-0.142642	-0.242364	-0.985773	-0.443182	0.25887	-0.281556	-0.336307	-0.359031	-0.028862	1.77932	2.17758	2.93331	0.895558	3.24903	1.14025	-0.581066	-0.862781	-0.29869	1.42728	2.21354	1.19445	0.745964	0.168814	-1.89664	-0.597995	0.031055	0.787401	0.786881	-2.57839	-2.20431	-0.364556	1.08457	0.844538	2.54908	1.05743
ECK1134-YMFM	-0.806711	0.376924	0.542014	0.028293	0.611946	0.652856	-0.385635	-0.758385	-0.840075	0.9019	0.198285	-0.271628	-0.904137	0.121589	-1.45544	-0.419976	-0.380094	-0.259627	1.66017	0.305775	0.955642	1.43333	0.908748	0.219798	-0.047496	-0.410568	-1.00423	-0.723918	0.266421	-0.199258	-0.868871	-0.794234	1.84888	0.091756	-0.885739	-0.528601	0.606898	0.625276	0.525139	0.372369	0.545135	-0.035219	0.662226	0.933745	0.433386	-0.603526	0.169393	-0.372796	-0.572536
ECK1193-YCHH	-1.29301	-1.67276	-0.359266	1.13162	2.46371	1.43692	-0.200733	0.161866	0.718871	0.983298	0.844358	0.714953	0.257941	0.632543	1.36613	0.937218	1.81276	1.26844	2.5377	1.17454	1.02719	2.0205	0.136562	0.331882	-0.664134	-1.40074	-1.02259	0.04236	-1.42257	-0.89623	-1.53643	-0.817574	1.15206	-0.925454	-1.32222	-0.249524	0.469204	0.812157	0.476546	-0.961646	0.145842	0.618402	-0.158311	0.142459	-1.67013	-0.955043	-0.232095	-0.349882	0.706401
ECK0123-GCD	0.555531	-0.67498	0.476008	-0.075814	1.19122	0.633528	0.778989	0.839437	-0.154891	0.13178	-1.85791	-0.448668	-0.825157	-0.49988	-0.169713	-0.280417	0.634826	0.143927	0.809055	0.065669	-0.63979	0.843675	0.149583	-0.191611	-0.528886	-0.932988	0.239327	0.649221	0.963603	-0.346047	0.711004	0.602929	0.961232	0.530113	-0.462301	0.188542	-0.817688	-0.232889	-0.482352	-0.287592	-0.386924	-0.162552	-1.6417	-1.38133	0.324933	0.895505	0.575423	-0.134056	-0.856436
ECK0953-HELD	-2.39462	-2.13958	-2.14924	0.19922	0.685711	-0.91078	0.210167	-0.38001	-0.108729	0.315765	0.822519	0.287812	-0.095299	0.525337	2.53092	2.49718	2.79867	2.74893	1.36031	-4.21664	-1.15533	0.935347	-0.122979	0.888429	-0.278778	-0.218186	-1.14817	-0.694655	-0.409541	-0.12621	-0.77853	-0.607378	2.12447	-0.54776	0.280652	-1.09839	-0.837276	-1.54313	-0.144282	-1.66593	-1.57224	-2.82465	-0.847962	-0.672011	-1.05194	-0.094148	-0.739749	-2.32641	-0.472556
ECK1267-YCIN	-0.006571	-0.708929	-1.47049	0.846125	1.68419	2.42405	-1.54951	-0.634666	0.659134	0.431324	1.47804	-1.08811	-0.274319	-0.770505	2.63507	1.85083	2.85939	2.91126	1.29586	2.18488	1.25838	-2.48213	-2.00459	-0.392487	-2.2907	-1.86722	-2.43222	-1.77021	-1.56897	-2.09563	-2.31365	-0.910355	-0.029629	-2.10111	-1.97433	-2.00877	0.878093	-0.190266	1.13563	0.213453	2.12721	0.563308	1.06774	0.234155	-0.905527	-1.53189	-1.22828	0.645543	0.062949
ECK2150-YEIE	-0.027133	-0.352476	-0.285058	-1.17339	-0.735403	-1.28189	0.561395	-0.172238	0.157398	-0.543705	-1.02948	0.25932	-0.577224	-0.170522	-0.173842	-0.367674	0.059429	0.234457	0.497364	-0.010357	-0.903539	-0.885816	0.47492	-0.367542	-0.277671	-0.372347	0.575447	-0.448717	0.481139	-0.028534	0.011293	-0.637427	0.369877	2.02169	1.60556	0.255319	-1.0662	-1.51496	0.141148	-0.800596	-0.59926	0.1185	-1.64019	-1.84445	0.638386	0.638374	0.2459	1.47072	-0.581013
ECK0641-YBEU	-0.558531	0.633011	-0.109042	-1.34157	-0.757442	-0.619082	0.615421	-0.054725	0.510696	0.9353	0.376313	-0.280095	-0.382024	-0.005299	-1.375	-0.558607	-1.75879	-1.84768	0.068686	1.86949	2.43645	-2.0575	1.21544	0.257741	-0.001236	0.199019	-0.742666	-0.314585	-0.300262	0.274585	-1.05774	-1.46397	0.164656	0.072968	0.018412	0.775521	0.638969	-0.784897	0.988695	0.899595	-0.277038	-0.493159	1.4623	1.51737	1.11729	-0.320267	-0.050354	-1.60404	-0.096197
ECK1337-YDAL	-0.684818	-1.24265	-1.30319	0.375812	0.123412	-0.850139	-0.74917	-0.157184	-0.730582	-1.23638	-0.603685	-0.411617	-0.861641	-0.824948	1.40654	1.82494	1.69404	2.12285	0.145833	0.416739	-0.877683	0.024095	0.440237	0.041721	0.156053	0.176769	0.147537	0.717356	0.125375	-0.339481	-0.452115	-0.082188	0.419249	-0.549615	0.119189	0.170356	0.243115	0.703685	0.628066	-1.47404	-0.620449	2.04721	-1.39404	-1.41756	0.316	-0.865829	1.44599	0.632379	-0.719184
ECK0147-HRPB	1.83685	1.16753	1.75135	-0.0618	0.278576	-0.434184	-0.206265	0.650863	0	-0.084145	-1.24441	-1.04597	-1.41222	-0.946583	-0.22796	0.159618	0.243455	-0.264809	-0.900966	0.807958	-0.742367	-2.124	-0.302649	-1.21189	0.224983	-0.125607	0.104735	-0.056958	1.93658	-0.687998	0.325509	0.831981	-0.351335	-0.883946	1.39313	0.690602	0.950595	0.829513	0.43995	0.789663	-0.282076	1.49716	-1.20012	-1.41682	1.69536	-0.31247	-0.203035	0.362265	-0.700194
ECK2497-PPK	0.401031	0.646998	0.114409	-3.39259	-1.30635	-1.01753	-0.427643	-0.179667	-0.530523		0.941091	0.076672	0.449419	0.063708	1.87169	2.03661	1.77757	1.64909	-0.535343	0.040873	-1.73361	-1.73354	-0.405663	-0.456648	-0.533539	-0.047627	0.366096	-1.09739	1.27903	-0.87772	0.438628	-0.348043	-0.751073	0.101779	1.92231	1.90166	-0.134229	1.56064	0.855041	-1.21547	-0.576985	2.01217	-1.73506	-1.16793	-1.2503	-0.644893	0.666213	-1.80306	1.2913
ECK1364-YDAY'	1.02939	0.457298	0.165468	0.075931	-0.582078	-0.835808	0.291848	-0.356804	0.711467	0.474134	0.866785	0.16311	-0.213409	-0.30219	0.830658	0.556177	1.07823	0.867475	-0.068492	0.589523	0.262489	-1.84377	0.638176	0.405425	0.623463	0.077334	1.19715	-0.055641	0.931376	0.434056	0.913862	1.23486	-0.90166	-0.676043	0.182619	0.353374	1.43926	1.52976	-0.160977	0.664584	-0.955751	0.473119	0.950697	0.93636	1.2355	-0.097244	-0.276868	-0.033737	1.02984
ECK0238-PEPD	0.749963	0.67672	-0.201836	-1.22048	-1.5274	-0.004807	-0.70545	0.001976	-0.002726	-1.69994	-1.19061	-0.091091	-0.682825	-0.903231	0.451278	-0.328472	1.02454	0.538974	-0.242068	0.906944	-0.832822	0.670924	-0.415167	-1.15694	-0.505937	0.066657	-0.061054	0.213983	0.08392	0.599571	0.933578	0.541756	-2.06579	0.48694	0.188331	0.95369	-1.01882	0.271862	-0.560864	0.09844	-0.86936	0.389715	-1.01847	-0.983445	-1.10858	0.349783	-0.27686	1.44988	0.229657
ECK0829-DACC	-0.895518	-2.09278	-1.27749	-0.755335	-0.59607	0.120797	1.03125	0.620842	0.799749	0.131624	1.9929	0.006264	-1.09794	-0.682634	1.52777	0.749723	2.60501	3.01323	-0.388232	1.40926	-0.109828	1.60669	-0.793787	-0.118783	0.114732	-0.438849	0.020266	-0.174754	0.205786	1.08451	0.601628	0.154651	0.095472	-1.63859	-2.11891	-1.86559	-0.699393	-1.22178	-2.47305	-0.352132	-1.08374	-1.52423	0.707458	-0.195035	-1.74476	-1.0964	-0.124702	-1.62721	-1.52976
ECK0932-YCBT	2.31748	-0.575664	-1.08866	-0.075832	0.324251	0.113539	1.05477	1.16424	0.13277	0.715337	-0.664235	-0.407259	-0.704739	-0.685628	-0.136553	-1.27687	-1.03444	-0.196128	0.055184	0.335574	-0.150632	0.835722	-1.04256	0.002812	1.58091	0.151213	0.4559	0.379498	0.537203	0.590338	1.99405	1.20957	0.924088	-0.084889	-0.525	0.038188	-0.272338	0.069108	-0.839753	0.266842	0.948124	1.18722	0.39898	0.082544	-0.160855	-0.79093	1.44907	0.878063	-1.15381
ECK1440-YDCY	0.162783	1.25516	1.18139	0.468255	1.27465	1.18093	-1.52368	-2.05071	-0.605969	-1.48566	-0.167305	0.044173	-0.092024	-0.543531	-1.26323	-0.606308	-1.40172	-0.472114	1.53395	0.061197	-1.45831	0.761877	-0.62483	-0.009082	1.25223	1.48731	0.620639	2.00137	-2.90381	-2.83065	-1.21394	-3.55469	0.30848	0.843378	0.212257	2.17126	1.39775	1.45374	1.42863	-1.45543	-1.36385	0.367734	-0.780444	-0.296326	0.041164	-0.046304	1.59143	-0.541685	1.67016
ECK1180-LDCA	-0.403453	0.189177	-0.48007	-0.365752	-0.578482	-0.330615	-0.596204	-0.310685	-0.492162	-0.466824	1.33777	-0.033067	-0.902058	-0.464535	1.20989	0.570783	1.30316	2.18057	-0.189307	-0.059988	0.528387	0.363726	0.789556	1.1373	0.39232	0.367468	1.42672	-0.209776	0.639741	-0.347521	-1.45231	-1.30047	-0.056217	-2.85238	-2.68153	-2.71897	-0.086002	0.265928	-1.49906	0.310993	0.40673	-0.282365	1.03395	0.730341	0.769898	0.295378	-0.761284	0.060945	0.366924
ECK1042-YCEJ	-0.928853	1.63369	-0.921215	1.00986	0.374272	1.59465	1.10466	1.95017	1.6235	1.81042	0.625044	0.093528	-0.539757	-0.492991	-1.6735	-1.48904	-1.88055	0.745054	0	0.140197	-0.501372	0.038574	2.41383	2.21192	0.976431	0.097664	1.24937	-0.338157	0.283843	0.158534	-0.58713	0.278349	0.645054	-1.32719	-1.35013	-0.74654	0.90458	-0.382678	-0.531763	-0.844993	-0.116968	-1.92869	0.580303	0.387849	-1.38793	0.296838	-1.66862	-0.231509	0.436986
ECK0556-APPY	-0.208871	0.512945	1.1236	-2.07668	-0.686321	0.180357	-0.005789	1.91877	1.13429	1.11032	-0.20463	-0.349797	0.975794	0.53144	-1.67652	-1.49299	-2.41082	-3.454	0.841933	1.46115	0.347115	0.089159	1.24858	0.114913	-0.868592	-0.412001	0.397407	-0.559278	0.286375	-0.763767	-1.00652	-1.23997	-1.35062	-0.658797	-0.806126	-2.04248	-0.086672	-1.14899	1.98506	0.573103	0.742113	-1.06892	-0.3463	-0.077754	0.045266	-0.965384	-1.70821	-0.063458	-0.798273
ECK1846-PTRB	0.44843	2.25796	1.73693	1.60595	1.30325	2.10359	0.521138	1.21418	1.08184	0.627273	0.305318	-0.492848	-0.208268	-0.422157	0.266842	1.55076	-0.611305	-0.993941	1.16948	-0.471489	-2.08592	-0.17971	-1.70263	-0.586718	2.89818	3.28334	3.12935	1.95359	0.459974	0.805283	-1.27733	-1.30893	-0.638623	-1.1993	-0.45912	-0.243112	-2.11099	-0.549226	0.212985	-1.83218	-0.759257	-0.018658	-1.84905	-2.73002	0.530344	3.0944	-0.141881	1.87193	0.057802
ECK1733-CHBR	1.12338	0.00198	-0.00427	1.48442	0.060031	-0.113343	0.243245	1.27086	-0.003431	0.461079	-0.282178	0.487544	-0.462492	0.339017	0.369926	-0.005222	0.150742	0.25809	0.128614	-1.52803	-2.01	-0.249996	-0.595955	0.094036	-0.710204	-1.65547	-0.553847	-1.72229	-1.17867	-0.388556	0.085618	0.135682	-0.341571	-1.24499	0.016711	-0.316159	-0.726462	0.282126	0.032457	-0.350931	0.151384	-0.877195	-1.06944	-1.29158	0.562943	1.12065	1.84978	0.352262	0.828435
ECK2520-PEPB	1.21462	0.395035	-0.228021	1.05489	0.753175	-0.569236	-0.605589	0.032484	-0.807706	-0.148934	-1.35357	-2.02451	-1.44616	-1.56507	-0.526562	-1.06088	-0.68902	-0.755564	-0.666187	-0.451615	-1.125	0.26355	0.321493	-0.309886	0.417117	-0.68741	0.481921	-0.541097	-0.109674	0.663407	0.435127	-0.036978	0.065983	1.16769	1.41711	0.68305	0.734662	-0.011396	-0.936071	-0.403374	-0.722349	-0.437218	0.824469	1.09049	0.14234	-0.099781	0.455437	-0.295524	-0.277328
ECK2600-YFIR	1.64331	1.0507	0.955872	-0.981405	-1.36402	-1.90696	1.34898	0.737292	1.38459	-0.739512	-0.250889	-0.269808	-1.11222	-0.508285	-0.402495	-0.310601	-1.21565	-0.602364	-1.4304	0.199256	-1.38397	0.574422	0.698471	0.055019	0.919875	0.486258	1.23019	0.974135	0.450112	1.09181	0.425211	-0.617408	-1.4221	0.012379	1.50378	0.13194	-0.239676	0.299927	0.487634	-1.4575	-0.566793	-0.275039	-0.814667	-0.64584	1.71193	-1.01808	1.24723	0.738319	-0.178343
ECK3251-ENVR	0.434604	0.361466	0.021081	-0.123247	-1.09805	-2.03973	0.533496	-0.997435	-0.643368	1.36604	-0.340131	0.074932	-0.414278	0.011602	0.996199	0.460538	0.828532	-0.271977	-0.583167	-0.441243	-2.02063	1.04805	-0.391653	0.112676	-2.52201	-1.33513	-1.11539	-1.64095	-0.406522	1.27942	0.409578	0.493165	-1.48882	0.639467	0.878927	0.719028	-1.24451	0.112863	2.0439	-2.38485	-0.757621	-0.001011	-1.40982	-1.15667	0.434947	0.774632	0.696734	-0.006626	-0.192678
ECK2931-YGGG	1.07002	0.214218	1.03752	-0.91817	-0.755356	-1.63783	0.260955	0.002442	-0.424762	0.724969	-0.360586	0.307455	0.175767	0.056608	1.25942	0.268229	0.893229	0.979921	-0.791331	-0.068119	-0.33309	0.584252	-0.036876	1.31657	1.1685	0.287523	0.811906	1.16535	-0.298847	0.538417	0.664722	0.926367	-1.01047	0.26871	0.605987	-0.174262	-0.67522	-1.73095	-1.29809	-0.686092	0.450546	0.624125	0.101979	0.736595	1.6084	-2.71156	1.06966	0.383056	0.07832
ECK2024-GND	0.249584	0.721699	0.782378	-0.424309	-1.5802	-2.22549	0.086739	-1.10471	-0.669286	0.832994	1.92742	1.9814	1.20025	2.14762	0.623257	0.006652	1.50229	0.89688	-0.311022	0.902132	0.823344	1.75375	0.684545	0.288126	0.755272	0.913231	-0.671555	0.419781	0.936669	0.206471	0.81522	-0.027286	-0.398732	-0.286718	-1.64119	-3.72658	-0.635753	-0.670145	-1.54675	0.419921	1.00672	-0.56209	0.4723	0.907541	0.998817	-1.15434	-0.620563	0.359482	-0.541181
ECK3223-DEGQ	-0.028518	-0.070986	0.50215	-1.2263	-0.549482	-1.0416	0.644414	0.367174	-1.49203	-0.206365	0.579417	-0.197939	-0.495988	-0.43568	-0.523287	-0.298809	-1.43971	-1.15392	-0.086393	0.386469	-0.429429	0.445777	1.94741	1.6952	-0.215802	0.514602	1.0344	0.82103	0.441886	1.98537	1.66684	1.45983	-0.204147	0.240553	0.720178	-0.543794	-1.50307	-0.84128	-0.477039	-0.962263	0.314756	0.468751	0.268851	1.18735	0.219247	0.079916	0.204977	-0.026057	0.455751
ECK2276-NUOH	-0.66247	-10.4329	-2.42474	4.20151	3.27109	4.70576	0.39332	0.889786	1.92782	2.02395	0.89211	2.30747	0.844071	1.59787	1.69862	1.6422	1.7515	0.340708	-3.09832	-11.7721	-1.43758	0.638368	-2.09229	-1.16	-1.31611	-2.78978	-0.841488	-2.39668	-1.47425	-0.717994	-1.08947	-1.31286	1.97801	-1.26643	-3.02076	-0.379038	0.380115	-1.53648	1.19	-3.21072	-3.74201	-1.45155	0.370662	1.3621	-3.2026	-2.03435	1.00385	-1.99802	-0.259679
ECK2664-YGAW	2.44091	1.57505	-0.391919	-0.418921	0.885801	-0.638711	0.123391	0.675757	0.115459	0.476565	1.0208	-0.177321	-0.04019	-0.656251	1.13947	1.95741	0.746804	0.714514	0.471124	0.847964	0.289691	-0.228028	0.438005	-0.632072	-0.708186	0.333419	-0.956243	0.326322	0.678397	0.054371	0.494143	-0.194403	0.57087	1.17276	0.787301	-1.28124	0.253469	-0.988823	-0.505281	-0.748953	0.566436	1.18941	-0.971601	-0.349875	0.002489	1.749	0.057366	0.882339	0.839277
ECK0078-LEUO	-0.674511	0.767789	1.71567	-0.304607	-0.073049	0.088888	1.37777	1.08885	0.834781	0.297704	-1.18148	-0.319011	-0.504894	-0.352267	-0.773889	-1.12561	-0.2445	-0.390025	-0.176529	0.102907	-1.00248	-0.157676	-0.529185	0.502891	-0.218306	1.01435	-0.878388	-0.381875	2.05809	1.42651	2.94547	1.67405	0.90928	0.445458	-0.023781	-0.246139	-0.891958	-0.466843	-1.77686	0.170142	-0.566132	0.221713	-2.41363	-1.55663	-0.287267	-0.479461	0.99607	0.9571	-1.78141
ECK3788-YIFK	0.425565	0.8938	1.1474	-0.117823	1.05806	1.63915	-0.553078	-0.465417	-0.481138	0.156756	0.71391	-0.01339	-0.612545	-0.475547	0.266411	0.989369	0.71179	0.844733	0.506831	0.662621	1.73904	-0.985122	0.016804	-0.034448	-0.04171	1.02763	-0.962383	0.29623	0.915016	0.07705	0.346676	-1.01484	0.236804	0.002527	0.440499	0.31276	1.1786	-0.997815	-0.401141	0.870481	1.04817	-0.091004	0.769897	0.868676	1.30941	-0.631424	0.30105	1.3996	-0.485507
ECK2459-TALA	-0.618475	0.689352	1.4366	-3.56827	0.794289	1.15372	-0.472852	0.658763	-1.6746	-0.843993	1.23597	1.0203	1.20916	1.36087	-1.69414	-1.77272	-1.84727	-2.07232	0.613186	1.03887	0.344996	1.95026	-1.8767	-0.936209	0.823807	0.109977	-0.599114	-0.39028	-0.04585	-1.43321	-0.877587	-0.449135	1.98608	1.68124	-0.047932	0.855839	-3.7861	0.400515	-2.19122	0.651291	1.47271	0.56616	0.738917	1.08024	-1.04051	-0.833865	0.12669	-1.97671	-0.466046
ECK2751-YGCH	2.03739	1.19165	0.62773	0.983859	2.10181	2.26073	-0.348857	-0.751503	-0.30508	-0.537727	-1.1883	-0.32916	0.164293	-0.521642	-0.377543	-0.31633	-0.654265	0.569924	0.943552	0.399633	-1.17732	0.319477	0.472645	0.615943	-0.82885	-0.595253	-1.67896	-0.873906	0.871788	-0.128901	-0.173365	0.132935	1.80481	0.889859	1.20916	0.780577	2.52141	0.172324	0.994501	-0.810444	0.059404	1.31483	-0.711322	-0.822352	-0.409471	1.59322	0.990867	-0.113976	-0.248787
ECK3822-METR	-0.489258	-1.52657	0.769744	0.790662	0.224094	1.69416	-1.19886	-0.409454	-0.610624	-0.629188	0.593913	0.151475	-0.221373	0.328216	0.071341	-0.803764	-0.659003	-0.456773	-9.57753	0.416316	0.642557	0.991057	0.403492	0.236306	-0.020503	0.311513	-1.3918	-0.341381	-0.29328	0.342749	-0.005144	0.357753	1.76461	0.868601	0.189149	1.32556	1.47935	-0.187216	0.374479	0.438954	1.04201	1.22414	-0.835687	-0.502516	1.34412	0.508316	1.21752	-0.170312	-0.160006
ECK3383-MRCA	-0.907099	-1.88752	-1.38146	-1.78508	1.29226	1.3682	0.601141	0.74709	-0.44198	1.05849	-0.865916	1.27319	-0.011261	0.763451	-0.163396	-1.66812	0.310917	-0.351363	0.030356	0.120854	1.5532	1.00639	-0.303625	-0.190561	0.013429	0.225432	-0.365829	0.069165	2.10553	-0.049601	0.487468	-0.621375	0.078395	0.057794	-0.622002	0.196306	-0.695771	-1.16516	-2.36299	1.21423	1.27511	-0.365876	-0.502895	0.776821	0.613473	-1.34832	-1.56584	-0.378368	0.328709
ECK3602-GPMM	-0.711719	-5.62898	-9.67948	2.28275	2.4407	-0.44755	0.735443	-0.171623	0.788196	0.56314	-0.082642	-3.43533	-4.14819	-4.20741	-2.44297	-3.53127	-0.701763	-1.55763	1.33414	-0.215205	1.86046	0.55937	-1.75398	-2.10152	-0.747995	-1.86298	-1.82743	-2.01295	-0.406738	-1.86506	-2.47572	-2.21659	0.412771	-2.22474	-1.86484	-1.14833	1.01938	-0.738933	-0.527211	3.55207	1.74515	-0.405225	0.934963	1.58428	0.211677	-1.21871	-0.821108	-0.048441	-3.92148
ECK1578-YNFB	-1.5555	-1.40567	-0.582333	-1.33244	1.4711	1.05025	-0.449158	-0.79796	-0.069028	0.529051	0.265324	0.805311	1.27015	1.21735	0.66044	0.800417	0.057789	-0.310841	2.32606	-1.89873	-0.235972	0.82521	1.41803	1.15848	0.549973	0.571255	-2.11727	0.330547	-1.28238	-0.911396	-2.38856	-2.20576	0.635126	1.35169	1.93667	1.66685	0.189456	-1.13181	0.999949	-1.64549	-2.00118	-1.17064	0.412903	-1.16603	-1.1113	0.845246	0.593449	-1.25622	0.661145
ECK0256-PERR	0.001518	0.573128	2.46676	-1.74625	-0.37708	0.153349	0.650974	0.41859	0.256018	0.463426	-1.18237	-0.933193	-1.178	-0.82545	-0.038847	0.065365	0.410803	-0.591189	1.49696	-0.780041	-1.33652	1.10509	0.884083	0.678757	-0.038107	0.016127	-0.348822	1.27536	0.485462	0.19557	-0.349847	0.244732	1.7636	1.69587	0.640643	1.09539	-2.34951	-1.89465	-1.09733	-0.910587	-0.634921	0.853231	-2.63489	-2.48132	-0.513825	1.74405	1.09257	-0.457425	-0.836641
ECK4319-IADA	-1.15432	0.451383	0.593641	-1.44523	0.673079	1.69954	0.115801	0.737112	-0.679295	-0.044651	-0.35123	-0.834799	-0.48558	0.098873	-0.553028	-0.487869	-0.378519	-0.513859	0.965545	-0.889791	-0.605301	1.38722	1.01151	-1.36672	0.316	-0.296879	0.282767	-0.170774	-0.719147	0.655716	-1.20176	-1.32122	1.49409	-0.706147	-0.795425	-1.00022	-2.70557	-0.648392	-0.641101	-0.22453	-0.21019	1.00697	-1.19061	-1.25398	0.031356	-0.049889	1.54638	-0.902882	-0.856201
ECK4007-ACEA	0.623494	-0.582346	0.004992	1.19934	2.01162	1.02336	-1.49127	-0.949114	-1.00401	0.216517	1.04064	0.053743	0.228837	0.061675	0.084376	0.915008	1.92743	0.704766	-15.9544	-1.28914	-0.048566	-0.644469	1.86239	2.95736	-0.337186	0.298116	1.51463	-0.151784	0.823311	0.066799	-0.311091	-1.56915	1.55636	-1.73085	-1.49304	-1.16277	1.66249	-0.231727	-0.239972	-0.05151	1.06104	1.02252	-0.350048	0.207916	-0.297193	1.15495	-0.732102	0.968933	0.392117
ECK1641-YDHK	0.864375	1.02926	-0.401266	0.360875	1.76409	1.73814	0.705038	0.257652	1.1903	1.53013	-2.15806	-0.988819	-0.979561	-1.35554	1.60343	1.33807	0.448687	0.208318	0.742847	-0.351738	0.177361	-1.18496	-1.20542	-0.793778	-0.307758	0.133124	0.890982	0.320776	-0.064465	-0.002908	1.12828	-0.271999	0.479666	1.37715	0.564983	0.579236	0.77303	1.59082	1.5938	-0.056459	0.776347	0.874315	-1.18078	-0.794709	-0.410396	0.333908	0.048565	-0.483304	-0.392395
ECK2663-STPA	-0.807462	0.091352	0.074749	-2.56291	0.876237	-0.169648	-1.74209	-0.913287	-1.38213	-2.12808	1.16317	-0.518546	-0.318067	-0.34123	1.22424	1.26184	1.0621	0.200807	0.716629	2.07456	0.858659	1.47373	-0.524321	1.23457	-1.14983	-0.383264	0.833066	-0.616018	-1.18555	-0.660307	0.011903	-0.758039	1.14497	0.212953	1.05945	-0.73656	-0.913615	-1.27266	-0.026852	1.37762	2.10845	1.01136	-0.687882	-0.999371	0.998342	-0.639342	-0.077965	-1.25544	0.13559
ECK4375-DEOB	1.14176	0.255245	-1.22981	-0.650722	-0.767484	-0.726507	0.357034	1.1162	-0.076251	1.33579	-1.62504	-0.723943	-0.124905	-0.563928	-0.57937	0.059992	-1.06035	-0.470363	-0.023275	-1.77581	0.370408	-1.14101	0.184661	-0.936744	-0.216154	0.446568	-1.15741	0.101001	0.566509	0.795494	1.13625	1.39695	0.652028	0.515374	2.07984	4.14132	0.358707	1.12722	-0.811822	0.183765	-0.839224	-1.68687	-1.64448	-0.988596	-0.604105	0.22644	-0.030607	-0.760623	0.394406
ECK1705-YDIV	-0.028591	0.978871	0.575389	0.152184	0.067998	0.327165	-0.327062	-0.25208	-0.269432	-0.375063	-0.824239	-1.38455	-0.951147	-0.832887	-0.044897	0.395427	0.230349	0.132989	0.366748	0.251444	0.705277	-0.931295	0.006747	-0.786092	0.019371	-0.04015	-0.539139	0.207408	0.570563	0.152671	0.293023	0.235766	0.633498	0.829378	1.20181	-0.249969	-0.088518	-0.558396	0.046894	0.357893	1.07536	0.923601	-0.26935	-0.619949	1.02031	0.844143	0.624826	0.795035	-1.06277
ECK3279-ZNTR	-0.346934	-0.051874	-0.263458	0.553142	1.70282	1.06622	-2.99301	-2.40719	-3.12622	-2.34654	1.34808	0.543107	0.785076	0.846762	0.108143	0.567823	0.539139	0.029063	1.17754	1.33767	1.4426	-1.36243	0.763924	0.078236	-1.60544	-1.99563	-2.17235	-1.07594	-1.25212	-1.74499	-2.89283	-3.31779	-0.941345	0.411851	0.169385	-0.30195	0.268987	-0.159279	0.977193	0.063595	1.54482	1.18369	0.720655	1.06038	0.931559	-0.254295	-1.02975	-2.0794	0.053482
ECK2249-ARND	-1.63732	-1.03906	-0.178584	-0.114979	0.261196	0.164642	-0.635501	-0.578227	-1.00767	-0.285474	-0.975581	-0.417222	-0.380548	-0.443886	0.724917	0.141164	0.40719	0.587305	1.25292	-0.342023	-0.715359	-0.155791	0.066539	0.662944	-0.138033	-0.576013	-0.593903	-0.151271	-0.342425	-0.354804	-2.10008	-1.20429	0.596123	0.876968	1.00164	0.338662	-0.54207	-0.376662	0.563738	-2.84489	-3.09171	0.15779	-1.80356	-2.04233	-1.75314	0.465077	1.21669	-0.89793	-0.613153
ECK0683-KDPD	1.75489	0.647235	0.085317	-0.063108	-0.148849	-0.172262	-1.27062	-1.07626	-0.452321	-1.12302	0.098979	-1.07476	0.360733	-0.424122	-1.47004	-0.955406	-0.885193	-0.969279	1.26892	-0.828154	-1.69742	-1.40078	0.218003	-1.74127	0.258212	0.201725	0.051128	-0.283823	-1.00854	-0.454402	1.10949	0.553461	-0.035954	0.026906	0.693983	0.826771	-1.28709	-1.10905	-0.231372	0.094747	-0.105568	1.35411	-2.25917	-2.35517	1.88647	0.617529	0.898879	0.980648	-0.016472
ECK3747-RBSR	-1.08145	-2.62258	-2.21563	-3.50416	-1.54568	-0.680547	-0.986224	-1.07659	-0.622368	-1.7017	1.50321	1.35014	0.145232	0.805881	-0.078002	0.269245	0.662219	-0.315764	1.1394	-2.4289	1.23246	1.59008	0.427559	-0.066257	-0.00656	0.102093	1.42996	1.10044	2.27358	2.07594	0.131663	0.234843	0.536397	-1.13876	-0.431304	-0.698401	2.3271	0.825133	-0.720025	2.64885	-0.954615	-3.77755	0.234047	0.951423	-0.030795	-3.51605	0.952961	0.385957	-0.289801
ECK2319-YFCL	0.301384	0.281942	-0.057329	-0.582259	-0.861013	0.111403	-0.116006	-0.099589	0.096342	0.141159	-2.56603	-1.75292	-1.75849	-1.94877	1.1082	0.595844	1.23384	0.942772	-0.865602	0.188941	0.03824	-0.538793	-0.131622	-0.196155	0.121562	0.775162	0.532054	0.472058	0.969062	0.795888	1.41884	1.62492	-0.009704	0.333385	1.10835	0.022479	0.770911	2.94359	0.754056	0.102112	-1.36567	1.72477	-1.64114	-0.171993	-1.12925	-0.359735	0.940585	-1.31954	-0.595373
ECK1230-RSSB	2.32634	-0.736656	-1.07476	1.93829	0.851822	0.784133	0.607987	0.226444	-0.25112	0.719918	0.283914	-1.31853	-0.515223	-0.846302	0.411692	-0.122118	-0.47539	-0.196533	-1.24465	-0.177304	-0.833538	-1.03108	-0.926931	0.827075	0.121577	0.059822	0.254008	-0.076367	-0.542808	0.325638	0.560051	0.848292	-0.264884	0.095238	-0.926412	-0.858013	1.96008	0.263744	-0.287259	-0.351644	-1.38207	0.021212	-1.41913	-1.38315	-0.384787	1.44517	0.653086	0.624983	-0.589661
ECK0424-CYOC	-1.35305	-0.145167	-2.10137	-0.08823	-0.746177	0.76048	0.538362	0.49833	0.39953	1.76683	0.444109	-0.829487	0.22467	-0.180118	-0.200584	0.29986	-0.367946	-0.828505	-2.58281	0.700324	-0.13546	0.037487	0.229542	0.577006	0.443113	-0.429678	0.428108	-0.728855	0.752997	1.11707	-0.528691	1.90747	0.392206	-0.860428	-0.639818	-0.18405	0.02769	-0.748113	0.085385	0.645516	0.073867	-1.48602	0.390837	0.534418	-2.36398	-0.423548	-0.805097	0.467854	0.481215
ECK0714-SUCA				-0.72023	-0.42613	0.557043	-0.91798	-1.12695	-0.888455	-0.545108	-0.294848	-0.313265	-0.740602	-0.68938	-0.985461	-0.91752	-0.926506	-0.634343		-1.19389		-0.719299	-1.3005	-1.09663			-0.718771		-1.24885	-1.10234		-0.843394	-0.268673				-0.870218	-0.888817	-0.786155	-0.653447	-0.791323	-0.724619	-0.369337	-0.280117		-0.986182	-0.212625	-0.746114	-0.948475
ECK2434-EUTL	1.92206	1.26482	1.02338	1.15145	1.04678	0.098823	-0.287488	-0.331935	0.467911	0.601031	-0.904755	0.571185	0.455804	0.495608	-0.099219	-1.03721	0.361845	1.08306	0.359978	-0.648107	-0.710262	1.13014	0.164423	1.72985	-0.138645	-0.09589	0.250213	0.99874	0.694813	-0.329365	-0.466078	0.779893	0.660831	1.6907	0.496645	0.760502	-0.794149	-0.275623	-1.96809	-0.195908	-0.70556	-0.545474	0.328363	0.464511	-1.51677	0.125185	0.470266	-0.917621	0.679436
ECK2464-NARQ	-1.53103	0.296487	-2.3666	1.60624	-1.17612	0.377322	0.857898	1.33705	-0.048413	0.291326	0.747124	-0.372408	-0.781773	-0.360587	-0.924361	-1.1876	-0.851241	1.34888	1.1925	-0.728635	0.340104	0.768277	1.41009	0.368915	0.333369	0.849881	-1.20402	0.192735	1.5567	0.462951	0.809119	2.20594	-0.630412	0.369155	0.141616	0.386611	0.211956	0.150082	-2.66133	0.38668	-0.057145	0.265954	0.834496	1.07017	0.751737	-0.420922	0.741735	1.78606	-0.619136
ECK3200-ARCB	-2.05255	-1.43715	-2.66545	2.05156	1.40132	2.3362	1.71804	2.45404	0.64969	0.156706	1.79022	-0.918146	-0.46984	-0.332121	2.6342	1.32362	2.88522	2.13518	-0.627679	-0.885912	0.455056	-2.22714	-1.93033	-2.04123	-0.366525	0.661485	0.851358	0.44865	-1.79061	-0.884807	-2.71579	0.72715	-1.80594	2.32621	1.84635	0.58835	-1.38066	-1.30788	-3.48171	-0.967919	-0.101782	-0.93099	0.045229	0.315665	0.356426	-1.4225	0.27684	-1.51191	0.87186
ECK1516-YNEG	0.878428	0.639711	-0.261814	1.90355	1.86924	1.23207	-0.066344	-0.725341	-0.651964	0.36093	-1.21632	-1.13371	0.495695	0.298745	2.76891	2.04297	1.30224	0.950919	-0.300375	-0.451762	-0.968702	0.024196	-0.212271	-0.446403	0.700296	0.775023	0.641869	1.02716	-2.20646	-1.55985	-0.995811	-2.20451	1.00848	1.19205	1.87978	1.93996	-1.16121	1.23568	0.296785	0.28032	0.156214	1.20957	-2.09686	-1.95432	1.05687	0.233448	-0.700264	0.304875	0.05462
ECK3905-CPXR	0.388493	-0.516245	-0.389185	0.332099	-1.06915	0.510697	-1.00265	-1.68277	-1.43981	1.66845	0.766293	-1.54316	-2.41001	-1.8628	1.91498	1.69767	1.76018	1.8792	-1.21792	0.619026	-0.311696	1.18365	-0.899598	-1.85003	1.07704	0.568812	1.22111	0.077348	-0.336453	-0.768101	-1.09097	-0.269068	-0.209466	0.608152	0.57779	0.491951	-0.046701	0.006859	0.73174	-0.649681	-0.778039	0.107757	0.608557	0.469667	-0.270025	-0.25174	1.60599	-0.925024	0.532206
ECK2112-YEHM	1.74504	0.61747	-0.052417	-0.05192	0.271579	-1.052	0.802994	2.21249	1.15706	-1.2116	-0.871806	-0.022405	1.09212	0.873923	-0.058624	-0.508417	-0.04567	-0.212862	-0.611492	0.208799	-0.598914	-0.305259	-0.747139	-0.080349	-0.12662	-0.152647	0.385412	-0.519369	-0.351097	1.13374	1.25346	0.733459	-0.396122	1.06344	0.974846	1.56345	0.200044	1.27297	0.409977	0.398364	0.844538	0.03477	0.78511	1.74106	1.09129	-1.09245	-0.080002	0.35537	0.185445
ECK0267-YAGB'	0.495033	0.664644	0.079941	0.153269	-0.735634	-0.236733	0.146488	-0.021197	-0.245503	-0.207237	-0.469988	0.01168	0.195891	0.292254	0.249386	0.235598	-0.196021	-0.388868	-0.599704	-0.387723	-1.13602	-1.08723	-0.939216	-1.33473	-0.28414	-0.325689	-0.598612	-0.512901	-1.18357	-0.18168	0.039835	-0.26387	-1.15081	1.00646	0.232751	1.14759	-0.212492	0.355198	0.672388	-1.71522	-1.21805	-0.547238	-0.237835	-0.472217	-0.691765	-0.965619	-0.282778	-0.643292	0.151104
ECK4391-CREC	1.60255	0.948267	0.393654	-1.41098	-0.178443	-1.995	2.15309	1.61114	1.17115	0.236597	-0.375311	0.687157	0.3808	0.380752	2.24757	1.28235	2.8486	1.83766	-0.159783	-0.855317	-0.592289	-0.188665	0.507933	1.10529	-0.229803	1.30124	1.43772	0.60476	0.864687	0.968638	1.64536	0.562608	-1.79647	1.41804	0.556431	0.168679	-0.242071	-2.07363	-1.78411	-0.626794	0.392151	0.071456	-0.37134	-0.504824	0.001324	-1.65727	1.28656	0.908073	-0.413213
ECK0957-HSPQ	0.82044	0.787141	-0.637487	-0.749799	0.837825	0.176636	0.186258	0.50797	0.389165	-0.908392	0.758315	-0.156273	-0.573367	-0.546494	1.95729	1.37265	1.3548	1.78343	-1.00151	1.09743	-0.757193	-1.42242	0.435318	-1.26133	-0.275999	-0.601472	0.386457	0.021605	-0.990198	-0.192285	-0.063977	0.21958	-2.60779	0.652088	-0.740392	-1.39445	-0.150567	0.394585	0.163684	-0.953944	0.481929	-0.079309	2.62667	1.16179	1.44416	0.542202	-1.84631	-0.924778	1.03599
ECK3490-SLP	-0.037598	0.724261	1.12252	-0.575741	-0.730269	-1.15801	1.01967	0.957757	0.510939	0.221308	-0.389162	-0.766226	-0.492214	-0.968012	-0.77103	-0.535444	-0.340416	-1.03746	-0.105167	0.064732	-0.946698	-0.095902	0.067482	-0.682428	0.181781	0.442479	-0.089462	-0.039998	-0.682004	-0.621975	-0.008253	-0.127869	-0.670093	1.35147	0.54129	-0.61828	-1.23064	-0.825596	-0.981867	-1.17194	0.043785	0.42817	0.100165	-0.035971	-0.401608	-0.41339	0.652009	0.935794	0.226228
ECK0292-MATB	0.779423	0.586972	-0.783599	-1.32514	-0.373533	-0.921262	-0.485348	-0.876812	-0.903457	0.117299	0.175031	-0.775856	-0.640182	-0.825959	2.16081	0.518557	1.89904	2.41597	-0.435078	-1.57944	0.486317	-0.239016	0.701102	1.59346	-0.156314	-0.096456	-0.47904	-0.206717	1.77124	1.27879	2.02974	1.93118	-0.999069	-1.81164	-1.24282	-1.7313	1.32499	0.147549	0.427394	0.287037	-0.266152	-0.694078	2.24611	2.00841	1.03788	-0.385006	0.432757	0.813934	-0.133672
ECK3097-YHAK	0.650491	1.94905	1.63516	-1.81171	-0.877872	-1.69381	0.337226	1.33646	0.336606	-1.05264	0.180987	-0.11849	0.317726	0.230403	-1.50324	-1.51631	-0.924531	-1.28855	0.221183	1.23207	0.032498	0.095679	-0.8979	-1.53222	1.49194	2.06449	1.38548	1.50735	0.785238	0.665898	0.765248	-0.181857	1.53147	1.48291	1.59532	0.299705	-0.128974	-0.179167	0.6663	-0.102381	0.49339	0.736386	0.180525	-0.757756	0.638845	3.24106	-0.176751	0.931232	0.935276
ECK1011-PGAD	-0.472179	1.14319	-0.746381	1.98392	1.07757	0.285568	-0.750259	-0.758383	-0.539459	0.726128	1.89132	0.927225	0.530133	0.512813	2.37453	1.58389	1.93163	2.11604	1.37836	0.106478	-0.440036	-0.952698	0.465468	-0.713906	0.336433	-0.234765	-1.13389	-0.652259	-0.278165	-0.906994	-1.80447	-0.464923	-0.795483	-2.83965	-2.55873	-0.94277	-0.425923	-0.513187	-0.362168	0.002091	1.41516	-0.174268	1.16169	-0.414465	-0.360294	-0.921783	-1.72379	-1.52323	0.626311
ECK0948-OMPA	-1.46019	-0.898405	-0.078445	2.21103	1.04469	0.588311	0.598093	1.48178	0.811058	-0.057903	2.14541	-0.576085	0.517197	-0.377832	1.295	2.08375	1.5083	1.88394	-1.51396	0.530618	2.1012	1.40899	0.938075	2.21732	1.32099	1.84905	2.58701	1.27209	1.32766	-0.261481	-0.807128	-0.784371	3.25304	0.065434	-2.5231	-2.73963	-1.75381	0.459276	-4.88524	2.34535	0.175319	-3.74351	-0.149235	0.643387	0.279975	-3.76703	-2.05043	-0.482782	-0.111538
ECK0373-YAIW	0.230282	2.07709	0.167133	-0.160751	-0.356521	-0.860477	-0.101236	-0.44858	-0.613618	-0.751877	-0.900571	-0.775047	-0.477861	-1.10699	0.493524	1.17611	0.260982	0.118141	1.17265	-1.33987	0.820483	-0.430941	-1.25599	-1.35428	0.643401	0.524279	-0.439964	0.679253	0.019908	-0.013986	0.359571	0.83199	-0.770463	-0.157535	0.01357	-0.162376	0.217834	-1.21774	-0.119941	1.56385	0.395363	-0.841001	0.170525	-0.254668	-0.785409	1.56683	-1.48233	1.57275	0.410281
ECK0676-PGM	2.28724	-2.09695	0.219369	-1.48532	0.143775	-1.22719	-2.31113	-2.52434	-3.07049	-0.613761	3.04339			3.70826	-0.660334	-0.804387	-1.18705	-1.43192	-0.183876	-4.73779	0.25409	0.283537	0.684302	2.22779	-0.280078	0.123613	-2.29785	-0.623697	-0.992563	-0.919582	-0.84272	-2.40512	1.24329	-3.79818	-2.75938	-2.04227	1.00899	2.05184	2.19572	0.370704	1.42194	-0.410969	2.11636	1.02385	-3.56096	-1.85939	-0.923424	-5.11868	2.29282
ECK1090-YCFL	-0.935192	0.950284	-0.132429	0.938753	0.822823	1.55206	0.048919	0.790949	0.98754	0.601656	1.15302	0.084749	0.179342	0.060815	0.905872	1.73908	1.14809	1.81368	1.81341	0.314349	1.65428	-0.144692	-0.146559	0.228403	0.282291	0.353702	-0.62098	0.342869	0.388337	-0.431785	-0.319684	0.187579	0.437329	-1.43647	-2.07628	-2.11157	1.38141	-0.363898	-0.439802	0.63777	1.19804	-0.180081	1.50151	0.484173	0.927269	-0.175585	-0.748868	1.42643	0.902598
ECK1498-YDET'	0.232512	0.998772	-1.04929	0.772575	0.467025	0.416016	-0.043404	-0.080853	1.20447	0.591213	-0.009916	0.713087	0.244737	1.03844	-0.836678	-0.905461	1.04622	0.980408	-0.139891	-1.26625	0.375001	-0.499209	-0.182475	-0.950942	1.69511	0.656871	-1.27545	0.3689	1.65469	0.97134	1.42277	0.725503	0.264262	1.34847	0.439656	-0.057456	2.84184	0.326675	-0.047811	-0.406383	0.373222	0.432654	-0.881336	0.076499	1.6358	-0.032267	1.1214	0.956841	0.953146
ECK0460-YBAM	-1.24321	0.103907	0.538276	-2.04067	-0.812313	-0.597171	0.30672	-0.050761	-1.51079	-0.371875	0.128292	0.786942	0.085433	0.782632	-1.91767	-0.790984	-1.97413	-1.57357	0.853888	0.573141	0.1074	1.02487	0.169455	0.787997	0.614104	0.595632	0.568497	-0.16776	1.09987	0.418759	0.146123	-0.241492	0.088196	0.220181	-0.1133	-0.234942	-0.515812	-1.59533	-0.115168	0.658496	0.525471	0.272906	-0.192802	-0.576713	0.035288	-1.39022	0.096904	0.557675	-0.236592
ECK0567-CUSA	-1.59477	-0.875291	-0.212131	0.178203	0.105816	-0.43652	-1.1101	-1.07866	-0.470364	0.429107	1.1856	0.982848	0.199804	1.09843	0.355184	-0.101261	0.200762	-0.662459	1.38789	0	1.79718	-0.038665	0.85826	0.954492	-0.01237	0.699335	-0.663336	0.727883	0.16658	1.14691	-0.380553	-0.778304	0.343891	0.954967	-0.646054	0.441898	1.49168	-0.397722	0.658487	-0.761542	-1.26228	-0.375073	-0.986993	-1.09641	-1.33579	1.35017	-0.018452	-1.37879	-0.531357
ECK1136-YMFR	-2.55213	-1.29389	-0.565764	-1.42174	-0.561244	-2.45542	2.51846	1.76846	1.71782	1.64347	1.41482	1.04916	1.30801	1.72163	-0.735433	-2.13483	-0.728475	-0.228929	-0.258933	1.53062	3.32926	-0.487164	-0.504151	0.494834	0.880483	1.38572	0.630823	0.763065	1.71592	1.61177	1.36483	0.150045	0.882291	-0.423794	-1.92664	-1.97878	0.469819	0.029338	-1.49477	2.35358	1.16057	-1.9707	2.06274	3.08021	0.185239	0.292804	-1.00449	0.470556	-1.98782
ECK2785-TRUC	-2.31219	0.566316	0.547775	0.509612	1.08665	1.29058	-0.063238	-0.648667	-0.730749	-0.601776	0.517719	0.388447	0.267304	0.509638	1.45421	1.82716	1.82947	2.08973	1.48181	-0.766701	1.66884	0.048704	0.687807	0.279267	-0.500005	-0.05534	-0.899779	-0.324513	-1.2751	0.27595	-0.262091	-0.520447	0.62893	0.709803	-0.510105	0.111589	0.241952	-0.550167	0.42283	-0.494288	1.05542	0.455897	-0.047694	0.971432	1.06523	0.208958	0.31877	-0.308153	-0.088837
ECK0520-YBCI	0.204169	-1.44518	-0.305782	0.828389	1.54852	2.17862	0.151796	1.48233	0.71534	0.801394	0.302552	0.494428	0.242683	0.455928	0.22147	0.626972	0.005196	-0.106157	1.1926	-0.195476	0.04606	-1.00187	1.23984	-0.007159	-0.730067	0.124726	-1.38051	-0.329691	-0.366087	-0.284905	-0.877496	0.747277	0.075832	0.854199	-0.402614	0.844491	-0.110551	-0.077031	-0.590349	-0.462911	-0.530143	-0.148345	-0.120186	0.492409	0.220729	0.360696	-0.494492	0.111017	0.550047
ECK1201-YCHQ	-1.05326	-0.718174	0.125265	0.8862	0.734737	0.347597	-0.165475	-0.712481	-0.726487	0.597805	-0.346868	-0.123074	0.16656	0.205013	-0.126181	-0.050521	-0.639108	-0.319464	-0.544411	0.225823	0.478266	0.464718	0.179156	-0.191741	0.019726	-0.366022	-0.301836	-0.0369	0.328685	-0.429256	0.027212	-0.245072	0.147864	0.37258	0.251442	0.565097	0.365859	-0.362217	1.15971	-0.202361	-0.413466	-0.078446	0.375145	0.276051	0.211217	0.142532	0.591438	-0.081656	0.488555
ECK0572-YBDJ	-1.87244	-2.12603	-2.39259	1.67291	1.61113	0.515598	0.91896	1.22125	1.11652	0.676103	-1.07661	-0.961695	-0.757679	-1.27807	2.25442	2.19473	1.10027	1.01465	0.742437	-1.76722	-2.07146	0.167206	-0.673961	-1.22888	0.602051	1.0979	1.24917	1.20287	0.699251	1.39786	0.86756	0.87992	1.93651	0.520607	-0.152386	1.28146	-0.171889	0.39528	2.39895	-3.25368	-1.72688	1.36092	-0.359168	-0.762802	0.409369	0.986792	2.07764	1.04657	0.600189
ECK1406-HRPA	0.222424	0.094497	1.02621	1.03	1.35566	0.951357	-1.13875	-1.11337	-0.573051	-1.4142	0.780838	1.21782	0.535633	0.667942	2.51968	2.32056	2.5942	1.08498	1.07292	-1.06595	-0.201742	0.732384	0.074716	0.543173	-0.149509	1.15709	0.679476	-0.75003	0.563449	-0.665824	-2.30049	-2.96822	1.02746	0.586632	0.819819	1.76632	0.68508	-1.29103	-2.46259	-2.83414	-2.08139	0.544751	-0.103566	0	0.7901	1.5589	-1.60634	-1.15496	1.16212
ECK0669-YBFM	-0.279498	-1.00125	0.211869	-0.225335	-0.393914	0.00173	-0.550831	-0.054205	-0.853712	-0.248763	0.476232	0.76025	0.669033	0.342797	0.34381	0.122623	0.542634	0.166628	0.069347	-0.131633	0.071596	0.639107	0.502505	0.905733	0.07176	0.425152	0.44509	-0.323888	-0.020116	0.676161	-0.865727	-0.073755	0.682707	0.199296	0.393576	-0.23557	-1.01343	-2.11995	0.290287	-0.091885	-0.205775	-0.748285	0.006101	-0.341877	-0.240408	0.41694	-1.4004	0.799582	-0.078635
ECK0324-YAHL	0.824016	0.077637	0.695964	-0.1721	0.615729	-0.982656	1.08692	1.15692	0.314077	0.481533	-1.08403	-1.07325	-0.361929	-0.713456	-1.63894	-1.27741	-1.32281	-0.430557	-0.004689	1.03018	1.24848	-1.02749	-0.949143	-0.062621	0.131941	-0.178998	-0.376709	-0.21036	0.321482	-0.364617	0.584744	1.64292	0.967745	-1.08239	-0.569243	-1.07767	0.05969	-0.386024	-0.55089	2.02562	1.05912	0.287315	0.141233	-0.2273	1.0626	-0.176464	0.257223	0.027739	-1.19326
ECK1344-YDAC	-0.557022	-0.398059	-2.09554	0.351652	1.18678	0.29	0.397195	0.799115	0.940253	0.866276	0.533318	-0.672472	-0.056133	-0.202128	0.440814	0.818824	0.210874	0.036512	0.780967	-1.21408	0.005977	-0.995699	-0.051623	-0.0921	-0.755326	-0.655411	-0.739986	-0.787867	0.812818	0.113965	-1.38	-0.078608	-0.653871	-1.11415	0.041854	-0.182269	-0.832134	0.456239	0.869524	-0.255013	-0.460104	0.228987	-0.627125	-1.30313	-0.645494	-0.885904	-0.112408	-1.65955	0.88377
ECK1649-LHR	-1.59268	-1.75596	-2.66355	-2.58153	-1.32658	-0.869413	0.557181	0.33606	-1.0342	-1.26606	-0.477225	0.871459	0.30857	0.727072	-1.23904	0.219243	-0.668259	-0.029326	0.494363	-0.312956	0.806043	1.54941	1.58602	-0.713303	0.30121	0.492691	1.95567	0.216232	1.62482	0.759888	0.232687	-0.053549	-1.25205	0.10461	0.027189	-1.34013	-1.41537	-0.915036	-0.577293	0.138407	0.415453	0.808384	-1.00445	-1.33508	0.420141	-0.698594	-1.30777	0.277981	-1.66733
ECK0724-YBGE	-0.390238	-0.718321	-0.959951	-1.43944	-0.938571	-2.36808	-0.695658	-0.482015	0.064824	0.782086	0.710948	0.486389	0.876691	0.801358	-0.321226	-0.654425	0.165513	-0.675558	0.176964	0.989224	0.008604	-0.355413	-0.697606	-1.0147	1.44653	0.750981	1.61587	1.17231	1.35033	1.75703	0.073587	-0.27781	0.435425	-0.140841	-0.594221	-0.030727	0.352358	-0.208198	0.677069	0.26086	0.421688	0.201859	-0.043576	-0.297974	0.038747	2.00163	0.735342	2.22002	0.000637
ECK2290-ACKA	0.500049	-0.189579	-1.56198	0.267375	-0.17682	-1.26594	0.041731	-1.14751	-0.307643	-0.747112	0.70045	-0.585109	-0.678091	-0.641588	-0.85975	-0.813365	-1.06865	-2.15325	-5.02821	-1.85553	-0.287086	0.837699	0.134456	0.068645	-0.23256	-0.582165	-0.21727	-0.804396	-0.977572	-0.803073	-1.27538	-0.874084	-1.26474	1.25049	2.58928	5.41048	0.555463	1.19882	2.01499	-0.059321	0.372471	1.7062	-0.342681	-0.155195	0.118618	-0.833413	0.180792	-0.486203	1.62065
ECK0328-PRPR	1.14256	-0.32758	-0.017668	-0.684162	-0.399737	0.100041	1.20234	0.824192	0.152969	0.718798	-0.789113	0.007436	-0.009316	0.279291	-1.12163	-1.1312	-0.413496	-0.341535	-0.367161	1.43441	-0.139709	0.52088	-1.51432	-1.33077	0.664588	0.638141	0.063107	0.201669	0.430978	2.28294	0.869579	1.01406	-0.698282	-0.365128	-0.267513	-0.702205	1.08543	0.20747	-0.777773	0.678661	0.385172	0.348358	0.068547	0.628212	0.331577	-0.333383	1.29546	-0.269478	-1.63229
ECK0811-YBIU	-1.00579	-1.22075	-1.99998	-1.10372	-0.828333	-0.637562	1.11568	1.23118	0.931503	0.661148	0.179485	-0.741841	-0.437671	0.108207	0.130136	-0.49566	0.628097	0.043105	-1.26847	-0.137321	-0.226098	2.00339	-0.114801	1.23868	0.436909	0.255796	0.534852	0.226934	1.64062	1.37517	0.997533	0.90159	-0.062804	-2.18669	-1.56848	-0.807006	-1.32454	-1.1014	-1.91032	-0.359681	-0.567959	-0.081908	-0.034191	0.283827	0.153688	0.460489	1.22616	0.353719	-0.8521
ECK2601-YFIN	1.53225	-0.029196	-0.823732	0.029396	-0.110329	-0.151247	1.90526	2.10532	0.599373	0.700853	-1.0405	0.315613	0.020174	0.073251	0.247713	-0.247257	-0.506674	-0.403946	-0.894722	0.40065	-0.706704	0.788299	-1.64665	0.445918	0.671019	1.13935	0.395308	0.609	1.10894	1.09685	1.74223	1.62711	-0.432829	0.3859	0.172089	0.237332	-0.615081	1.34163	-1.09452	1.00314	-0.349855	0.389826	-0.041798	0.171929	0.375814	-1.69543	1.33435	0.404417	-1.57461
ECK0847-POTH	-0.398835	-0.705107	-0.79775	0.375991	0.030898	1.04951	0.140306	0.166075	0.396833	0.384648	2.22435	0.980707	-0.010223	0.456143	0.727973	0.625207	0.8172	1.28909	0.499713	1.52615	0.209895	-0.400902	-0.81504	0.710192	-1.2932	-0.875152	-0.219715	-1.07298	-0.449177	-0.573338	-1.33543	0.198561	-0.703469	-2.29952	-1.7894	-0.965272	-0.780317	-0.528121	-0.290375	-0.673499	0.232491	-0.301564	0.361951	-0.283238	-0.021386	1.21579	-1.84595	-0.154851	-0.37219
ECK0933-YCBU	0.839242	-0.870836	-0.968667	0.006613	-0.752091	0.180252	0.736204	1.15142	0.519546	1.16358	-0.641687	0.867272	0.55005	1.40536	0.476841	0.114547	0.703262	0.806707	-0.460378	-0.251466	-0.268014	-0.106538	-0.417053	-1.11736	-0.656633	-0.548047	0.001535	-0.099321	0.772026	0.732637	0.420635	0.947045	0.84886	0.633216	0.04748	0.80886	-0.098994	-0.935766	-2.4653	-0.462107	-0.253169	0.344769	0.201035	0.309721	0.580031	-0.152558	0.602187	0.883316	-1.93728
ECK2652	0.123476	0.589551	0.299711	0.053378	1.27694	0.00573	1.06625	0.629907	0.65609	0.375173	0.10536	0.552583	-1.16979	-0.850404	-1.26435	-1.54644	-1.95356	-0.650344	0.689818	-0.101058	-0.325491	0.430123	-0.065526	2.83989	-0.250605	-0.683681	-0.196462	0.211646	-0.46189	-1.80202	-0.028986	-0.342144	-0.156104	-0.681198	-0.385998	0.483338	-2.27892	0.334869	-0.220349	-0.516465	-0.530208	0.019265	-0.506404	-0.414017	0.253446	-1.40129	-0.959029	0.112873	0.066872
ECK1441-YDCZ	-0.288289	0.969731	1.09627	0.820106	0.352489	0.474302	-0.22605	-0.151124	0.2234	-0.193536	1.50824	1.52034	0.486103	0.53569	-0.433231	-0.154777	-0.844508	-0.285284	0.65099	0.752608	-0.404061	-0.317196	0.038041	2.57517	0.048099	-0.664378	-0.124549	-0.146903	-0.572443	-1.35752	-1.5582	-0.95473	0.919707	1.18564	0.841146	1.79135	-0.843277	-0.693864	1.29413	-0.610261	0.13531	-0.069984	-0.187297	-1.11653	-0.983844	-0.022559	-0.517292	0.169667	2.47817
ECK1266-SOHB	-0.279621	0.779204	-0.691766	1.50091	1.221	0.836071	0.923989	1.01839	0.228514	1.83812	0.864683	-0.366459	-0.906213	-0.595188	0.300163	0.261086	0.665517	2.47281	0.828481	0.54634	0.46763	0.379988	1.15931	-0.283006	0.358932	0.677526	0.779422	0.590849	0.319654	-0.08515	-0.314336	0.660344	-0.186241	1.07538	-0.28591	-0.261164	0.128201	-0.233965	-1.14108	0.411163	0.159755	-0.847346	0.987271	0.64095	0.351535	0.048723	0.075303	1.72037	0.341734
ECK1074-YCED	-1.08294	0.185691	-0.812953	0.337559	0.090931	-0.150607	1.65736	0.771212	1.22658	1.19071	0.532039	-0.286838	-0.258305	-0.650848	-0.309328	-0.26353	-0.879245	0.411142	0.047158	0.274263	-0.066542	-1.16167	-0.064693	0.636288	-1.0641	-0.069867	-0.521092	-0.557318	0.755299	0.386237	-0.678271	0.277332	-0.108699	-1.2266	-1.73324	-0.552796	0.361917	-0.7329	-0.154384	-1.05541	0.285533	0.15199	0.523021	0.346769	-0.248047	0.437986	-0.719611	-0.01133	-0.184805
ECK3226-ARGR	0.39844	1.64321	1.83493	0.389133	-0.365253	-0.63862	0.99098	1.61028	1.09586	0.378868	-0.528623	-1.55537	-0.685561	-1.44939	-1.75148	-2.74126	-3.03823	-3.97982	-0.675631	0.460435	-0.090242	0.532524	0.066537	0.564364	2.79274	3.08985	2.45312	2.03376	1.76405	0.322309	-0.343392	-0.755374	-1.02863	2.24911	3.10145	1.32255	1.11734	0.232275	0.587499	1.46056	0.314477	-1.17206	-1.59439	-1.69678	0.619593	1.59743	0.419466	0.022657	-1.96834
ECK0969-APPC	0.044045	0.185101	0.589361	0.736061	0.494071	0.179085	-1.21039	-1.37329	-1.54322	-1.48561	0.816186	1.63535	0.806601	1.35258	-1.52745	-0.670778	-1.14713	-0.637431	0.371712	-0.18165	0.569308	-0.852543	0.245794	0.024599	0.620354	1.32302	0.550316	0.948935	-0.191119	-0.017416	-0.486808	-0.76187	0.014112	1.1926	1.62081	0.788253	0.085012	1.2166	-0.179102	1.4401	0.860948	-0.421667	0.067334	-0.29957	-0.2582	-0.009852	-1.98441	-0.857448	-0.074816
ECK2516-YFHM	1.02583	0.550755	0.617344	0.592716	1.17583	0.623861	1.2456	2.04233	1.03553	-1.31263	-1.2314	0.340633	0.772615	0.992797	-0.648501	-0.93897	-0.055135	-1.19424	0.639996	0.280469	-0.007507	-0.340119	-1.13637	-0.733682	0.478357	1.90193	1.42937	1.96367	2.05737	1.56501	1.26428	0.8933	0.699447	1.44781	1.86034	0.576757	-0.304843	0.13885	-0.224808	1.18449	0.401559	-0.053592	-1.82025	-1.21878	1.00198	0.918861	-0.366311	1.31496	-2.29141
ECK2694-RECA	-0.463366	0.932182	0.425111	0.44218	-0.105732	1.63193	-0.785181	-0.721427	-0.389848	0.070283	0.634339	1.68478	1.57622	1.56395	0.556664	0.969814	0.244285	-0.076485	1.05237	-7.4681	-2.30049	0.335032	0.380951	0.9871	0.397345	0.955602	0.012421	0.056333	-0.916961	-0.076038	-0.450904	-0.661381	0.344149	-1.96788	-2.38143	-1.95998	-1.86351	-0.463836	1.16295	-1.6237	-0.377427	-1.01333	0.952996	-0.079923	-0.482996	0.517734	-2.66848	-0.672451	-1.68474
ECK1606-FUMC	0.120204	-0.154555	-0.124326	-0.621911	-0.263738	-0.090106	-0.685983	-0.646739	-1.15415	-0.53317	1.95398	0.202117	0.100597	0.137365	1.0573	0.913851	1.05207	0.844259	-0.357683	-0.606975	-0.678687	0.377886	0.017601	0.990816	0.438314	0.738721	1.12255	0.696336	-0.07133	0.798515	0.598724	0.652891	-0.635108	-0.025967	-0.735443	-0.619531	-0.799938	-0.143654	-0.098538	-0.446263	-0.962714	-1.68958	0.37288	0.269182	0.706853	-1.21462	0.354837	0.875211	0.237137
ECK2615-YFJG	-1.58917	0.962495	-0.049032	2.64208	1.79679	2.88511	-1.79764	-1.40652	-1.02035	0.957693	0.775993	2.72497	2.25579	2.45219	1.67423	1.49902	0.845793	0.298121	1.44406	-4.56166	-2.404	-1.75509	-0.063536	-0.137646	-0.307195	0.133477	-0.98726	-0.706775	-1.27396	-0.871846	-1.01707	0.261634	-0.889992	-0.467614	-0.135295	2.19927	-0.60929	0.033717	1.89076	-2.45046	-0.084266	-0.099985	1.52269	1.00304	-0.587893	1.84852	-3.83788	-2.05814	2.62718
ECK0558-ENVY	1.12884	1.29223	0.000739	0.120725	-0.495381	-0.659783	-0.039056	0.033899	0.454356	1.5244	-0.032878	-0.458341	0.082727	-0.454911	-0.326481	0.083702	-0.77382	-1.03366	-2.28649	0.363105	0.326828	-1.28024	-0.321522	-0.508472	-0.276845	-0.58436	-0.638967	-0.673957	-0.011442	0.022966	1.15707	0.33056	-0.93429	0.371068	0.250276	0.406892	0.681445	-0.487011	0.863858	-0.492845	0.617019	-0.178648	1.65593	1.53966	-1.43687	-0.246778	-0.241254	0.78018	1.99584
ECK2939-YGGI	1.94944	1.21693	-0.256776	-1.38908	0.48823	-0.957456	0.923382	0.256177	1.05521	1.61974	-1.42236	-1.34357	-1.21301	-1.43186	0.47462	-0.454802	0.669368	0.75967	-1.0156	-1.07488	-0.607414	-1.26676	-1.9323	-0.647628	-0.482162	-0.143722	0.586736	0.65125	0.523395	0.661352	2.53558	2.0265	-0.84782	1.0435	0.560401	-0.558737	1.13976	0.852773	-0.212093	-0.91152	0.200071	0.934394	1.27358	0.185391	-0.799449	-0.075371	0.945102	0.369152	-0.327903
ECK2629-YFJQ	0.946781	1.62253	1.31007	-0.155485	0.389158	0.492622	1.15922	2.14096	-0.25481	-0.185302	-0.527307	-0.270716	-0.777548	-0.430994	-1.16184	-1.52791	-1.18376	-0.807492	-0.306919	0.259784	-0.620397	-0.09996	1.05702	0.372362	1.16444	1.87509	1.57622	1.21093	-0.278968	-0.821731	-0.716936	-0.996446	0.22524	1.24012	1.6154	0.909143	-0.850381	-0.696075	-0.011174	-0.807894	0.67771	1.01843	1.09248	-0.169717	1.45109	-0.209375	1.73242	-0.031922	0.826106
ECK0903-IHFB	-1.18556	-6.51723	-0.386424	-0.496477	-0.799433	-2.44401	0.392316	-0.063027	1.03515	0.65081	2.46418	4.86706	5.62009	5.4109	-0.488243	-0.312052	0.749668	-0.389019	-11.5195	1.08733	2.45069	1.04709	-0.00287	1.22793	0.509306	1.13514	1.06065	1.62246	0.87451	1.06278	1.08144	-0.020815	-0.696063	0.550213	0.87699	1.40555	0.493961	0.125057	-0.337709	1.45911	0.031367	-2.2104	1.54029	2.05103	-1.34168	0.624987	-0.023212	-1.15886	-0.212365
ECK2277-NUOG	-1.1916	-2.05732	-1.42044	2.84112	1.55691	2.4713	0.546025	0.829374	0.845943	1.08163	0.554615	1.3646	0.568921	0.75227	0.609965	1.22721	0.097788	-0.571963	-0.908041	-3.03334	-1.14962	0.497688	-1.00812	-0.794686	-0.045655	-0.340354	-0.50501	-0.524471	-0.043178	0.278941	0.223818	-1.78362	0.736104	-1.51507	-1.50444	-1.10631	0.181447	-0.450716	0.780156	-2.47774	-3.39251	-0.590723	0.545997	0.058478	-0.517119	0.453654	0.801838	0.239666	0.037423
ECK2665-YGAC	1.24258	2.13276	0.317948	-2.1874	-0.959288	-0.689923	0.043421	-0.15934	0.938003	-0.702394	-0.765661	-0.296619	0.781537	-0.087598	-0.649434	0.867627	-0.949747	-0.762248	0.47266	2.10176	-0.281857	-2.70426	0.540272	-2.11081	0.110359	-0.734656	-0.911452	-0.582871	0.592901	-1.50619	1.15705	0.681732	-0.379966	1.08673	-0.114545	-0.861335	1.05887	-0.331866	1.43328	0.01465	1.58966	1.49941	0.343266	-0.037215	1.18882	-0.528948	-1.24372	-0.336219	1.31562
ECK0880-LRP	-1.08672	-0.012955	0.473066	-0.327197	1.12807	2.72982	-1.30144	0.358999	-0.473648	-2.06955	1.36084	0.820561	-0.226052	0.597449	-2.12769	-1.60678	-0.348142	-2.78807	3.30455	0.056992	-0.624006	3.06481	0.314557	0.590451	0.522021	0.559204	0.727656	-1.28666	0.2857	-1.08159	-1.5443	-1.9989	1.43264	-0.631596	-0.65157	-0.814858	-1.64988	-0.479902	0.665251	-1.23542	0.005169	0.773292	-0.077355	-0.164688	-0.547686	1.47327	-0.565258	1.98803	0.073933
ECK3686-DGOK	-0.076907	1.38494	0.685484	-1.0297	-0.424602	0.315132	2.28116	0.580408	0.884043	0.983831	-0.133663	-0.472487	-0.14883	0.029602	-1.02916	-0.643193	-0.977063	-0.053486	0.053622	0.388938	0.308749	-1.85874	0.006277	-0.296267	-0.161481	0.822908	0.375029	1.15807	-0.468082	0.094771	1.37827	0.601051	-0.062158	-0.168489	0.18756	-0.326191	1.99446	0.308682	0.386346	0.561402	0.850362	0.259872	0.75364	-1.0099	0.758365	-0.712085	0.428461	0.195687	0.680021
ECK2460-TKTB	-0.314053	0.866714	1.03764	-0.475527	0.678034	0.352661	0.257015	0.197767	0.81366	-0.118464	-0.511878	0.972957	0.488594	0.59727	-0.489176	-1.22304	-0.911664	-0.683312	0.433795	0.929888	0.460472	-1.66678	0.22058	-1.62276	0.847921	1.78135	0.277924	0.927752	-0.524183	-1.6809	-0.057462	-1.58239	-0.192934	0.750902	0.741199	-0.698866	1.77338	-1.40292	-0.138465	0.908384	1.82248	1.57652	-0.437631	-0.662255	-0.043035	0.746982	0.291438	0.173918	-1.03243
ECK0343-MHPR	1.0168	0.784483	-0.211541	0.161742	-0.319974	1.08246	0.571841	0.852271	-0.085175	1.35322	-1.03576	-0.831925	-0.082161	-0.584908	-1.72872	-0.296588	-1.01944	-1.01247	0.118063	-0.458459	0.782521	-1.51782	1.17976	0.037696	0.394298	0.204413	-0.511309	-0.325908	-0.287024	0.245756	1.63958	1.53738	0.768295	-0.904141	-1.77912	-1.65684	0.150653	0.262958	-1.05425	0.831619	0.691734	0.002345	-0.257616	0.511803	-0.157541	0.961705	1.067	-1.25152	-1.94121
ECK3322-GSPO	-0.323017	-1.31682	-0.450889	1.09371	0.534229	1.34825	-0.854955	-1.04916	-0.574049	-0.107381	-0.068372	-0.118374	-0.311542	-0.012318	0.091188	-0.183104	0.789509	1.53395	-0.195525	-0.781314	-0.828244	-0.615918	1.32315	0.349484	0.307631	-0.558498	-0.741292	-0.786592	-1.49971	-0.818459	-1.73155	-0.522161	0.913825	-0.407729	-2.06236	-0.512113	0.016588	-0.686173	1.04176	-2.48986	-1.10065	1.72747	-0.118813	-0.233108	1.37515	-0.393109	1.06551	0.715044	0.410742
ECK3908-PFKA	-0.177417	-0.364764	0.169477	0.199771	0.55649	1.2568	-1.66755	-1.1205	-2.09099	-2.07162	0.69823	1.50995	0.369038	0.790248	-0.457063	-0.61714	-1.15186	-1.40105	2.70613	0.797511	0.741569	0.301103	-0.31169	-0.586433	0.37301	-0.128496	-0.134518	-0.439855	-1.27321	-0.565187	-0.866633	-0.751577	1.04824	-0.500186	-1.36292	-0.607068	-0.591572	-1.1062	0.109286	1.08134	2.36191	0.401811	0.652852	0.733952	-1.2693	-0.079293	-1.62021	0.468834	0.877058
ECK4095-PHNF	-0.515727	-0.124263	-0.650086	0.518895	0.516673	2.4244	-0.545866	0.225025	0.221777	0.073648	-0.679693	-0.155378	0.234333	-0.574113	-0.369968	-0.480176	-0.382076	-0.671433	0.31528	-1.00224	0.036273	-2.23011	-0.696699	-0.711763	-0.428283	-0.658234	-1.46135	-0.845421	-1.10194	-0.922378	-0.292916	0.217045	1.60515	-0.616169	-0.529084	0.10042	0.535798	-1.32181	1.69109	-0.355224	0.248008	0.504003	-0.682045	0.126917	-2.43136	1.02707	-0.431377	-2.12691	1.30646
ECK4381-RADA	0.080648	-0.360055	-0.209049	0.021691	0.085017	0.474764	1.15718	-0.224239	0.106925	1.42891	-0.461261	-0.237539	-0.140145	0.028565	0.165577	0.38375	0.333995	0.335316	-0.522695	-2.1544	-0.0442	-1.69596	-0.24432	-0.13775	0.572223	0.219827	-0.028988	0.984465	0.024299	0.913022	0.28974	2.08174	1.2271	-0.241929	-1.30591	-0.370368	-0.264727	-0.224848	-1.03675	-0.274737	0.714853	0.49762	-0.071484	0.323315	0.347433	0.589743	0.443158	-0.111244	-0.468317
ECK4017-PGI	-3.30254	-3.01816	-0.971912	2.48131	1.17136	-0.086958	0.245479	-0.208116	-0.37041	1.11602	1.66569	1.14421	0.086145	0.21796	0.981711	0.847315	1.18941	1.4587	-0.904009	-3.96669	1.30721	0.120771	1.33119	1.91351	0.976166	-0.036494	1.05325	-0.483755	0.862727	1.01547	0.671043	1.07984	-0.494415	0.636007	0.243182	0.748889	-2.09323	-0.326487	-0.795875	-0.29751	0.488585	-2.517	-0.694688	-0.212637	-0.157163	-1.49961	-1.16934	-1.8459	0.675349
ECK3107-TDCA	-0.018533	-0.794241	-1.05192	0.958053	0.566668	-0.512416	-1.12622	-1.3894	-1.4929	-0.752246	-0.596564	-1.38281	-1.43537	-1.38765	-1.25189	-0.859638	-0.580209	-1.36595	0.239675	-1.15189	0.424905	-0.157885	0.868952	-0.830877	-0.283733	-0.404674	-0.30775	-0.056068	-0.648018	-0.45655	-1.17988	-1.20197	1.18754	-1.23759	-0.584526	-0.450386	-0.696493	0.994664	1.20782	0.486932	1.29547	1.6423	0.018799	-0.385684	-0.123431	0.886766	0.794775	-0.287303	-0.265151
ECK2221-YFAT	-0.13802	0.077125	0.127282	-0.671536	-0.291194	-0.026904	0.287926	0.298629	0.518883	1.03856	-2.01267	-0.962079	-1.02022	-1.17035	0.772898	0.094814	0.447645	0.718921	-0.350489	-1.00013	-0.382995	-0.6736	-0.400274	-1.91196	0.282798	-0.185932	0.347696	0.165949	0.315256	1.68094	0.539047	-0.103929	0.768418	-0.884076	-0.101648	-0.85254	0.162269	0.782286	-0.331115	-0.354819	-0.283791	0.146526	-0.055781	-0.642789	1.19191	1.01873	0.456985	0.26872	-2.02608
ECK4387-YTJC	0.293521	0.364682	-0.91375	0.219244	0.59895	1.0424	0.414244	0.669276	0.742278	0.243233	-1.34259	-0.74961	0.040584	-0.636656	0.370035	0.392732	-0.164853	0.187404	-0.23888	-0.988729	-0.898811	-1.40881	-1.04741	-2.02499	-0.604001	-0.436302	-0.624295	0.33035	0.067036	-0.096696	-0.264443	0.222794	0.523452	0.321715	1.17967	0.715747	0.135395	0.625391	0.133562	-1.02553	-1.03364	1.21767	-1.60704	-1.14108	-0.204777	-0.581947	0.84946	-0.271407	0.176898
ECK1720-YDIY	-0.001518	-0.166767	-0.547551	0.000326	-0.134654	0.248053	-0.466993	0.060806	0.391107	0.825832	-1.63493	-2.07641	-1.17819	-1.48994	0.283545	0.587211	0.236581	0.62357	1.01801	-2.13459	-0.844515	-1.47568	-1.79727	-2.33487	0.211896	0.721651	0.538929	0.717091	-2.21654	-1.21373	-0.448396	0.271401	-0.623192	-1.23512	-0.429854	-1.37471	1.12111	-0.079618	1.39871	-0.598819	-0.027504	0.480599	-0.399916	-0.627739	-0.940126	0.202866	-0.406284	0.443637	-0.716226
ECK0208-YAFC	-0.586289	0.139281	1.07727	-0.673988	-0.924201	-1.20681	0.51183	0.935435	1.33375	0.352319	-0.158706	-0.852394	-0.22317	-0.370257	0.070963	-0.112091	-0.40232	0.148138	0.197566	0.927767	0.18864	0.154331	0.070988	-0.444351	0.410188	0.139119	0.544596	0.468962	0.432024	-0.436841	-1.55278	0.018472	-0.611488	0.483165	0.739535	0.674107	0.110327	0.615377	-0.245799	0.028819	-0.067358	0.336092	-1.91757	-1.6169	-0.652033	0.920456	-0.190906	0.578153	-0.955324
ECK2251-ARNE	3.00447	1.28614	1.40043	0.6899	0.162654	0.567014	-2.12094	-0.559829	0.257269	-1.08897	-0.999227	0.40045	1.7304	0.493783	-0.166121	-0.084986	0.433739	-0.383946	0.007549	-0.684252	-1.42995	0.010254	-0.344535	-1.62586	0.897591	0.228355	-0.5628	0.362848	-0.364468	-0.799182	-0.817711	-0.806235	-0.557186	0.090757	0.680645	0.653872	1.28928	0.423037	1.08333	-0.421378	0.597554	1.48128	0.037787	-0.807248	1.09621	0.636032	0.177145	1.61492	0.008395
ECK0801-DPS	-3.0444	-1.74324	-1.87197	-0.164262	0.539349	0.0061	0.428708	0.660447	0.926271	0.317571	-0.029626	-0.317356	-0.434808	-0.362312	1.57304	1.15783	1.63815	1.19969	0.541441	0.166141	-0.277456	0.199033	-0.152888	0.136407	-0.077192	-0.87526	0.141427	-0.866583	0.542033	0.269144	-0.865152	-0.517229	-0.839503	-1.03184	-0.376291	0.005871	-1.13445	-0.209531	1.09143	-1.11793	-0.57768	0.718178	-0.253411	-0.028309	-0.226578	-1.28485	-0.893289	-0.565297	-0.207228
ECK1915-SDIA	1.23985	0.249502	-0.192203	0.28401	-0.467919	0.748921	-1.26341	-0.791617	-0.348521	-1.55599	0.092136	1.67513	1.69966	0.739565	2.19534	1.77391	2.27152	1.92575	0.02102	0.462031	-0.258484	0.218931	-0.838707	-1.8496	-0.10309	-0.452156	-0.02971	-0.404595	0.721009	1.4428	-0.12162	-0.764074	-1.60716	-1.31337	-1.1608	-1.01893	1.71547	0.549874	0.933806	0.395305	0.911328	1.26437	0.360181	0.063301	-0.771838	-0.591943	-0.687349	-0.362409	0.552689
ECK2327-YFCP	-0.273856	0.188508	1.14317	-0.388182	-0.545962	-0.730831	-1.68279	-1.16851	-1.22979	-1.19843	-1.60573	-1.71064	-2.03343	-2.15046	-0.557414	-0.016552	-0.748044	0.440092	0.492542	0.205411	-2.05162	0.19471	-1.733	-0.821964	1.41112	1.60831	1.29137	0.801	1.91782	1.33951	0.610274	0.27829	-1.69966	-1.35552	-1.98327	-1.15595	0.985271	0.288803	0.967304	-1.60941	-0.547352	0.531702	-0.441308	-1.1041	-1.28771	-1.38779	-0.290782	-0.043532	0.365236
ECK1603-RSTA	0.93342	-0.769169	-0.485454	-0.181258	-1.0579	-0.020427	0.480004	0.95252	0.418171	0.146942	0.669004	0.724343	0.650185	1.28485	-0.85727	-0.681047	-0.147319	-0.3628	-0.308776	0.380601	0.149098	0.705091	-1.06053	-0.452478	-0.304247	-0.708086	0.439969	-0.707144	1.58393	0.556827	0.212266	1.15217	-1.86657	-0.600811	-0.075368	-0.621908	-0.538392	-0.370486	-1.05487	1.99199	0.238137	-0.634577	0.958096	0.143962	0.737037	-1.81145	-0.414377	0.424209	-0.542023
ECK1840-YEBY	-0.365163	-0.093337	0.019103	0.159258	-0.268806	0.59581	-1.2657	-1.43137	-1.45272	-1.16606	-0.169523	-0.067094	0.880036	0.310462	-0.592984	-0.110794	-0.40559	-0.73321	-0.421558	-2.05137	-1.93005	-1.69648	-1.08882	-0.516901	1.5605	0.708954	0.817282	0.590932	-1.08609	-1.12983	-0.896273	-0.933487	-1.42212	0.588618	0.113746	0.639466	-0.584727	-0.450387	1.31316	-2.68084	-2.66865	-0.381285	-0.228871	-1.72257	0.100148	-1.13569	0.934397	0.091872	-0.143468
ECK0425-CYOB	-1.34372	-0.128257	0.110134	-0.518914	-0.809057	1.44463	-0.181702	0.194163	0.10168	1.10828	0.485206	-0.667782	-0.013708	-0.234047	-0.632556	-0.465786	-0.729907	-0.602336	-1.78861	0.61192	-0.409865	-0.160128	0.278357	1.20275	-0.305117	-0.649665	0.337847	-0.822322	0.705249	0.319499	-0.40827	1.35027	1.13875	-0.457301	-0.228914	-0.047346	-1.32463	-0.889108	-0.443637	0.28901	0.110122	-0.79273	1.03955	0.617577	-1.23883	0.685074	-0.63119	0.473521	0.533267
ECK2371-YFDX	-1.53943	-0.512832	-0.821784	-0.076982	-0.771773	1.80546	0.03388	0.193866	0.323088	-0.109666	-0.235281	0	-0.315719	-0.393649	1.54173	1.79474	1.32045	1.3907	0.01149	-0.657965	-0.89066	1.0076	0.384976	-0.494885	0.065538	-0.409948	-0.119197	-0.430894	1.6566	1.62593	0.449708	0.36463	0.818257	-0.326803	-0.549296	0.095656	-1.82562	-1.69033	-0.408769	-1.64668	-2.94476	-0.969056	-0.369499	-0.356799	-0.281163	-0.248071	1.64819	0.237148	-0.332254
ECK2074-BAES	1.38592	0.606663	-1.4097	0.73076	-0.336225	-0.128049	0.569834	1.61934	0.39877	-1.16608	-0.245864	1.05492	1.98249	1.96613	-0.318504	-1.27299	-0.411051	-0.193618	-0.907581	-1.53079	-1.8227	0.774632	0.090886	0.717337	-0.352459	-0.132287	0.576252	0.066905	1.22584	0.82752	0.245449	0.139621	0.081195	0.395836	-0.138365	1.23231	-0.944695	-1.43031	-0.616521	0.526555	0.359403	0.615686	0.231822	-0.333993	0.33684	0.958662	1.00312	1.66694	-0.241228
ECK2446-EUTA	0.839663	0.684544	0.768085	1.07903	0.263201	-0.437526	1.37777	1.33472	0.60524	1.36399	-1.71413	-1.31471	-1.7583	-1.51337	1.06714	-0.733356	-0.083175	-0.000998	-0.372615	-0.552331	-0.730076	-1.24312	-0.641943	2.42558	0.339023	0.426795	-0.102751	0.56067	0.3915	-0.58926	1.19863	-0.452642	1.83962	0.291895	-0.00662	0.360354	1.32595	1.245	-0.229191	-0.641603	0.352661	0.974083	-0.383	0.13459	0.549701	-0.565235	0.398952	0.642399	-0.156179
ECK2551-YFHA	-0.261251	0.389348	-1.07845	3.26668	2.09179	2.11168	-1.24619	-1.39393	-0.514116	-1.16647	0.58946	0.981534	-0.088049	-0.207631	-0.257163	0.490516	-0.811248	-0.463136	0.591896	-1.90201	-2.25068	0.887321	1.68972	1.62268	-0.163793	2.29463	0.90954	1.37603	-0.151596	-0.242155	-2.52426	-1.87283	-0.416292	-0.645898	-0.63766	-0.816863	0.202564	1.03813	0.362588	-1.51549	-2.2089	-1.55029	0.194351	-0.796594	-0.550747	0.47659	0.394725	1.08811	0.243713
ECK1955-YODC	0.779571	0.631317	0.697406	2.22962	0.415445	0.515514	0.357661	0.286827	-0.257117	-1.02133	0.364762	-0.026725	-1.3796	-0.378077	-0.152155	-0.79922	0.061115	-0.415361	-0.559609	-0.550083	0.657337	0.249423	1.15098	-0.834971	-0.259081	0.16723	-0.935465	-0.182697	1.2244	-0.098221	-0.166913	0.240446	0.179445	1.03225	0.675366	0.804853	1.28114	0.5517	-0.784785	0.938374	0.348872	-0.522622	1.13518	1.02164	0.306434	-1.13156	-0.146164	1.18579	-0.808673
ECK3392-OMPR	-0.422845		-1.50567	1.61751	1.44308	0.805683	-0.907948	-0.332416	-0.814871	-0.842884	-0.487491	-2.36686	-2.76807	-2.47938	-0.2688	-1.45011	-0.256019	0.340489	-1.91785	1.10739	0.583943	0.230044	-0.945311	-2.17044	-1.26263	-1.38063	-0.772314	-1.08149	-0.799856	-1.01685	-1.51073	-1.25053	-0.868788	0.100283	1.03529	0.719185	0.338167	0.438707	1.26366	-0.247143	0.406694	-0.291464	-1.96727	-1.4286	0.218787	0.279551	-1.60806	-1.12306	-1.13828
ECK1520-YNEK	0.074673	-0.536422	0.704431	0.701611	0.176071	0.258997	-0.943646	-1.1066	-0.645909	0.168769	-0.710508	0.218991	-0.655026	-0.558277	-0.935039	-1.4853	-1.33719	-0.975366	1.17865	-0.261601	0.205978	-0.320521	-1.03732	-0.475372	-1.52798	-2.26274	-1.43255	-1.36649	-0.402451	-1.15249	-1.33292	-0.659641	0.633598	1.00411	1.0402	0.601703	-1.11195	0.429856	0.970358	0.124776	-0.16192	0.902169	-0.544401	-0.101654	-0.423009	1.007	0.10853	0.074757	-0.758483
ECK3995-ZRAS	0.555329	0.095656	1.38885	-1.19966	-0.630752	-0.673371	0.431019	0.50611	0.752062	-0.195598	0.914024	0.021521	0.208904	0.197656	-0.468084	-1.17296	-0.893327	-0.460354	-1.73351	0.207147	0.155109	-0.904338	-0.654534	-0.125987	0.273888	1.03334	0.849598	1.08758	0.787625	0.204596	-0.156226	-1.05032	-0.315567	-0.490739	-0.60574	-0.055215	-0.654354	-0.671788	0.028084	0.17813	0.737809	-0.438603	0.558105	0.093766	0.809032	0.043088	1.7027	1.95922	-1.04569
ECK0730-PAL	-7.33202	-14.6467	-11.1077	1.42636	0.628013	1.31805	-0.93903	-1.14279	-1.57164	-2.51597	1.78913	-2.51409	-0.650401	-1.06558	-4.73749	-8.42878	0.905072	-1.03574	-2.88221	0.217668	1.65527	0.193465	0.482385	1.79587	1.09986	-0.380892	-5.40038	-5.87998	-2.05397	-3.76965	-6.66874	-9.03142	-0.691268	1.31845	1.13529	1.02319	-0.187269	1.83724	-1.79077	0.871925	-0.046068	-3.64597	1.81826	1.97021	-5.39271	-16.7706	-13.3361	-20.6472	-0.407982
ECK0275-YAGJ	0.891267	-0.084624	-1.08878	0.501024	-0.226012	0.688724	0.480597	0.884534	0.344504	-0.334448	1.61841	-0.657574	-1.20959	-1.0011	0.674303	-0.124732	0.481338	0.300647	-0.22348	0.586087	0.364413	-1.76493	-1.41348	-0.937906	-2.93217	-3.00399	-1.11309	-1.47998	-0.594894	-0.161862	0.571081	0.150132	-1.39655	-1.51228	-2.07595	-0.938775	0.71995	0.563263	-1.0207	0.558328	1.15731	0.373274	2.6474	1.82326	0.563368	-0.678565	1.07567	1.08863	0.121634
ECK4393-ARCA	-0.331457	-1.4727	-1.91803	-0.273871	0.670059	0.835866	1.79153	1.28693	1.44202	1.99779	2.6767	0.43317	0.440739	0.373524	3.17394	2.09322	2.47163	2.00646	0.029912	-1.59579	-0.119932	-1.98172	-1.6019	-0.297502	-1.80289	-0.036237	0.296514	0.206182	0.175796	-1.62687	-1.71031	-1.26554	-2.57932	1.23166	1.20106	1.04413	-1.15038	-2.47327	-2.83109	-2.09575	-1.69296	-3.59402	1.53408	0.85046	-0.899017	-0.780936	-0.49736	0.755257	2.14416
ECK0976-GFCC	0.432462	0.847696	0.185909	0.240727	0.168737	0.794493	-1.63493	-2.04775	-1.07965	0.040924	0.393705	-0.674671	-0.848593	-0.873541	1.09627	1.00931	0.50074	1.07915	-1.05211	0.437665	-0.511842	0.045816	-0.015645	0.80476	-1.90126	-1.84478	-1.96074	-1.74157	-0.557946	0.049223	0.415876	0.314765	-0.559457	0.757509	0.406394	0.473709	-0.110663	-0.70633	0.403153	-0.84036	-0.218567	-1.21268	1.21209	1.26311	-1.10503	-0.213153	-0.630411	-0.322697	1.82109
ECK0317-YAHE	2.54462	1.46641	0.077367	-0.832125	-0.399543	-0.945405	0.66633	1.26557	0.398994	-1.44219	-0.061537	-1.38941	-0.145549	-0.41544	0.379865	0.458099	0.066393	0.961502	-0.752726	0.298272	-0.268864	-0.685163	0.29961	-0.297246	-0.876197	-1.06024	0.436581	-0.420928	-0.625557	-0.158356	0.887368	0.056492	-1.46139	0.832281	-0.948794	-0.488928	0.874812	1.33353	-1.14678	-0.283899	0.493159	-0.250041	0.82369	0.435138	1.30534	-0.906619	0.311655	-0.117901	-0.06777
ECK1648-RNT	0.68753	0.869904	-0.202935	-0.954653	-0.062649	0.029425	-0.524773	-0.117616	-0.342117	-0.447764	0.382003	0.150875	0.018741	0.008052	0.634285	1.42484	-0.258357	-0.475425	1.73082	-0.594106	-0.794906	0.631778	1.01931	-0.332839	0.99547	0.686008	0.34219	0.049078	0.768518	-0.950682	-0.620792	-0.61906	-1.16557	-1.09607	-1.68151	-2.48149	-1.93804	-1.33601	0.442484	-0.525421	1.28386		-0.079795	-0.977053	0.729276	0.519136	-1.00841	0.631525	1.8332
ECK2207-OMPC	1.33655	-8.16507	-3.1786	0.472844	0.248546	-0.079528	1.83447	0.819858	0.171255	0.168367	1.90121	-2.43575	-1.4752	-1.80025	-0.822447	-0.919425	-0.170165	-1.18119	-1.89639	-0.78586	1.24744	-0.483809	-0.027393	1.26482	0.140753	0.631221	0.623441	1.08952	1.36189	0.901065	1.13191	-0.948914	-1.9007	-0.364401	-1.58436	-2.57446	2.14434	0.595933	-0.367938	1.024	0.7419	0.660027	2.67118	2.4196	-1.61195	-2.50949	1.35179	-1.42523	1.20056
ECK0374-YAIY	-1.59418	0.640756	-1.1597	-1.21253	-1.72342	-1.00374	-0.300584	-1.31062	-1.19446	-0.646217	1.55933	1.34156	-0.515258	-0.074867	-0.258814	0.051264	-0.464927	0.721081	-1.1256	0.994521	1.1653	-1.00541	-0.530119	-0.824182	0.966625	1.73387	0.761348	0.215181	1.68289	0.975444	0.976147	0.439587	-1.70561	0.09984	0.982556	-0.08431	0.322397	-0.783882	0.075999	-0.182322	0.242162	-3.17745	0.787571	1.49471	1.43994	-0.002076	-2.4719	-0.208132	1.12954
ECK0709-GLTA	0.577955	-2.2509	0.348112	1.9085	1.51323	2.06093	-1.73936	-0.957211	-0.238965	1.46431	0.803047	0.491611	0.419977	0.179216	0.881239	0.464457	0.305417	-0.820504	-15.5944	-0.612243	-0.532959	0.740565	1.22928	1.09617	-1.01717	-1.87415	-2.42947	-1.91527	-0.809282	0.235637	0.418941	0.598403	1.60695	-0.913388	-0.944691	-0.681814	1.82556	1.14306	2.64027	-1.3241	-0.21986	0.661559	1.11046	0.663491	-3.16874	1.3483	0.09004	-0.972258	0.440752
ECK4303-FIMB	-0.757987	1.0515	-0.260164	0.555959	-0.622479	-1.15494	2.5316	1.54304	2.17115	1.92991	-0.741334	0.547636	0.746535	1.00941	-0.796175	-1.01837	-0.380365	0.445699	0.728262	-0.192105	1.14191	-2.20772	0.391434	-0.356392	1.3558	0.897906	-0.153747	1.18406	1.58216	1.59824	2.18109	1.40098	0.328686	-0.655655	1.01101	-1.54525	-0.090843	0.167713	-0.09777	-0.309232	-1.20484	-0.426167	1.78944	0.851642	-1.28038	-1.07376	0.017447	-1.02722	-1.43084
ECK0462-YBAN	-0.932638	0.029641	-0.03322	0.268797	0.048145	0.554289	-0.827472	-0.5293	-0.760342	0.49992	1.30974	1.27808	0.549329	1.24236	-0.431709	0.425844	-0.472141	-0.485244	1.26706	-0.291728	-0.474621	-1.51174	-2.71639	-3.18572	-1.82203	-1.47433	-1.89548	-1.34103	-0.681518	-1.32462	-1.00196	-1.07126	-1.92222	0.397663	1.88218	1.61184	-0.792376	-0.614371	1.234	-2.45597	-1.06635	-1.585	-0.056316	-0.399438	-0.189198	1.8436	-2.07069	-1.71151	1.76559
ECK1780-MIPA	-2.51607	-7.43567	-14.7769	0.569668	1.09546	0.829394	-0.27607	-0.947054	-1.51912	0.270771	0.310637	0.05974	1.16574	1.04717	0.66912	1.53654	0.654811	1.29571	-0.921983	1.70131	-0.546405	-1.42661	1.66037	0.966249	0.458807	0.336429	0.144313	-0.317713	-0.51482	-0.409827	0.615762	-0.665565	-0.61409	-0.413889	-1.70805	-2.1467	1.90868	-0.699518	0.71361	-0.493791	-0.221644	-2.1577	-0.737582	-0.268846	0.618662	0.570887	-0.472101	-5.42978	0.48959
ECK1137-YMFO'	-1.11015	0.423526	-0.587437	-1.26149	-1.70664	-2.16282	0.458127	0.730315	0.571991	1.25002	0.881474	0.780422	0.217679	0.475133	-0.818304	-1.17097	0.265173	0.332817	0.298348	1.33359	2.12724	-1.79199	-0.358212	-0.586041	-1.52941	-1.3727	-1.39469	-1.2803	0.640662	0.737068	-0.404814	-0.478565	-0.894578	-0.418845	1.11075	-0.053273	-0.301386	-0.261439	-0.065064	1.2512	0.954383	-0.996242	0.782812	1.28996	0.354597	-1.61086	-0.779083	-0.238126	0.671163
ECK2845-YQEI	0.427623	-0.654871	-0.02836	0.746943	0.026448	0.407394	1.1602	0.834693	1.06028	0.750104	-1.17233	-0.041345	-0.456467	0.271017	-0.277513	-1.16908	-0.759889	-0.375076	0.390218	-0.40256	0.246611	-0.060809	-1.64786	0.503875	0.893184	0.968232	-0.200184	-0.053669	0.267363	0.456535	-0.504181	0.243648	0.729706	-0.16243	-1.09635	-0.902833	1.06801	-0.269958	-0.161644	1.10512	1.05381	0.759148	-0.820402	0.080859	1.67298	1.68745	0.809646	0.611874	-1.07355
ECK0538-YBCN	-3.31675	-2.1316	-1.11044	-0.352848	-1.23775	-0.685816	0.417344	0.169148	-0.627732	0.139976	0.180284	0.706975	-0.164519	0.331504	-1.44485	-1.60695	-0.326368	-0.88891	0.659689	-1.10007	0.334844	0.916794	1.10544	0.838702	-0.648424	-0.784691	0.544682	-0.046297	0.368266	0.711968	-0.196903	-0.193889	-1.11197	0.029568	0.221671	0.940707	0.018225	-1.8393	-0.428918	-1.41224	-0.952316	-1.1616	0.280147	0.199186	-2.68876	-0.171926	0.034364	-0.886043	-1.39644
ECK3310-GSPA	0.401483	0.131497	-0.141438	-0.000326	-0.577988	-0.756027	0.237087	0.609959	0.559758	0.647606	0.749318	1.09188	0.896836	0.079101	-0.849655	8.2e-05	-0.230346	0.115722	0.759277	-0.687856	0.70643	-1.23094	0.7385	-0.293441	0.13468	0.309866	1.17274	0.548813	-0.346758	-0.102269	0.899781	0.476882	-0.181831	-0.020692	0.236249	0.070082	0.441204	-0.463786	-1.03539	1.1409	1.04818	-0.57998	0.205282	-0.003514	0.737541	1.42928	-0.084957	-0.56645	-0.706852
ECK4231-CYBC'	-0.568972	-1.38372	-2.19513	0.358959	-0.637097	-0.625841	1.18397	0.158038	0.41624	1.40945	-0.494531	0.4526	-0.002968	0.514217	-0.518618	-0.905328	0.019255	0.025076	0.842808	-0.51997	0.564555	-0.085124	0.465472	0.556129	0.683878	0.046181	0.860646	0.394919	-0.368063	-0.27911	-0.159953	0.146987	-0.469015	-0.729208	-0.146572	-0.555775	-0.237099	-0.074871	-0.236052	0.682071	-0.14774	-1.25678	0.565109	0.895467	-1.23381	0.031255	-0.527365	-2.10433	-1.10706
ECK0592-YBDD	-2.27956	-0.495062	-1.40593	-0.086359	0.188176	0.658116	-2.34366	-2.36738	-0.866477	-0.440845	-0.339252	-0.430362	-0.544347	-0.681019	0.049854	-0.278955	0.659534	0.770859	0.879872	0.002399	0.26141	-1.07545	0.088121	-0.800748	1.92909	0.367346	0.11946	-0.023026	-0.949403	-0.494414	-0.129276	0.615932	-2.15224	0.401706	1.90654	1.72083	0.678351	-0.924448	1.32126	0.314873	0.417143	0.570266	1.07039	1.97882	-0.278765	1.26981	-0.344689	1.25018	0.352711
ECK0770-MOAA	-2.40883	-1.88155	-1.84002	0.707063	1.12953	-0.94391	0.265398	0.21518	-0.413143	-1.15419	1.94283	0.770944	2.575	2.43656	0.487007	1.20282	0.653854	-0.348849	0.60708	1.08133	1.69463	0.063687	-1.07767	-0.929642	-0.68121	-0.651057	0.64271	-0.214828	-0.386953	-0.318473	-2.13696	-0.313357	-4.0509	-1.64451	-0.018784	-0.859808	-0.619547	1.2424	2.46317	1.19004	1.23736	-0.44553	1.48883	1.07677	0.634477	0.532786	-2.05966	-0.136626	0.974438
ECK1290-YMJA	-0.796285	-0.092516	-0.736199	-0.345737	-0.197505	0.069125	-0.159355	-0.175216	-0.470586	-0.89954	-1.31386	0.085516	-0.789678	-0.370004	-0.412729	-1.03619	-0.643419	0.446372	0.279689	0.482013	1.24685	0.812423	-3.3634	-3.04764	-1.75541	-3.80908	-1.05653	-2.60859	-0.454902	1.22153	0.097885	0.294843	-1.84311	0.366082	0.841043	0.48137	0.226384	-0.904643	0.433056	0.526917	0.504858	0.139307	-0.320511	-1.1466	-0.677527	1.08991	-0.306527	-0.90727	-0.895707
ECK3574-YIAU	0.032172	0.317331	-1.48945	0.185568	-0.163116	-0.190089	0.340562	0.093292	-0.389722	0.159093	0.254364	-0.665857	-0.422411	-0.286184	0.339987	0.837535	0.675244	0.411577	-0.211657	1.35459	1.92068	0.177029	-0.819117	-1.28235	0.032068	-0.079924	-0.027428	0.315515	-0.680439	-0.1469	-0.94877	-0.785222	-0.687838	-0.494689	0.38155	-0.668994	-0.286367	0.202403	0.391352	1.9156	0.414547	-0.736005	1.26734	2.06442	-0.620282	1.07862	-0.37138	0.255478	0.345502
ECK0113-ACEE	-1.81726	-0.863547	-0.556608	0.340416	0.504349	0.759233	-2.37585	-2.54126	-3.09421	-1.96302	0.401173	0.821071	0.958453	0.698958	-0.219628	-0.222039	0.01694	-0.324212	1.43777	-1.52035	-0.249308	-0.085138	-0.967423	-0.650695	-1.18652	-1.39032	-0.928083	-1.64647	-1.59794	-1.81163	-2.78533	-2.06113	0.467561	0.866049	1.37843	1.68645	-0.965068	-0.503999	0.993983	-1.21256	-3.02213	-6.23292	0.939369	0.230804	-0.367721	-0.212432	-1.91042	-1.62216	0.350661
ECK1349-YDAE	1.80156	1.03863	1.00364	-1.77302	0.073737	-0.479145	0.417536	0.407822	0.206511		-2.13728	-1.34739	0.505677	-0.490099	-0.592009	-0.699435	-0.406405	-0.986522	0.851582	2.15564	-1.17925	0.075174	-1.69695	-1.49431	-3.11648	-5.35565	-2.24541	-1.60862	-1.4678	-0.290871	-0.170186	-0.211995	-0.209629	1.2789	0.803556	0.431715	1.06224	2.44425	2.08342	0.756568	1.59786	2.41284	0.390714	-1.02414	1.29853	0.092441	1.46986	0.741331	-0.808518
ECK3772-RHLB	-0.127211	0.375225	-0.777609	-1.2	-0.681103	-0.775911	1.04645	0.293813	-0.930981	1.35841	0.533694	-0.811995	-1.9636	-0.823817	-0.271914	-1.28558	0.34419	-0.74112	-1.59359	0.688568	1.85199	0.37934	-0.417145	-1.06493	-0.338237	-0.532756	0.579717	-0.237939	2.47641	2.44917	-0.171756	2.01902	-1.98742	-2.14151	-4.42622	-8.56773	1.21744	0.208062	-1.79075	2.38505	0.9194	1.11533	0.098474	0.406065	-0.435927	0.379232	-0.068598	-0.389966	-1.94846
ECK0742-YBGS	-1.0332	-0.598992	-0.840338	-1.88176	0.152224	0.337126	0.436349	0.263168	0.662732	-0.150586	-0.310066	0.814062	0.102869	1.01115	-0.365566	-0.210859	0.487694	-0.291585	1.45017	1.09313	1.34757	1.32917	-0.393432	-0.849008	1.12781	-0.754355	1.66237	-1.22075	1.25525	1.34838	-0.766438	-0.205596	-0.192578	-2.05479	-1.355	-1.07843	-0.142185	-0.535868	-1.80506	0.089037	0.958481	-0.226521	0.741966	0.099761	0.988912	0.564134	0.042949	0.182574	-0.9753
ECK2368-YFDV	-0.064655	0.230398	-1.18623	0.514817	-0.609513	0.339756	-0.545867	-0.192057	-0.055615	-0.611536	0.098785	0.713357	-0.079744	0.872721	-0.699091	-0.050458	0.088514	-0.034298	-0.006842	-0.214694	-0.243587	-0.187349	-1.24014	-1.4689	0.048792	0.34037	0.421679	-0.23927	1.15786	1.53476	-0.189282	0.657842	-2.37019	0.29936	0.665634	0.840237	-1.09525	-0.181336	-0.21009	0.213411	0.176514	-1.08619	-0.465361	-1.45843	0.556268	-2.23018	0.446412	0.90688	-0.2814
ECK0431-CLPP	-0.373636	-1.49388		-0.056691	-1.42935	0.892174	0.110767	0.900532	-0.571083	-0.606316	-0.141997	-1.47696	-2.13375	-1.81508	-1.26581	-1.02785	-1.33588	-1.10809	-2.49199	2.21733	1.15826	0.542723	0.110444	1.1074	-0.836972	-1.12034	-0.192463	-1.02266	0.22993	0.286732	0.339707	0.354562	-1.8944	-0.964824	-1.57464	-2.74514	0.24242	0.455577	-0.477604	0.153358	-0.798788	-0.357284	0.833705	1.5177	-0.814766	-0.26755	-0.19769	-0.833457	-1.74329
ECK0833-YBJH	1.44112	-0.353415	1.16518	0.018812	0.654141	0.463835	-0.677497	0.215454	-0.253733	-0.687101	-0.209626	-0.183857	-0.498654	0.330612	0.472068	-0.159397	0.667159	1.42012	-1.44387	0.191207	-1.17477	0.216911	-1.01069	-0.331719	2.43404	2.02006	1.62299	-0.291767	0.294692	2.75254	0.363831	1.86762	-1.53929	1.49652	0.293015	0.731509	0.154301	-0.273234	0.263721	-0.180605	-0.843515	-0.002271	-0.438828	-0.367951	1.74934	-0.638629	0.681932	0.346014	-0.358018
ECK0873-CLPA	-0.282112	-0.575354	0.059332	0.456149	-0.733716	-0.299153	0.727575	0.446927	-0.191748	1.59421	0.990329	-0.101756	-0.700052	0.113373	-0.243538	-0.28794	-0.141316	0.551391	-2.47287	0.724732	0.563671	-0.220225	-1.43698	3.14894	-1.46035	-1.68179	-1.66829	-0.89914	0.862478	1.36915	0.35853	0.597496	-0.042371	-0.622278	-0.641048	-0.755996	-0.660438	1.20173	-1.25062	0.092811	-0.307662	-0.65868	1.77452	1.51808	-0.200249	-0.504995	-0.190847	0.40432	-0.526299
ECK1446-YNCE	0.100153	-0.791878	0.234031	0.461592	0.47826	-0.940472	-0.852107	-0.504416	-0.242802	-0.374972	-0.104491	0.085027	-0.84571	-0.638593	1.48202	0.442772	0.72502	2.13088	-0.092154	-0.072398	-0.22599	-0.226441	-0.167232	-0.851266	0.677433	0.659953	-0.676676	0.698011	0.128419	-0.720735	-1.36878	-2.0376	0.620881	-1.25126	-1.31941	-1.52197	0.432006	-0.145964	1.048	-0.781557	0.509543	1.14976	0.112304	-0.390087	0.250273	-0.159916	1.04746	-1.57174	0.932216
ECK1114-YCFD	0.538498	0.860419	2.63276	0.162718	-0.023982	0.317555	-0.909065	-0.543104	-0.472406	-0.798456	0.404854	-0.180751	0.22393	0.549592	0.448151	0.570363	0.800621	-0.473604	0.929687	-1.28004	0.221976	-0.009047	-0.261236	-0.374544	-0.95873	0.253068	-0.876383	0.86219	1.61076	1.60521	1.11449	1.18089	0.327217	-2.13773	-2.47097	-2.04818	1.06641	1.81705	-1.54848	-0.188386	0.575161	-0.279259	-0.489757	-1.50808	0.329797	-0.539737	-0.879388	0.521042	-1.10054
ECK3737-ASNC	0.114192	-0.451606	0.458792	-0.543227	-0.712589	-0.285627	-0.11332	0.232676	0.093783	-0.171778	-0.341149	-0.523027	1.32556	-0.23343	0.477608	0.75309	1.11008	0.699308	0.818003	0.999903	1.39321	0.898224	0.594645	1.29378	-1.09608	-0.378857	-1.17364	0.027108	0.029636	-0.547874	-0.886693	-0.912087	-0.578684	1.41294	2.13821	2.48988	-0.176317	-0.148676	-0.159341	1.06946	0.736181	-1.39247	0.485617	1.03205	-0.104644	0.280575	0.727112	0.703332	0.451735
ECK2018-HISH	-0.258389	0.614161	0.484384	1.01014	-0.178247	-0.449342	-0.287618	-0.558562	0.605185	1.23855	-1.1661	-0.870437	-0.84251	-1.33241	-0.374438	0.208982	-0.942516	-1.62213	-5.88982	-1.04333	-0.015659	1.19832	-0.622531	-0.119917	0.831412	1.3384	-0.386208	1.78578	-0.285583	0.412672	-0.108765	-1.01093	0.652065	1.4612	1.61119	2.0067	0.344335	1.68923	0.590277	-0.623229	0.051317	0.430026	-0.160256	0.354498	-0.324308	-1.02292	-0.655447	-0.149835	0.540229
ECK0970-APPB	-0.765183	-0.856726	0.734482	1.22934	1.29205	1.46577	-1.32414	-2.46113	-1.5494	-1.46436	-0.15619	-0.599908	-0.188003	-0.516748	-0.60374	0.239775	-1.59764	-1.09769	1.42344	-0.291333	0.473026	-0.334598	-1.1618	-0.971336	-0.729697	-1.48799	-1.18735	-0.692193	-1.86619	-1.31861	-1.33639	-1.63929	-0.320503	-0.245765	0.148815	2.19085	0.995916	-0.064827	2.0851	-2.05855	-2.77772	-2.58969	-1.00502	-0.925357	-0.667012	0.510738	-0.078529	-0.010787	1.19929
ECK2533-HCAT	-0.050807	-0.506983	0.178159	0.485506	-0.073399	-0.141066	1.00908	1.08128	-0.176563	0.790342	-2.08959	0.186052	0.657097	0.860514	0.496693	-0.640814	0.586266	-1.03499	1.08189	-0.208154	0.871328	0.764347	-0.145979	-0.146765	-0.261864	-1.15735	0.285896	-0.715348	2.0816	0.614115	0.760015	2.94553	0.46562	-0.694612	0.265527	0.183676	1.4458	-0.027847	-0.567831	0.362867	-0.280351	-0.053267	-1.03001	-0.757183	-0.354994	0.743258	-0.000577	0.940405	-1.75225
ECK1026-CSGD	0.501235	0.017909	0.854811	0.195452	1.01425	-0.406436	-2.99017	-2.78274	-2.59977	-2.94262	-0.004202	-0.066721	0.498239	0.26364	0.364308	-0.42047	0.071743	0.517759	0.127619	0.341872	0.794742	-2.53829	-0.885577	-0.719786	-0.707769	-0.473398	-0.571542	-0.164206	-1.78472	-1.01982	-1.28959	-1.05838	0.619725	-0.026411	0.47781	0.618919	-0.599035	1.40814	0.952683	1.57125	1.46084	-0.519257	1.68745	1.22669	-0.752707	-0.575028	-0.222005	-0.387365	2.24772
ECK2713-HYCH	0.215898	-0.838706	0.333422	-0.955993	1.10334	-1.02466	-0.04284	-0.177837	-0.655591	0.204795	-2.42432	-0.798649	1.22541	1.08196	0.869682	-0.06687	-0.345864	0.112917	-0.548303	-1.0832	-0.5471	-0.189414	-0.794688	0.041821	-1.06388	-1.46134	-0.203308	-0.48273	0.746907	1.78516	1.37235	1.12177	0.96694	0.30453	0.10903	0.055434	0.264501	0.787977	-0.625903	-0.71734	-0.641658	1.01368	0.619786	-0.460272	-0.241281	0.707252	1.05283	-0.534996	-1.28878
ECK1607-FUMA	0.60248	0.467274	0.176929	2.0528	0.866062	1.78097	-2.19476	-2.96754	-3.55887	-3.05203	-0.3201	-0.156687	0.403819	-0.04022	1.84323	1.64775	0.017776	0.054006	-0.382057	0.699709	-0.269207	-1.7424	-1.36592	0.031647	-0.34328	0.006959	-0.451469	0.204088	-1.97109	-1.02715	-1.14208	-1.44538	0.832345	-0.007435	-0.814169	1.13403	-0.44815	0.548952	1.01686	-0.196146	0.757338	1.20082	1.25545	1.96187	-1.41189	0.561253	-0.665679	-0.886714	1.04782
ECK2619-YFJH	0.998413	0.520601	0.048302	-1.3041	-0.294886	-1.18062	0.300801	0.752466	0.657752	-0.520481	-1.74418	-1.59085	-1.32934	-1.2539	0.162133	-0.857434	-0.204486	0.797985	-0.057619	0.587665	-1.11371	-0.456532	-0.092186	-0.381725	0.162043	0.662362	1.71328	0.093488	-0.483992	0.305152	1.4604	0.667507	1.13841	-0.451253	-0.323665	0.62939	0.106606	1.47365	0.192727	0.283263	0.244884	0.741396	0.507136	-0.497073	-1.05362	-1.91807	1.95852	-0.724849	-0.176308
ECK1175-FADR	2.22359	1.83252	1.46264	-4.1324	-0.962425	-2.20531	-0.601103	-0.735228	-1.84689	-2.3602	2.13599	-1.11465	2.07042	-0.97718	-0.211605	-1.12706	0.645743	0.317007	0.755043	0.99031	-2.11877	-0.625497	-2.06308	0.651678	0.857183	2.12693	1.10915	2.30855	-1.04149	-0.905912	-0.55941	-0.962902	-0.348248	-1.49631	-1.27144	-0.402859	-1.34729	-1.82933	1.57621	1.57793	0.979423	-0.942997	1.69729	0.796922	0.692636	-0.906953	-4.0051	-2.87598	0.943933
ECK2967-PPPA	0.554647	0.858376	-0.801907	-0.520498	-0.154503	-0.43231	-0.445015	-0.176793	-0.832344	-0.695691	-0.645891	-0.7028	-0.389213	-0.401601	0.492753	0.416235	-0.317968	0.565191	-0.150209	-1.23482	-2.18112	0.451675	0.237165	1.18175	-1.72763	-0.910781	-1.20853	-0.807803	-0.760596	-0.942205	1.04656	-0.016325	-0.660731	-0.808772	-0.756421	-0.277184	-1.33344	0.230847	-0.191294	-1.62502	-0.823253	0.710792	0.103907	-0.151028	0.237632	-1.04229	1.25038	0.487127	-0.001906
ECK2270-NUON	-1.63037	-9.33952	-2.63927	3.6244	1.99664	3.78369	-0.296696	-0.049869	1.10964	1.91766	1.82378	2.19959	2.04256	2.24053	1.85834	1.77071	0.521516	-0.030509	-3.85392	-8.76541	-2.26659	1.59541	0.878906	1.4584	-1.76017	-2.69566	-1.51657	-2.022	1.41833	1.21498	1.43935	1.6499	-0.05555	-2.32171	-2.06031	-0.99189	0.012333	-0.180285	1.86419	-4.01733	-4.47618	-1.50679	-0.177041	0.37534	-1.36554	0.461392	-0.466	-2.28355	0.41679
ECK2638-YFJW	0.300917	0.901026	0.477389	-0.044954	1.17854	1.32211	-0.107125	-1.25099	-1.13527	-1.6797	0.474805	0.273058	0.75866	0.291207	-1.30846	0.033344	-1.34263	-1.60221	-0.144127	0.870189	0.260697	1.83116	1.02028	0.3122	0.515311	0.093645	0.453934	1.15066	-0.295213	-0.324875	-0.32488	-0.060368	-1.7049	-0.596856	0.548733	0.285556	-0.017567	-1.51806	-0.372662	-0.049874	-1.00467	-0.784908	0.697076	0.823036	-0.244789	0.635275	1.81601	-0.048853	1.03619
ECK1232-HNS	0.507675			-1.39315	-1.50299	0.857816	1.72195	1.75307	1.11913	0.437578	-0.645387	-1.76186	0.529187	0.096948	-1.12021	-0.858256	0.623395	-1.22123	-1.99172	1.17165	0.157182	0.981889	0.015982	1.07919	0.298673	0.195379	0.967254	0.110348	2.16659	1.4329	1.30099	-0.035104	1.28451	-4.25427	-3.53534	-3.93276	1.23292	0.946212	0.489576	-0.07842	-1.72157	-0.566482	-2.90623	-3.44922	-1.94437	1.15716	0.344285	-1.57463	-1.66094
ECK3949-ARGC	0.669945	0.624264	0.086857	-1.38533	-1.10956	-0.084912	-0.141748	-0.133242	-0.811971	-0.81396	0.641711	-0.198076	-0.589142	-0.113314	3.41421	2.77918	2.66394	2.94228	-11.8639	-0.330933	-0.452025	-0.463471	-0.333453	-0.360417	0.474957	0.345344	0.031988	0.655784	-0.378503	-0.124041	1.51344	0.426987	-1.31414	0.1152	0.249919	-0.259402	-0.10496	-0.872528	-0.737024	-1.47926	-1.37956	0.995424	-0.103695	0.341821	-0.009277	-0.714254	1.5448	1.00336	1.47424
ECK2278-NUOF	-0.389233	-6.89516	-2.01457	3.7434	2.75931	4.66682	-0.686585	-0.580835	0.949395	1.53753	2.04597	2.13576	2.04833	2.06473	2.33904	1.31832	1.08542	0.178634	-2.84984	-6.96362	-1.45044	-1.00647	-3.85682	-2.01681	-1.41586	-2.13629	-2.07811	-1.65145	-1.73293	-1.43853	-1.49741	-1.55182	0.721217	-1.80001	-1.8046	-1.20602	0.682072	-0.806682	1.66183	-2.63656	-1.80081	1.36844	0.476126	0.675468	-2.87107	1.61179	1.48656	-0.938929	1.28826
ECK2666-YGAM	-0.396679	0.270985	-0.454992	-1.02553	-0.668431	-0.872198	0.279805	-0.09046	0.363591	0.36174	-0.625283	-0.509017	-0.157394	-0.060183	-1.02625	-0.856982	-0.245008	-0.914405	-1.08934	-0.699557	-0.511911	0.611717	0.379021	-1.05591	1.02564	1.24877	0.9555	1.46672	1.31049	0.665288	1.18915	1.49575	-0.114846	-0.287232	-0.616525	-0.391021	-0.853419	-2.12158	-0.666739	0.148405	-0.476684	-1.50512	0.166529	0.135906	0.229865	-1.29115	-0.650595	1.50375	-0.343059
ECK2837-LYSR	0.584208	1.24168	-0.218013	-1.05002	-0.786654	-0.421865	0.863098	0.734355	0.304019	0.192135	1.21582	0.20429	1.466	1.26008	0.390231	-0.161805	-0.664406	-0.083486	-5.21783	0.785962	1.24293	-2.52142	-1.44055	-0.704885	0.50501	0.703455	-0.168919	0.949239	0.788594	-0.251247	1.75105	0.84641	-1.44206	0.161496	0.187167	-0.422428	-1.74214	-1.95015	0.854643	0.140639	1.39791	0.684845	0.480401	0.539705	1.39729	-2.7763	-0.59442	0.510531	1.30446
ECK0566-CUSB	-1.71754	-0.18352	-0.592552	-0.956843	-0.733893	1.61555	-0.857301	-0.395249	-0.232571	0.737875	0.388045	-0.681601	-0.350261	-0.762061	1.78016	2.03787	0.40796	0.763919	0.221913	0.186601	0.72758	-0.509358	-0.551205	-0.058879	1.68237	1.54343	0.769692	1.63712	-1.08993	-0.46433	1.5818	0.525874	0.895959	-0.665591	-0.673155	-0.404055	-0.026107	0.349131	2.20169	-0.122647	0.816639	1.07806	0.34097	-0.12175	-0.660132	-1.02911	0.343073	0.062568	2.00391
ECK1549-YDFR	-0.432597	0.541683	0.809625	-0.059985	-0.619293	-0.245003	0.292027	-0.831692	0.105672	1.43539	-1.50626	-0.493824	-0.35355	-0.546364	0.622317	-0.008045	0.173037	0.035801	-0.091381	-0.924405	-0.830313	1.02884	-0.140465	-0.312858	0.801041	0.41369	0.75678	0.147544	0.404927	0.495886	1.14701	0.366317	-0.390484	1.08888	-0.052539	0.781978	-0.048708	-0.309031	-0.182431	-0.396118	-1.01057	-0.19496	-0.57914	0.058027	0.031441	1.17205	1.54581	0.298473	-0.088079
ECK1983-NAC	-0.326586	0.433748	0.659255	0.37668	-0.480726	-0.61501	-0.017526	-0.901513	0.003659	0.533767	-0.365939	1.00056	0.824693	1.20648	0.706308	0.598715	0.760358	0.586554	0.680553	-0.626451	0.75077	-0.084791	-1.81573	-2.41871	-1.26035	-0.940926	-0.905348	-0.829087	0.871017	0.769636	0.760977	0.156511	-1.06246	-0.590809	1.36275	-1.16219	0.434463	-0.95407	0.657202	1.03386	0.130136	-0.801449	0.765062	0.84581	-0.02825	0.870025	-0.277576	-0.061848	0.236936
ECK4013-PEPE	0.019601	-0.391346	-0.344338	-0.424	-0.269523	0.23919	-1.22966	-0.937874	-0.898626	-0.379771	-1.16903	-0.754062	-0.565158	-0.925371	0.153133	-0.026648	0.032562	0.812979	-0.819527	0.104585	-0.128809	1.20341	-0.083841	0.300986	0.152143	0.255649	-0.265485	0.199888	-0.427811	-0.571834	1.06978	0.011364	0.702947	-1.06843	-0.445336	-0.474864	0.759342	-0.029034	0.841217	0.257981	0.520386	0.385888	1.11593	0.321246	-0.258797	-0.154362	-0.295986	-0.251315	1.57067
ECK3911-TPIA				-1.39149	-0.730453	-0.521779	-1.50971	-1.57134		-1.05746	-0.014284	0.154182	-0.299628	0.114398	-0.542764	-0.196119	-0.688889	-0.566562			-1.48278	-1.16912	-0.742417	-0.779358			-1.15415		-1.13866	-1.03028	-0.454232	0.403309		0.419171	0.305427	0.47467	-1.71659	-1.97429	-0.214347	-1.50809	-1.28975		-1.21581	-0.830511	-1.13473	-0.700146	-1.0977	-1.40891	-0.102309
ECK1593-YDGD	-0.098824	-0.519079	0.815311	-0.403468	-0.37218	-0.280012	0.749534	1.32698	2.00489	1.89171	-0.743458	0.743354	-0.024696	0.546833	-0.534691	-0.345904	-0.36851	0.526836	-0.423526	-1.76148	-0.066188	1.2588	-2.03716	-1.31615	-0.270013	-0.859571	0.202201	-0.406344	1.96331	1.20278	1.84175	2.22843	-0.101821	0.610716	0.472137	0.233835	0.534182	0.714192	-2.48291	0.996694	-0.833173	-1.75012	0.125629	-0.675511	2.36633	0.782557	1.07946	0.713783	0.204585
ECK2156-YEIL	0.227069	-0.140861	-1.17776	-1.36531	0.468372	-1.09745	-1.37518	-3.07115	-2.404	-1.54958	-0.165734	1.81816	1.92751	2.42397	1.54993	0.048077	0.620045	-0.003148	0.714945	-2.34395	1.04514	0.103397	-0.668844	0.236296	1.36212	0.711738	-0.143169	0.144006	-0.405289	-1.23669	-1.03184	-1.90745	-3.22142	-0.430103	0.922692	0.974708	1.48364	1.73903	0.355353	-0.001623	-1.80274	-2.75838	2.18899	1.39875	0.034576	-0.75592	-1.59409	-0.336245	1.23035
ECK4083-RPIB	-1.59763	-0.250852	0.992535	-1.73443	0.91368	0.673308	0.521737	2.06318	-0.119208	-0.322191	1.39869	0.924732	0.677435	0.498667	-0.229843	-1.33531	-1.65164	-1.01856	1.03756	0.166369	0.95282	3.64456	1.86982	2.40438	0.991605	0.027916	1.51769	-0.261289	-0.75342	0.536946	-0.615824	-1.37642	1.52989	-3.89857	-2.12377	-1.91196	-0.840281	-0.191826	0.355701	-0.376394	0.867503	-0.827144	-0.670274	-0.324656	-1.75463	1.36597	-0.748383	-1.96153	0.550383
ECK1663-YDHR	-0.273173	-0.139216	-0.840138	0.058021	-0.746304	-1.15498	-0.825464	-0.330483	-0.349612	-0.031979	-0.316857	0.582124	0.165176	0.429737	-0.66885	-0.017622	0.482389	0.075294	-0.720174	0.053873	-0.30246	0.11025	-1.72292	-1.30323	-0.027589	-0.601571	-0.313719	0.298318	0.033343	0.774726	-0.719943	0.404013	-1.22997	-0.149567	1.02917	1.53338	0.022408	1.3625	0.102613	0.255624	0.683173	-0.203483	0.62711	-1.52507	1.12616	0.085686	-0.559199	-1.74168	-0.594548
ECK4236-TRER	-1.59702	-1.10455	-1.04137	-0.354545	-0.109748	-0.38985	-0.204106	-0.067275	0.370066	0.451739	0.255237	1.29301	0.842669	1.37559	0.056488	-0.422592	0.24523	-0.598018	0.713374	-0.746047	1.03702	-0.145815	-0.838742	0.234499	0.057892	-0.138521	0.098028	-0.058224	-0.081092	0.675239	-0.413634	-1.05187	-1.78213	-1.13494	0.382828	-0.071662	-0.141376	-2.02713	-0.182443	-0.011452	-1.90275	-0.18356	0.89005	0.592216	1.61444	0.428444	0.053723	0.070865	0.14006
ECK2222-YFAA	-0.585669	-0.064291	0.097557	0.000528	0.215657	0.574084	-1.52338	-0.547867	-0.870732	-0.66357	-0.438274	-0.382315	-0.813382	-0.411916	0.304812	0.541075	0.452924	0.023103	0.579863	-1.10852	-1.15463	0.778567	-0.160697	-0.985925	0.753098	0.420082	0.684938	-0.026369	-1.57525	-0.541257	-0.790695	-0.755526	-0.230598	0.09587	0.192919	0.373481	-0.439381	0.289276	-0.047382	-0.804446	-0.296712	-0.085519	-0.258319	-2.17225	-0.579087	0.691143	-0.046549	0.582656	-0.230007
ECK0393-PHOB	0.295582	0.872104	-1.25435	-0.318949	0.373829	-0.312054	-0.739049	-1.4177	-1.41712	-1.52097	-0.363575	0.031084	-0.038435	-0.263631	-0.916686	-0.767337	-0.205022	0.702005	0.146377	0.135841	0.493766	-1.41665	0.149358	-0.382851	-0.021201	0.94527	-0.420191	0.642185	-1.87492	-1.75233	-1.21736	-1.6986	-2.04833	0.748427	-0.037421	0.372697	0.862792	0.629894	0.424012	0.821565	0.833278	0.419763	2.46338	1.89576	0.128772	-0.265369	-0.323257	-0.454512	0.658402
ECK1724-YNIB	0.127536	-0.159254	-0.17754	-0.489948	0.066686	0.25305	-0.110928	-0.137337	0.926337	-1.72539	-2.18975	-0.954421	-1.32636	-0.938748	-0.09953	-0.323482	-0.023954	-0.048931	0.762485	0.53783	-1.00511	0.483465	-0.361184	-0.108221	0.830514	1.30425	1.42119	1.03952	-0.811744	0.098411	0.115646	0.405995	-1.03398	0.575784	0.464121	0.406857	0.622299	1.45887	1.16646	-0.226989	0.06625	0.55538	-1.5412	-1.25195	1.43166	0.329494	0.040538	0.569882	-1.12824
ECK0597-YBDO	0.437636	0.274534	-1.45606	-2.31737	-1.43133	-0.94169	-0.245741	-0.555285	-0.44781	-0.730464	0.53174	-0.968113	-0.319171	-0.533512	-0.221346	0.012893	0.487855	0.659059	-0.448385	1.10351	0.499017	0.746186	-0.21222	-0.860992	0.446199	0.974144	0.443939	0.743652	0.976811	0.691719	0.468638	0.340645	-1.74929	0.383854	0.97932	0.464448	-0.133024	1.06349	2.39594	0.959798	0.483246	0.91308	1.01943	-0.03402	0.083923	0.645153	-0.162754	1.08589	-0.261193
ECK2702-SRLR	0.49862	-0.353014	0.955033	0.144396	-1.6205	-0.103232	-0.466968	0.506382	0.830434	1.69593	-0.857075	-0.067868	-0.796459	-0.192328	0.948292	0.94768	-0.045318	-0.344897	-0.970221	-0.029793	0.833769	-0.054929	-1.07786	-0.636757	1.37516	1.58791	1.48182	1.46599	1.87673	1.99675	1.18817	0.928315	0.038295	-0.158475	-0.356574	-0.220083	1.73354	2.20046	-0.192536	1.46841	-2.14096	-3.13485	-0.410638	-0.041255	-1.90925	0.212694	0.517115	0.597695	-1.66858
ECK2329-YFCR	-0.172402	-0.051543	-0.11956	0.506757	-0.4941	0.313985	0.082418	-0.479701	-0.704114	0.10697	-0.569273	-0.434792	-1.13198	-0.697454	-0.1336	0.074853	1.12048	0.405687	-0.294951	-1.00639	-0.700334	0.860003	-0.557831	-0.997315	1.02326	0.927834	1.55123	0.627656	0.352588	1.57046	0.137102	-0.375933	-0.450206	-0.281835	0.557272	-0.219988	-0.721155	-0.656928	-0.850738	-1.10973	-1.19553	-0.227419	-0.60029	-0.320379	0.625009	-0.284249	1.01348	0.025647	-1.88089
ECK1604-RSTB	0.33334	-0.041101	0.638292	1.32972	-1.06706	0.46184	1.24046	1.05574	0.582479	-0.32304	-0.761886	-0.510214	-0.916117	-0.639209	0.57273	0.27348	0.707047	0.002642	-0.926353	-0.926195	-1.40148	1.61076	0.085509	-0.631527	0.369973	0.215885	1.50171	0.175953	0.740012	1.06976	0.043855	0.608271	1.29148	0.873375	0.809251	0.550899	-0.382453	-0.155336	0.138867	-1.40078	-1.68148	0.311922	-1.07846	-1.31945	-0.44917	-0.144291	1.46147	-0.354269	-0.233325
ECK1841-YEBZ	-1.67553	-0.236585	-0.729047	2.08562	1.23454	2.67304	-1.12234	0.406135	0.120686	-1.86635	0.202149	0.245764	0.846311	0.831422	0.06853	-0.39328	0.347148	-0.021509	-0.380513	0.08291	-0.867313	-2.15692	-1.32314	-1.51404	0.136496	0.319394	-0.220135	-0.748351	-1.42359	-3.23732	-1.25684	-0.779697	1.07601	-1.62559	-0.511175	-1.16223	0.237614	0.712138	2.21225	-1.23643	-0.304946	0.992142	0.199953	-0.369016	-0.333797	0.322463	-0.426579	-0.265411	0.572627
ECK0426-CYOA	-1.12502	0.086797	0.024999	0.292989	-1.10522	1.4575	-0.291584	-0.080911	-0.094489	1.2937	0.220739	-0.231112	-0.053451	0.059812	-0.080856	0.464148	-0.733372	-0.620595	-3.02082	0.314363	-0.532661	-0.597476	0.062668	-0.312127	0.395003	-0.234355	-0.298604	-0.735803	0.207	0.419078	0.156013	0.541432	1.29039	-0.768129	-1.04883	-0.486493	-0.249465	-0.814199	0.571471	0.264529	-0.111608	-0.789774	1.28351	0.912157	-1.29823	0.866254	-0.412982	0.593372	0.956112
ECK2386-YPEC	0.668303	0.050157	0.028115	1.87144	1.19433	-0.016893	-0.757412	-0.668286	-0.892719	-0.219737	0.344693	0.394431	1.19947	-0.153714	-0.803587	-0.545074	-0.54691	-0.052748	-0.477584	-0.366637	0.83766	-0.134124	0	-0.290625	0.310435	0.613246	0.643666	0.887566	-0.351913	-1.33524	-0.709773	-1.10541	0.400792	1.0968	0.667888	1.44559	0.368008	0.697956	0.5394	0.067194	0.150106	-0.148344	1.78812	0.977534	-0.242101	-1.47801	0.700867	-0.800377	-0.035674
ECK2185-NARP	0.732381	0.222585	1.02405	-0.194874	0.506864	-0.460476	1.32871	0.892466	0.722876	-0.309676	-1.25146	0.343116	0.077696	0.445629	0.302314	-0.475869	-0.744079	-0.052623	-0.471806	-0.754495	-0.769977	-0.347467	-0.549034	0.397651	-0.265169	0.707314	0.090372	0.457685	-0.506031	0.256403	0.868209	0.308784	0.900609	-0.516988	-0.661338	-0.205393	-0.349987	-0.423202	-1.15542	-0.711345	-0.516497	-0.832794	0.420166	0.237869	0.367635	-1.48227	0.12753	-0.249408	-1.26672
ECK1901-YECJ	0.80837	-0.232482	0.890729	0.359244	0.716485	-0.446655	0.049335	0.079603	-0.095565	-0.044699	-1.09028	-0.745746	-0.886551	-0.365746	2.49814	1.82662	1.69133	2.11737	0.040721	-0.783384	-1.19101	-0.238896	-1.1116	0.056917	-0.143821	0.079548	0.278957	0.294913	-0.39748	-1.44494	0.46673	-0.71239	0.991519	-0.324362	-0.74926	-0.197599	-0.088839	0.203137	-0.0332	0.117479	0.139992	0.74049	-0.868796	-1.23534	0.52966	0.855183	1.16722	-0.060608	-0.255006
ECK0716-SUCC	-1.92084	-0.918752	0.558644	1.35217	0.987687	2.88243	0.467864	0.203126	0.060968	0.777276	0.738123	0.824064	0.889764	0.639677	2.40989	1.99854	1.59105	2.02892	-9.041	-2.60898	-1.04291	-2.19072	-1.97589	-1.47537	-2.52279	-2.62897	-1.63273	-3.02138	-1.69439	-2.06667	-1.84771	-1.39899	0.326087	-1.55245	-1.16916	-0.54391	-0.058969	0.101759	1.7472	-0.710844	-0.212456	-2.36807	1.93767	2.22294	-1.58768	0.099851	-1.76832	-1.01777	0.622645
ECK2454-EUTT	-0.026882	0.20174	1.35094	2.01469	1.84616	-1.3752	-0.609077	-0.673231	0.555884	-0.408301	0.839594	-0.65782	-1.01045	-1.16034	-1.65038	-0.793118	-2.68599	-2.39164	0.66631	1.42116	2.05094	-2.05822	1.0911	-0.206855	-0.743006	0.399923	-1.59321	-0.334998	-1.46577	-1.85391	0.275342	-1.71827	-0.66931	0.58953	0.986407	0.499883	-0.843979	-0.829398	0.409626	0.375107	1.91413	-0.168798	1.93693	0.62979	-1.13299	-1.26581	-1.91838	-1.08545	1.93006
ECK1961-YEDR	1.45101	0.667977	2.16963	0.817585	0.017323	-0.085744	-0.111818	0.177339	0.38127	0.572941	-0.379515	-0.074008	1.76185	-0.135947	0.948555	-0.38814	-0.463333	-0.606541	-0.077202	0.251765	0.287408	0.075348	1.0142	1.58414	-0.637297	0.670325	-0.589874	0.899539	0.238309	-0.170459	1.00454	-0.309387	0.446374	1.26878	1.05038	-0.783562	0.298912	-0.731741	-0.244355	0.128423	0.796781	1.65589	0.374362	-0.107929	0.038924	0.670294	-0.189293	0.571506	0.219125
ECK3639-RPOZ	-0.395323	-0.101552	0.495267	-1.30666	-2.02118	-0.715895	0.116677	0.306271	-0.171759	0.091242	1.10369	0.75875	2.06828	0.557245	-0.554423	0.084975	-1.16854	-1.8016	-0.165096	-1.03312	1.5124	0.877136	1.09314	0.652093	2.37295	1.68723	-1.21759	0.289639	0.920917	0.08248	-0.028923	1.68991	0.348948	0.979151	0.973029	0.828758	0.20433	0.04046	0.928027	0.757251	1.99717	-0.383589	-0.366109	0.05445	-0.299786	0.480918	-1.00832	0.408559	1.25165
ECK1534-YDFZ	-0.439072	-0.92832	0.859582	-0.86557	-1.31075	-1.50369	0.91905	0.049936	0.160523	-0.050284	-1.23691	-0.09134	0.22138	0.432508	-1.51327	-1.42488	-1.19124	-0.549793	0.743866	-0.645447	1.48344	1.13909	1.83402	2.07209	0.085215	-0.444962	0.325577	-0.203701	1.77936	1.60847	-0.104131	-0.390692	-0.250489	-0.390324	0.535513	0.557952	3.14044	0.824511	-0.441485	0.546311	-0.0755	-0.441293	-0.070217	0.364577	-1.6134	0.540343	-0.118947	-0.356664	-1.12212
ECK3996-ZRAR	0.025202	-0.898111	0.124739	0.590226	1.20185	-0.173182	-0.36033	0.021408	0.433405	-0.068842	-0.823511	-0.990113	-0.268954	-1.02782	0.019433	-0.103481	-0.382056	0.582926	-0.623596	0.276853	-0.054774	-0.200195	-0.412096	0.647927	-1.12835	-1.6549	-0.561501	-0.827666	-1.18586	1.44804	-0.102314	0.485971	0.681907	-1.90506	-1.42504	-0.892785	-0.507024	-0.046536	0.344726	-0.333679	-0.056653	0.776697	0.125686	-0.393132	0.2584	0.398146	0.920251	-0.891878	0.37318
ECK2114-YEHQ'	-0.724124	-0.852691	0.24562	-0.146342	-0.848995	-0.170176	-0.984818	-1.2876	-0.671845	-0.899203	0.116378	0.554969	-0.145996	0.138424	-0.131297	-0.501251	-0.508123	0.017826	0.234432	-1.25939	0.168807	-0.566116	-0.288707	-0.175609	-1.06958	-1.60103	-0.765121	-1.0167	0.6496	1.47755	0.259921	0.067705	0.123157	-0.020259	0.225537	0.576055	0.15884	-0.121911	0.133933	-0.400338	-0.818768	-0.370971	0.076137	-0.941123	-1.02688	-0.4483	-0.257027	0.484094	-0.072728
ECK1273-PGPB	-0.195512	0.571977	1.25472	0.028744	-0.039965	0.590846	-0.82023	-1.14008	-1.47368	-0.811735	1.21959	-0.086435	0.858177	-0.188871	-0.229878	0.000593	0.147629	0.601979	-0.403396	-1.22763	0.105786	0.8357	0.277231	1.17789	0.014627	0.141327	1.34429	0.292721	0.270272	0.145967	-0.899542	-1.25379	-0.077029	0.591849	1.50313	1.85529	0.451548	-0.474656	-1.19861	0.732809	-0.786781	-1.82931	1.4758	0.80989	-0.455557	-0.136559	0.843073	-0.278691	-0.491125
ECK0276-YAGK	0.237254	-0.606004	-0.284272	-0.795541	0.105275	0.284717	-0.303248	0.102313	0.006577	0.63841	-1.07372	-1.25699	-1.47179	-1.37696	-0.256165	-0.49683	-0.233869	0.352326	-0.966937	0.401644	0.419741	1.35629	0.437703	0.682589	0.223369	-0.285126	0.897383	0.096109	-1.41129	0.997069	0.353454	-0.464008	1.36011	-1.76763	-1.36829	-0.602251	-0.95772	-0.003954	-0.26104	0.591408	0.179627	-0.445928	0.486468	0.349628	-0.824396	0.060145	1.17078	0.138303	-0.143557
ECK3038-GLGS	0.733268	-0.092251	0.520914	-0.457922	1.0914	0.426339	-0.397592	-0.922034	-1.20424	-1.45391	0.540651	0.786354	0.619193	0.815643	0.311546	0.248589	-0.3668	0.471538	-0.161843	0.395648	0.065113	-0.557971	0.589705	-0.291025	0.0802	-0.466951	1.03075	0.430897	-0.402829	-0.155084	0.430218	-0.521791	0.334475	-0.280757	0.753352	0.875594	-0.008068	-0.666713	-1.32556	1.0256	0.205139	0.082707	0.577024	-0.101124	-0.087298	-0.654051	1.10431	-0.46289	-0.495248
ECK0982-GNSA	-0.304118	-1.24603	-0.424763	-0.73939	1.3735	0.763533	-0.617898	-0.410828	-0.530557	-1.62607	2.07998	0.365523	0.083971	-0.184074	0.705008	1.10907	0.451305	1.43564	-0.678789	1.17001	0.261508	-0.74027	0.074859	1.31854	-1.14231	-1.01408	0.999703	-0.250581	-1.33773	0.243485	-0.184583	-0.910331	0.056919	-2.10162	-1.308	-0.492464	-0.293816	0.289486	-0.994643	-0.029392	0.79474	0.526549	1.7821	0.102466	-0.512334	-0.756538	0.3741	-1.24817	0.557178
ECK0192-NLPE	1.96908	1.28609	-0.271008	-1.14352	-0.177013	0.104137	0.944107	1.25015	1.42444	-0.638998	-0.515368	-0.419128	0.511152	0.725004	2.64568	1.97477	2.58575	2.46959	-0.072966	0.50765	-0.384888	1.48258	-0.286322	-1.03148	0.204985	0.881084	1.39339	1.75095	-0.923095	-0.165025	1.05821	1.61875	-0.528477	0.666077	1.2138	0.31652	1.2685	-0.400305	-0.816271	1.11285	-0.314737	0.421765	-0.404942	-0.403622	0.699377	-0.434177	1.03645	0.386933	-0.267183
ECK0319-YAHG	1.97148	0.904768	0.105559	0.003033	-1.0023	0.226867	-0.98175	-0.626299	-1.25585	-1.29547	-0.716219	-0.835977	0.205513	0.757419	-0.047637	0.194556	-0.374129	0.772172	-0.249622	-0.385694	-1.06205	-0.331663	-0.356798	1.27204	-0.043194	-0.310193	-1.34943	0.545514	-2.19997	-1.51894	-0.046845	-0.574569	0.92855	2.14028	0.609361	1.01772	1.37893	1.23333	0.254306	-0.706873	-1.80246	-0.332271	0.872788	0.718331	-0.188774	-0.674525	1.04443	-0.218616	0.931348
ECK0920-OMPF	-0.210761	0.907972	-0.078853	-0.802985	-0.604692	-1.29277	0.325457	0.582368	-0.163565	-0.164133	0.802109	0.831241	0.317601	1.22742	-1.04785	-2.03768	-1.23085	-0.114063	-0.479939	2.23557	0.832572	-0.952366	0.538693	-0.938933	0.353605	-0.041831	1.12494	-1.03263	0.113226	-1.33243	0.452875	-1.1652	-1.39746	0.767242	1.22264	1.70408	0.871178	-1.42069	-0.177418	-0.900386	-0.187962	-0.965808	1.18994	1.17343	-0.070601	-1.56513	0.014239	-1.32116	-0.346433
ECK0722-CYDB	0.216002	-0.337466	-1.84054	0.544853	0.487379	2.06072	-1.48309	-1.17887	-0.41613	-0.507146	-0.089844	-0.571392	0.783224	0.464356	1.68678	1.02898	0.620218	1.31943	0.393233	0.419587	-0.759741	0.212427	1.20433	0.252833	-0.720267	-1.4917	-0.616334	-1.15773	-1.13025	-3.16801	-1.63984	-1.47779	-3.53099	0.520616	0.115335	0.689839	1.23199	1.82514	2.61107	-2.37903	-2.42677	-0.315838	0.80922	0.426804	-3.30064	-0.314712	0.723338	-2.40813	0.814361
ECK4308-FIMD	-0.092136	-0.085479	-0.476004	-0.559528	-0.56369	-0.816675	0.554426	-0.166453	-0.085651	-0.361376	0.236906	1.04577	2.11933	1.90553	-0.089458	-0.967441	0.850438	0.851924	1.21772	1.24314	1.52049	0.439537	-0.244732	0.366311	-1.25026	-0.322199	-0.807616	-1.43576	1.53942	0.677292	1.64803	1.18767	-1.83962	0.365857	0.672251	0.218498	0.683729	0.227834	0.499694	0.523529	0.419479	-0.288688	2.01095	1.89712	-0.838836	-0.165879	-0.28887	-0.13586	-0.41022
ECK0476-YBAP	0.1656	0.446172	1.06985	0.175407	0.228065	-0.080326	-1.35645	-1.02609	0.084491	-0.197778	1.00002	0.252084	0.329994	0.296717	-0.34603	-0.1797	-0.82414	-0.495591	0.009805	1.06601	0.896267	1.36723	-0.068634	-0.526469	0.425254	0.935695	0.3724	0.772892	-0.819348	-0.006149	0.675846	0.631179	-0.693781	-0.060786	-0.869905	-0.083939	0.573641	0.332469	0.030301	0.820403	0.87272	-0.138959	0.659403	1.61275	-0.392348	0.323087	-0.642148	-0.453644	0.164259
ECK0149-FHUA	1.25455	0.877617	1.27943	-0.648673	-0.012802	0.963763	-0.339513	1.10459	0.640548	-0.312025	-1.41054	0.071814	0.83562	0.155221	1.01921	0.59099	0.395707	0.481292	-0.879266	0.081184	-1.57978	-0.216834	1.40714	-0.729254	2.65422	-0.546133	1.31282	-0.530096	0.939549	-1.62024	1.4187	-0.131975	-1.11508	1.70669	0.910925	0.413577	0.238027	1.04966	-0.585205	0.25869	-0.313469	1.39933	-1.25197	-0.778419	0.773495	-0.279107	0.588731	-0.273475	-0.917926
ECK1139-YMFQ	-0.375674	-0.367361	-0.381526	-0.974408	0.27357	-0.868245	1.01667	-0.819606	0.053977	0.497706	1.06932	0.872149	0.188447	0.513392	0.916251	1.12547	1.20119	1.04726	-0.367403	1.4365	2.5695	-0.436006	1.48538	0.1399	0.863369	0.891835	0.430649	0.521604	0.343206	-0.152048	1.2208	0.686004	-1.10426	-1.00185	-0.961098	-0.666231	0.239488	1.98087	-1.31282	1.16769	1.21016	0.623268	3.62199	2.97757	0.683146	-0.19939	0.699885	-0.95692	-1.76856
ECK0540-YBCO	0.717155	-1.19997	-0.016138	-0.797168	-0.683098	-0.033976	0.641323	0.161929	0.811826	0.621863	-0.734459	0.737977	1.94206	1.63028	-1.62315	-1.38548	1.56448	0.613706	3.17022	-2.0858	-1.31294	0.581305	-1.62504	-1.53041	-0.27111	-0.724412	0.341151	0.895327	0.232175	1.59235	2.15213	0.58393	-0.633994	-0.382854	-0.760012	-0.818234	1.8874	1.90307	1.71118	-0.987871	0.459286	0.280987	-0.434675	-0.71121	1.3971	-0.353271	0.468417	1.55732	0.227991
ECK3378-HOFQ	-0.26742	-0.061587	-0.144832	-1.1171	-1.04567	-0.65014	0.613298	0.625572	0.715717	0.695563	0.117018	0.628852	-0.01521	0.157447	-1.88071	-1.91369	-1.54278	-2.41369	0.325578	0.794004	0.999243	1.41355	-0.692286	-0.047819	0.80177	0.233214	0.678038	0.359159	0.515638	0.774889	-0.933564	-0.603891	-0.397935	-0.158236	0.242186	-0.440549	-1.37736	-0.300848	-1.28926	1.27014	1.20875	-1.22424	0.572801	1.25702	0.564327	0.546824	-0.942241	-0.681814	-1.90705
ECK1249-YCIC	0.645977	-0.556013	-0.494242	0.14731	0.312895	-0.026219	0.50681	0.908547	0.368513	0.141715	1.32107	2.07626	2.39309	1.62812	0.398415	0.394045	0.110449	0.136214	0.414827	0.076796	0.614028	-0.66641	0.218053	-0.068709	0.341849	0.492822	-0.146351	-0.004787	-0.609151	-1.01829	0.267345	-0.50927	-0.244234	-0.680675	1.16531	0.391777	-0.23276	0.927256	0.914593	0.816887	-0.038962	0.553423	0.792748	0.27527	-0.727929	-0.719148	0.234296	-2.31424	-0.901659
ECK0595-YBDM	-1.0559	-0.666648	-0.672479	-1.73684	-1.38545	-1.68136	-1.44794	-0.415294	0.227926	0.835986	-0.831645	-0.065469	0.29146	0.19839	1.20054	1.07484	1.82295	1.18711	-0.668551	-0.424345	0.373485	-0.083338	0.709466	0.498914	0.039843	-0.429472	0.084832	-0.093584	0.864981	1.61625	0.130747	0.268714	-1.28749	-0.085348	0.281983	0.964296	-1.62956	-0.391405	0.83649	-0.600256	-0.533204	-0.662133	0.433504	0.293614	0.700997	-1.35728	0.736534	0.764123	-0.01384
ECK0120-SPEE	-0.379686	-0.455598	-1.11058	-3.73197	-3.67302	-2.82849	0.264465	0.272114	0.683939	0.96926	-0.494746	-0.254742	0.694338	0.534159	-1.41667	-0.952514	-0.299774	0.42184	-0.434887	0.379488	1.42292	-1.28639	0.599845	1.27155	-0.244481	-0.363163	-0.959879	-0.20907	0.72173	1.86442	-0.36593	0.160931	-0.789816	-0.247743	0	-0.035731	1.9637	1.63391	-0.166053	0.437327	-0.547216	-0.241928	0.058524	-0.275129	-1.05549	-1.0409	0.191018	0.427267	-0.961196
ECK1322-MPAA	0.138622	-0.67353	0.425945	1.2266	0.36775	1.19745	-1.49957	-1.55976	-1.47709	-1.11834	-1.32582	-0.77482	0.260489	-0.709556	-1.55357	-1.01326	-2.56889	-2.77732	0.912911	-0.496371	-0.597954	-0.069246	-0.112688	1.07701	0.91076	1.23343	-0.315265	0.957656	1.25487	1.24545	-0.308047	-1.28452	-0.545228	0.194096	1.09128	1.72074	0.006958	1.34048	2.32343	-1.45116	-0.872258	0.94399	0.204015	0.108291	0.091341	0.005515	1.0601	-1.42294	0.611651
ECK3704-YIDZ	0.541564	0.410516	-0.488834	-0.987707	-2.03624	-1.23086	-1.1087	-0.201766	0.197203	-1.79988	-0.12994	-0.6898	-1.12753	-1.20474	-0.350358	-0.172735	-0.538093	-0.241992	-0.352352	0.216939	1.34987	0.889357	0.438133	-1.03079	0.692038	0.525937	0.466972	0.153722	-0.779085	0.935203	0.100532	0.477842	-0.632504	1.15871	0.861033	-0.064861	0.761059	0.39657	-0.295155	-0.088513	-0.88895	-0.195946	1.69474	1.73982	0.593443	0.112296	-0.632976	0.077553	-0.309833
ECK1352-YDAF	-0.814271	-1.71426	-0.806834	-0.500135	-0.236929	-1.2335	0.64455	0.471254	-0.81293	-1.13862	0.314702	1.36505	1.46133	2.02767	1.07549	0.027377	0.934465	0.955826	-0.080981	-5.41778	-2.3653	0.34543	0.958341	0.929553	0.503371	1.17546	0.786262	0.990566	-0.686226	-0.956627	-0.421085	-0.480719	0.505852	-0.091952	-0.632496	-0.679299	-0.147664	1.24944	0.116199	-3.48238	-3.47462	0.346674	0.146077	0.195172	1.579	-0.278246	1.86836	0.739775	1.31288
ECK2574-SRMB	-2.2576	-1.13606	-3.16999	-2.56536	-3.14569	-0.527745	-0.806574	-0.633593	-0.608705	0.102781	1.90064	1.71348	1.19648	1.53818	1.41819	1.47036	0.9484	0.757763	2.2732	2.07323	1.19563	-0.187242	-0.752709	-0.12085	-0.500724	-0.282791	0.403891	-0.991925	-0.860221	0.218809	-1.16125	-0.246015	-2.1653	-0.812078	-1.2757	-1.10158	-0.711823	-0.694286	0.922898	-1.16054	0.686336	0.690775	-0.608599	-0.883323	-0.813007	0.844315	-1.44789	-0.525965	1.02873
ECK2372-YPDI	0.88652	0.137549	0.355211	1.37708	0.790394	-0.160754	0.736632	1.90061	0.928957	0.734757	-1.12874	-0.278853	0.443227	0.372182	-0.116362	-0.264331	0.245521	-0.762128	-1.27625	-0.284495	-1.445	-0.755285	-0.709814	0.275911	1.03649	1.38357	1.31047	0.744562	-0.702391	-0.705397	0.204159	0.638489	0.211316	1.22273	0.815534	0.780755	0.870977	0.570542	0.097922	0.79144	0.07562	0.633773	-0.031458	-0.027547	2.39351	-0.8513	0.795788	1.25616	-1.5908
ECK1378-YDBH	0.094439	0.060389	0.111972	1.37844	0.22847	-0.301093	-0.76942	-0.824577	-0.740861	0.256669	-0.373	1.1894		1.3897	0.337433	0.084862	-0.080497	-0.095471	-1.30272	-0.266798	-0.591123	0.207099	0.736412	1.03224	1.0372	0.336401	-0.017762	-0.279682	-0.646742	-0.708248	0.247072	-0.511827	1.84501	0.295202	0.491412	1.45321	-0.238815	-0.031172	0.140246	-0.226409	-0.217383	0.961507	0.946504	1.48629	-0.405399	0.350978	-0.034455	0.702359	1.13207
ECK0432-CLPX	0.85082	-2.10768	-3.13397	2.43699	1.70456	2.49837	0.151502	0.843314	0.550443	-0.396304	0.353218	-1.40291	0.525632	-0.533647	0.363821	0.663209	0.315674	0.004481	-4.85062	2.26001	0.584086	-0.880078	-0.651857	-0.94515	-2.17339	-2.21057	-1.05728	-2.34138	0.139752	0.091544	1.11685	0.807726	0.310309	-0.912962	-0.124761	-1.57873	0.037283	0.260603	-0.543929	-0.337522	-0.579812	-0.840663	1.02501	1.51262	-0.675749	0.194253	-0.68329	0.181035	-0.621651
ECK0841-YBJC	0.823764	-0.496396	-0.652858	-0.693643	-0.539428	0.388159	-0.343419	-0.233316	-1.05003	-0.328799	-0.588547	-0.247874	0.932895	0.857734	0.528931	-0.317875	-0.20545	-0.190518	0.163339	-1.5966	-0.804224	-0.366286	-1.26501	-0.112806	0.407813	1.09364	0.438792	0.484609	-0.469359	-0.92983	0.106989	0.726817	0.833095	-0.353205	-0.004349	0.814756	1.63848	1.64642	1.70239	-0.030374	-0.151694	-0.104919	1.16997	2.08494	-0.303139	0.208432	1.11318	1.63079	-0.972617
ECK1421-YDCK	-1.28768	-0.737317	-1.93506	-0.684428	-0.036664	0.576315	-1.18725	-1.03178	-0.962924	-0.233068	0.839664	0.065102	0.172149	-0.162291	0.679965	0.997547	-0.919564	-0.701932	-0.153895	0.863753	-0.388182	-1.51379	-0.65796	0.931571	-0.232813	-0.554031	-0.851443	-1.36004	-1.05088	-0.497707	-0.590369	-1.51028	0.394831	0.502857	0.715292	1.40904	-1.56906	-1.31787	1.02878	-0.708859	0.351744	-0.013437	1.25254	-0.36587	-2.75762	-0.170501	-1.21923	-0.380252	1.91035
ECK0923-PEPN	-0.658248	0.147209	0.938944	0.402023	1.34825	0.683012	-1.13509	-1.25442	-1.48215	-1.82811	-0.736653	-0.970191	-1.33045	-1.09415	1.30841	1.67374	0.411453	1.67082	0.196665	-0.391883	-0.41937	-1.50865	-0.501202	-0.316595	-0.439625	-0.296886	-0.115745	-0.22778	-1.28557	-0.614099	0.223907	-0.24454	0.5416	1.23654	1.78754	1.53542	-0.960206	0.098604	1.54232	-0.557238	0.001807	-1.22338	-0.916297	-1.09382	-0.815267	-0.205934	-0.035469	-1.15072	0.781979
ECK0454-HHA	0.382175	0.447764	1.45004	0.641884	0.794853	0.451673	-1.85775	-1.057	-1.32173	-0.728938	1.17924	1.04027	-0.172195	0.080346	-0.285899	-0.017696	-0.506315	0.007902	-0.484563	-0.010679	0.954242	-1.24643	0.500387	-0.789286	-1.33573	-1.00391	-1.0816	-0.436466	-2.40035	-2.70256	-1.61044	-3.39679	-1.47977	-0.224285	-0.019872	-1.00033	-0.756058	0.103147	-0.97166	1.16395	2.64145	0.477852	-0.135785	0.759179	-0.0745	-1.17965	-1.10568	-0.403104	1.20017
ECK1451-YDCD	-1.46979	0.109864	1.0343	-0.420856	-0.903428	-1.18473	0.807233	0.094412	1.12694	0.520086	0.253018	0.103692	-0.733911	-0.132789	-0.305732	-0.377874	-1.09684	-0.896921	0.775622	1.11966	1.35981	-1.11694	-0.450433	-1.97454	-1.07968	-0.832261	-1.37549	-0.5507	-1.59343	-1.64779	-0.485036	-0.517657	-1.04347	-0.834003	-0.349183	9.3e-05	-1.09596	-1.13351	0.090155	0.172824	0.867096	-0.531081	0.002402	-1.02182	-1.85503	-0.593618	-0.193532	0.071479	0.043082
ECK0311-BETI	-0.603821	1.31757	-0.178768	-0.951564	-1.3156	-1.23949	0.016248	1.31761	-0.479514	-0.589992	-1.28682	-0.53596	-2.54462	-1.45913	-1.30936	-1.22405	-2.10345	-1.29035	0.157122	0.32626	1.66058	0.56458	0.588002	-0.139367	-1.66885	-0.693361	-1.9386	0.634984	0.24052	-0.619009	0.201211	0.80086	-0.844506	-0.684862	-0.76395	0.418444	1.48244	0.773078	-1.17641	0.881593	1.11952	1.1819	0.514973	0.56621	-0.273704	1.19012	0.904556	-0.398144	-0.597144
ECK2077-YEGQ	-1.20588	0.23583	0.053261	0.593048	-0.972275	0.139664	-0.054929	-0.214085	-0.544617	0.037511	-0.071484	0.922272	0.828759	1.38104	-0.405462	-0.601315	-0.306239	-2.03237	0.15903	-0.524414	1.03128	1.13825	0.664905	-0.157585	-0.181064	0.153253	-1.7278	0.634579	0.984844	-0.101102	0.730301	0.554271	0.648446	0.662175	0.189099	2.10559	1.00966	0.819328	-0.239488	-1.19088	-0.77573	-0.487852	-1.14178	-0.037634	-0.631378	0.280113	-0.260928	-0.25169	-0.215395
ECK1122-ICD	-2.38664	-1.68303	0.614798	1.0495	0.502913	1.78413	-0.726379	-1.13957	-1.28267	-2.21272	-0.935949	0.030687	0.626461	0.822402	1.93455	2.0182	0.219133	-0.002261	-2.90849	-3.1754	-0.180145	-0.89377	-0.713723	-1.86419	-1.76181	-3.0654	-1.76404	-2.24817	0.279692	-1.08257	-0.786551	-1.08097	1.22104	-1.39435	-0.717263	0.990291	0.219442	-1.02493	1.07519	-0.921073	-0.13025	0.569113	-0.526085	-0.903084	-0.829441	-1.51194	-1.30792	0.442259	0.484983
ECK0335-CYNR	0.001626	-1.38116	0.478913	-0.915215	-0.994773	-1.08505	0.525763	0.513888	0.033281	0.842952	-1.14597	-0.124289	-0.563421	-0.39522	-1.05003	-1.82666	-1.10456	-0.25556	0.439024	0.249873	1.82735	-0.103161	0.969284	1.24195	-2.85011	-2.06577	-1.29348	-1.56682	0.091386	0.818428	0.051395	-0.533292	0.861447	-0.43018	-1.01561	-1.25866	1.32723	0.412701	-0.299657	1.31763	0.492092	0.149318	0.781849	1.02402	-0.709705	-0.901925	0.455769	0.054949	-0.796145
ECK2712-HYCI	-0.565757	-1.37915	0.836773	-0.167659	-0.723585	-0.86891	-0.320707	-0.994439	0.1638	0.001815	-1.40807	-0.552772	-1.1165	-0.794352	-0.639613	-0.406559	-0.172321	-0.021463	0.122851	-0.948229	0.584536	1.17673	0.82029	-0.827955	1.01716	0.063239	0.293637	1.29297	0.959734	0.243884	-0.007634	0.55171	0.826016	-0.245841	0.438177	-0.678946	0.579253	0.462928	-0.196876	-0.172796	-0.527414	0.074834	-0.809029	-0.675572	-0.92247	0.557977	0.802081	-0.178716	-1.8259
ECK1672-PYKF	-2.09139	-1.82707	-0.432798	-0.358038	0.573978	0.398672	1.7354	2.43722	1.27921	1.32107	-1.97834	0.22835	1.45917	1.29074	1.95988	1.44335	1.55285	1.88681	0.434032	-1.09038	-1.50439	1.3058	-0.14073	0.855543	-0.708655	0.164323	1.33058	0.851009	0.748158	2.27351	0.555243	-1.09279	0.778531	-0.428494	-0.481274	-0.398734	-3.37159	-1.22077	-0.609651	-2.04687	-0.783272	0.426585	-1.82615	-1.58028	0.010191	0.631216	1.63567	0.637881	-0.272721
ECK2621-YFJI	-0.240786	-1.06963	0.347044	0.289527	-0.207339	0.006306	-0.291305	-0.241954	0.006766	-1.34108	-0.638142	-0.033771	0.066034	-0.04931	-1.63651	-1.6468	-1.48558	-1.69726	-0.353206	-0.197484	-0.594411	0.687443	-0.997774	0	-0.873062	0.092818	0.022405	-0.029478	0.011763	-1.17882	-0.450251	-0.352429	0.704373	-1.22073	-1.48688	-0.789315	-1.0769	-0.183516	-0.078346	0.242344	0.353842	0.081265	-0.98172	-2.09954	-0.863396	-0.125362	-1.61074	-0.099366	0.027676
ECK3248-FIS	-2.5335	-3.10729	-3.77013	-6.43156	-4.27148	-2.08402	-4.45759	-4.01631	-3.35354	-3.1604	0.888076	-5.37054	-3.49819	-3.55589	2.70303	1.90346	2.72983	3.24828	-1.58831	-14.759	1.70071	0.126654	-2.17446	0.227678	-2.51205	-1.88557	-2.05702	-0.986251	-0.69148	2.04316	-0.485711	-1.31127	0.316726	-3.13454	-2.86257	-5.10464	4.2137	3.84251	3.17449	2.7194	-1.55604	-4.35594	1.3891	3.60056	-0.180586	0.929624	-2.68046	-2.96105	-0.603607
ECK2987-HYBD	0.297233	0.276284	0.428946	-0.783448	1.79297	1.13394	-1.00105	-0.616859	-1.05286	-0.316936	1.58382	1.24377	1.40835	1.46617	1.81597	0.328463	1.61264	1.47136	0.769966	1.70931	0.910179	0.762695	1.6196	2.35392	-3.88784	-3.24265	-1.96219	-2.55993	-0.113404	-0.456181	0.296244	-0.557279	1.2976	-0.151462	-0.242535	0.520315	-1.47314	-0.477227	-0.757065	1.98962	1.80223	1.68646	1.01974	0.973542	0.503583	-0.125801	1.85628	0.997807	0.515354
ECK2271-NUOM	-0.977885	-3.3518	-0.707184	3.13711	2.40992	3.60814	-0.883181	-1.0549	-0.145768	1.4549	1.30051	1.29933	1.35844	1.33636	2.14887	1.73288	1.32865	0.625169	-4.48029	-9.12071	-1.02334	-0.138968	-1.1949	-0.738969	-2.62267	-3.23179	-2.3949	-3.54758	-0.147785	0.526909	-0.21538	0.056908	0.369754	-2.10251	-2.35709	-0.679616	0.071643	-0.829821	1.33476	-1.25114	-2.10705	-1.01572	-0.421349	0.060121	-2.0395	0.379989	-0.741373	-1.89567	0.279277
ECK3992-HUPA	0.446706	-1.60997	0.328234	-0.177422	0.780211	3.03219	1.41598	1.3124	0.226667	0.56407	1.05689	0.501774	0.561819	0.674625	-3.66206	-3.70967	-1.61702	-0.397424	1.49033	-1.11418	-0.470051	1.62575	-0.537352	1.61135	1.82964	1.60561	2.23633	1.25604	-1.0595	1.71585	-1.22839	-0.594107	2.17468	0.430202	-2.0897	-1.12267	-2.75249	-1.61068	-2.65906	1.38565	-0.216788	-1.51191	-0.431148	-0.076548	1.81697	0.49124	0.44805	1.08546	-0.732505
ECK3923-HSLU	0.269711	-0.609639	0.226666	0.132489	1.67487	0.038069	1.32557	0.455021	0.631583	-1.02977	0.752718	0.953336	0.483668	0.668545	2.26163	2.22771	2.13285	0.942343	0.091626	-0.531897	-0.105092	1.25662	0.493134	0.139359	0.699104	1.73879	0.786252	2.70641	0.806876	1.68347	0.296541	1.54827	1.16895	-0.454152	-0.152315	-0.928856	0.158378	-0.370225	-1.81763	0.071521	-1.44709	-0.996478	-0.536505	-0.415201	0.051348	0.012833	1.27114	0.086873	-1.59365
ECK2279-NUOE	-1.0178	-4.92995	-0.925415	4.22174	2.61704	5.17758	-0.619236	-1.06456	-0.32612	0.949806	1.15152	2.08665	1.8508	1.87798	2.16696	1.50188	1.024	0.439394	-4.49073	-9.60211	-1.30837	1.14317	-0.8844	0.347067	-3.27052	-3.27477	-1.97262	-2.56101	-1.0451	-0.371983	-1.14032	-0.147126	0.431187	-2.60213	-2.48028	-0.991683	0.099781	-0.409056	2.36469	-2.8243	-5.63462	-1.50794	0.351172	0.664884	-2.53353	1.12986	-0.342938	-1.99781	0.691335
ECK2677-YGAH	1.34261	0.331568	-0.23452	-0.306047	0.078615	0.341626	1.10534	0.374488	-0.255994	-0.750224	-0.084613	-0.509387	-0.181539	-0.331608	-0.636672	-0.481096	-0.2497	-1.35325	-0.187386	0.518001	-0.641308	-0.601368	0.263722	1.94986	0.816953	2.20165	0.221999	1.39018	-0.001792	1.70626	-0.056106	1.31504	0.266021	0.214715	-0.017212	0.343512	-1.72181	-1.40713	-0.758292	-0.254424	-0.201982	0.974965	0.105987	0.308429	1.13631	1.58505	0.830456	1.75666	-2.07087
ECK1615-MALI	0.948202	1.02589	0.903342	-2.51884	-1.39995	-1.41352	1.0576	0.634934	1.22971	0.18505	0.049222	0.322721	-0.267124	0.167521	-0.824416	-0.877507	-1.08822	-0.653438	0.336374	-0.342577	-1.7771	-1.45079	-1.3887	-0.256878	1.50196		0.944896	-0.552236	-1.72042	-0.355337	0.426662	0.353589	0.209925	2.60732	1.27109	2.28501	-1.68973	-0.75493	-0.114519	-0.367236	-0.632578	-0.042904	-1.3944	-1.17986	0.540813	0.368467	1.94715	-0.201962	0.830379
ECK3521-BCSE	1.34602	0.933201	-0.220223	1.07483	0.291066	0.922216	0.658946	0.438936	0.576196	0.162798	0.579042	-0.488613	-0.80764	-1.06983	-0.799714	0.358302	0.687337	0.006534	0.142973	1.08264	0.67084	-1.61314	-0.309277	-0.575844	1.35516	-0.275699	-0.317708	-0.785988	-1.03189	-1.18972	-1.32127	-0.639135	-1.22754	-0.725354	-0.354656	-0.901719	-0.939317	0.118256	-0.350667	-0.051437	0.650178	0.255032	0.672648	0.129855	0.26369	-0.824149	-0.407628	0.600828	0.346264
ECK2970-GLCB	-0.037233	0.055206	1.21324	-0.895694	-0.277546	-0.094263	0.719819	0.524811	-0.203684	-0.650397	0.100027	0.596695	0.77327	0.611257	-1.71784	-1.59988	-0.694043	-1.08598	0.803795	0.8432	-0.426323	-0.581523	1.32209	1.5336	-1.62484	-0.236255	-0.290882	0.168457	-1.1235	0.822388	-0.175954	-1.59899	-0.211965	0.242936	-0.056411	0.354186	-1.31035	-1.62608	-0.351251	0.55965	0.392252	-0.444419	0.514375	-0.123104	-0.10482	1.56514	-0.358601	0.55191	-0.199438
ECK1554-YDFU	1.25696	1.20636	1.285	1.8007	1.52884	-0.578172	-0.288943	-0.186851	0.409532	-0.951737	-0.799165	-2.02386	-1.97511	-1.54466	-0.156442	0.447348	0.072514	-0.461176	0.178917	-1.15863	-1.90965	-0.280354	1.40735	-0.726631	1.50653	1.8102	2.11497	3.19781	-0.561018	-0.101855	-0.513981	0.89539	0.519624	-0.088853	0.170887	-0.493424	1.36629	2.86883	0.931203	-1.91451	-1.06194	0.803388	-1.96505	-0.975819	0.623351	0.831221	0.771933	0.103974	-1.87844
ECK4169-HFLX	1.68596	1.47566	1.3106	-0.280867	1.1101	0.506412	1.7711	1.60158	0.768323	-0.094143	0.939876	0.00865	0.33828	-0.379674	-2.99974	-3.7748	-1.68663	-2.58485	0.411705	1.97375	0.957521	0.72229	0.742239	1.01777	1.37934	2.12145	1.33926	1.67164	0.188792	-0.456913	-0.374275	-0.553459	0.333477	-0.028239	0.27607	0.184429	0.030496	0.095584	-1.70585	1.14435	1.61589	0.385925	1.22757	1.34072	1.55065	-0.018021	0.468488	1.37095	-0.95369
ECK1599-YDGH	1.27009	-0.383323	0.040625	0.587513	-1.1484	0.952777	0.153755	0.510546	0.559786	-0.219811	-0.869911	-0.211052	0.158785	0.535478	-0.934588	-0.026941	0.052402	-0.466137	0.076526	-0.723441	-0.763614	-1.70957	-2.42783	-2.2647	-0.674745	-0.564022	0.186959	0.315339	-0.404406	0.895046	-0.105743	1.46385	0.005448	0.657072	1.02573	0.123971	0.860261	3.298	-0.76188	-0.206362	-2.79724	-10.1044	-0.672473	-0.120548	0.922193	-0.27757	0.17833	0.092098	0.488102
ECK1654-PURR	-0.546288	-0.868065	-1.37092	-1.26511	-2.32469	-1.41009	0.868352	1.28653	1.012	0.647564	0.011868	-0.144778	0.775985	0.237051	-0.045062	0.3826	0.506348	0.5484	0.094815	-0.528406	-0.64261	0.268016	0.678697	0.671913	1.52894	1.05831	0.837883	0.980003	0.722101	2.05731	2.02806	2.3688	-0.587124	0.949372	1.58947	2.08502	-0.399334	0.408329	-0.129145	0.274501	-1.23625	-1.68188	0.393524	1.50221	-0.174634	0.086814	-0.139522	-0.335163	-0.550171
ECK2158-PSUG	2.04398	0.761218	1.42631	0.003451	-1e-05	0.683736	1.14669	0.356086	0.707502	2.27404	-2.66465	-1.88934	-0.987726	-1.34006	0.093566	0.034683	-0.409789	-0.271896	-0.32022	-1.20512	-1.97388	-0.005524	-1.52817	0.478633	-3.96937	-3.90316	-1.44631	-1.90433	0.30465	2.20347	1.60438	0.776792	0.653001	0.07137	0.142693	-0.177332	0.658523	4.28031	0.556344	-1.92035	-0.687145	0.987856	-1.87231	-0.946504	-0.119519	-0.456326	1.28334	0.232382	-2.03547
ECK4115-FUMB	1.19995	-0.332612	-0.395147	0.590348	-0.030307	-1.51993	1.58643	0.843745	0.604553	1.16062	0.619396	0.734862	-0.18317	0.605311	-0.543853	-1.16803	-0.260797	-0.493949	-0.257746	1.39143	2.08378	-0.119509	1.56261	-1.22332	-1.18403	-1.29117	0.186204	-0.761006	-0.314586	0.52056	1.83918	1.62742	-0.462185	-0.02812	-0.398411	0.649978	-0.941311	0.73868	-0.61916	1.68323	0.449916	-1.05709	0.041894	0.702971	0.223199	-2.54076	-0.05462	-0.951841	-2.20308
ECK1664-YDHS	-0.605883	-0.00343	-0.513347	1.74589	0.652725	1.25464	-0.407558	-0.648557	0.236116	-0.116148	-0.907469	-0.493689	-0.938571	-1.21415	1.7743	2.32673	2.39071	2.39575	0.99477	-1.00433	-1.9505	2.27093	-0.955677	0.749545	-0.623922	-0.802225	-0.590591	-0.703363	-0.473232	-0.606185	0.528846	0.662495	1.12178	0.523246	0.188951	0.72832	-0.307406	0.290814	0.771695	-2.84238	-1.56235	0.847115	-2.20051	-1.20579	0.547546	-0.658857	0.280942	0.442109	0.366676
ECK4385-TRPR	1.60061	0.413022	0.486863	-0.605463	-0.970248	0.29764	0.02437	-0.230012	-0.247077	-0.1167	0.531972	-1.30622	0.060167	-0.082639	-0.259988	-0.719626	0.611459	0.628721	-0.700714	0.727067	0.32119	-0.12992	0.582949	0.234259	-1.33855	-1.64257	-1.41256	-0.692862	0.017891	0.6589	0.832092	1.16811	0.06616	1.39918	0.913729	0.732624	0.357849	2.64038	-0.679341	0.819743	0.667361	0.327979	0.736118	0.584495	-1.6337	0.474666	0.675067	-0.49717	0.200911
ECK2230-YFAH'	1.41831	0.155038	0.657385	0.995321	0.943725	0.633952	1.03011	2.10545	1.62543	2.26501	-2.67505	-1.54877	-1.41407	-2.20263	-0.251302	0.298292	0.254293	-0.509103	0.571561	-0.553802	-1.82588	0.924427	-0.713599	0.095317	1.57226	1.32333	1.55268	1.68979	0.280695	0.957851	1.55685	1.16548	-0.067087	1.46015	1.24589	0.166123	0.761296	1.6776	-0.501873	-0.252736	-1.17859	0.394652	-1.94469	-1.57244	1.22929	-0.273408	0.587054	0.626122	-1.51322
ECK0394-PHOR	-1.38452	-0.547006	-0.94177	0.345439	0.674603	0.111603	0.562197	-0.209646	1.10668	1.06174	0.93136	1.2033	0.207972	0.690871	0.039346	0.486728	-0.013259	-0.77356	0.254441	-1.01542	-0.25606	0.547967	0.904842	1.38154	1.07545	0.99988	0.332938	0.498786	-1.25942	-1.30847	0.300511	-1.56236	-0.338625	0.736995	0.327531	0.211887	-0.64912	-0.419706	0.582388	-1.71031	-2.44273	-1.10689	-0.064105	-0.366298	0.998498	0.134369	0.285023	-0.193328	0.715096
ECK1731-CHBG	2.42677	0.847665	1.1985	1.46924	0.963514	1.82877	-5.46207	-4.5103	-3.59455	-5.23382	-0.517963	-0.588073	-0.907496	-1.00275	-0.548154	0.266233	-0.041212	0.260207	1.01004	0.579471	-1.00133	-3.13124	-0.249645	-1.3058	1.64209	2.11205	0.546099	1.70109	-1.52585	-2.46882	0.08353	-1.47273	-2.41986	0.769926	-0.105516	0.13069	1.53897	3.20071	1.59607	0.284585	1.36531	0.728627	0.782266	-0.3757	-0.126268	-1.92362	-1.30379	-0.310671	1.97273
ECK0622-YBEF	-0.377462	-0.224944	-0.683765	-0.576393	0.127006	-0.99015	1.47564	0.414454	0.495039	0.272341	-0.808486	-0.055755	-0.50138	-0.930653	-0.089739	0.316366	-0.24153	0.827617	-0.148815	0.403836	-0.235226	0.805893	0.229348	-1.24523	1.21138	1.21681	1.09613	1.18677	0.616682	-0.315191	1.49648	-0.132285	0.888599	0.599401	1.27781	0.713652	-0.438492	0.58245	3.04103	-0.506704	-0.344281	0.031269	-0.079902	0.639725	1.07131	-0.386777	0.130108	0.794935	-1.19485
ECK2266-YFBM	-0.153396	0.218879	-0.663142	-0.451191	-0.662516	-0.138029	-1.40567	-1.95175	-1.10451	0.392037	0.061525	-1.04389	-0.720925	-1.02962	-0.954871	0.169106	-0.684336	0.032954	0.203461	0.360313	0.588703	0.809169	1.53335	-0.135997	-1.80488	-1.96923	-1.12726	-1.33321	-0.07444	-0.044101	-0.103453	0.068171	0.528723	1.41036	1.94695	2.15826	-1.13744	-0.801074	0.176134	0.442207	-0.219258	-2.22072	0.935648	1.0637	0.433917	-1.14045	1.27857	0.442798	-0.265987
ECK0986-TORR	-2.38227	-1.29715	-0.390637	0.866107	0.000553	0.593331	-0.096526	0.011549	0.190604	0.08035	2.19337	0.481138	-1.02097	-0.246529	1.37272	1.08578	1.81599	2.63041	0.479248	0.312716	1.10365	-1.11184	-0.535353	-0.007203	-0.636204	0.163361	0.477053	0.020593	-0.662606	-0.367184	-2.06067	-0.964509	0.706661	-1.39546	-1.21054	-0.807491	0.787377	1.01988	-1.61755	-0.421585	0.286709	-0.619601	0.694437	1.22334	1.01813	-0.054616	-0.60621	-0.675783	-0.069479
ECK0008-TALB	-0.494754	-0.270111	-1.39251	-0.807882	0.145326	-1.05465	2.41099	1.95793	1.80412	1.35125	-1.67878	-0.615288	-0.589299	-0.742292	0.671768	-0.142219	1.81436	0.705829	-1.01161	-1.10061	0.066779	0.941609	-0.104661	0.320125	0.443677	1.28634	0.494197	0.747605	0.306316	0.500639	0.5117	0.066476	1.11311	0.516679	-0.078274	1.85443	1.25908	1.47474	-0.789098	0.098126	-0.660899	-0.747212	-0.604198	0.154645	0.61261	1.17996	1.21824	1.22862	-1.83327
ECK2348-YFDK	0.809802	0.295176	0.445836	1.04139	0.660756	-0.559365	0.391364	-0.354794	-0.640011	-0.793736	-1.69022	-1.24164	0.041403	-0.429874	1.79481	1.26137	1.7048	1.19775	-2.10533	-0.334383	-1.36552	0.239721	-0.291918	1.56072	-0.124167	0.651901	0.401947	0.567006	0.064575	1.20789	1.33932	0.768471	1.51199	0.418255	0.696669	0.357341	2.32189	0.688269	0.425768	-0.897618	-0.948103	0.705429	-0.332956	0.042713	0.954297	0.286273	0.881808	0.102192	-0.40485
ECK1883-CHEY	-0.081473	0.188974	0.103283	-0.417185	0.957206	0.012022	-1.20898	-0.218678	-1.00132	-0.888675	0.90846	-0.010821	1.34915	1.34791	-1.3856	-1.07658	-0.125216	-0.784985	0.476947	-0.17346	-0.572114	0.775212	1.01182	1.73729	0.474643	0.586272	0.470636	-0.416364	-0.239291	0.15119	-0.088439	-0.260417	0.909985	0.343642	0.377907	1.42758	-0.354285	-1.08457	-0.772224	-0.057475	0.297518	-0.319519	-0.303085	-0.494782	1.02436	0.77737	0.708115	1.07544	-0.60963
ECK1844-YOBB	2.19441	0.309646	1.38914	-0.216327	0.381411	-0.823883	0.30337	0.939234	0.396775	0.653203	0.11364	-0.902184	1.64178	-0.631527	0.845821	-0.454863	1.37979	0.766546	-1.55351	-0.561993	-0.921237	1.09357	1.00494	1.11308	-0.032692	0.69916	0.790778	0.425429	0.621166	1.2022	1.17989	0.641108	1.76625	0.775253	0.502185	0.445077	0.664043	-0.143906	-0.106262	-0.875055	-0.433281	-0.105777	-2.19803	-0.940916	0.766608	0.703608	0.684174	0.396401	-0.043765
ECK0511-FDRA	0.213517	-0.342498	0.710888	1.32045	1.36524	-0.334503	-1.32066	-1.41392	-0.399413	-1.52035	-1.57812	-1.26727	-0.547561	-0.243428	1.37227	0.634304	0.220733	0.666345	-0.549808	-0.321439	-0.512346	-0.579035	-1.00964	0.237688	-0.253198	-0.090028	0.299993	0.097341	-1.84759	-0.093382	-0.033383	0.471653	1.11679	0.790945	0.481393	1.32269	0.375375	0.002258	0.58642	-0.619666	-0.272461	1.08376	-1.51516	-1.1623	-0.749049	-0.618552	1.30656	-1.83509	0.277396
ECK2392-YFEC	-0.464253	0.040898	1.5194	-0.90925	-0.811831	-0.619222	1.76185	1.39986	0.687157	0.191088	-0.716431	1.58004	1.22774	2.25218	0.974803	-0.432933	-0.455346	-1.21108	-0.690081	-0.460431	1.29552	-0.350143	1.05249	-1.01809	-0.555868	-0.400199	0.417888	0.090681	-0.877807	0.386343	0.016248	1.38638	0.537921	0.386018	0.102715	0.467765	-0.861028	0.218716	-2.51726	1.06207	-0.002575	-2.63441	-0.879703	0.291291	0.061276	0.352067	-0.249196	-0.173206	-0.265803
ECK2210-RCSB	0.002239	-0.268701	0.26217	-0.97373	-0.621758	-1.09991	1.93925	2.40136	1.24384	1.99308	-0.536225	-3.17625	-4.54294	-3.22683	-0.140374	-0.448215	-0.542728	-1.01869	-0.16746	0.349934	1.64438	0.268005	-0.026548	0.406049	-0.903683	-0.571942	0.17238	-0.399256	-0.545574	0.341099	-0.243464	1.28125	-0.855864	0.783375	0.128985	0.863169	-0.188648	0.318153	-1.80074	1.74712	1.32304	-0.47694	-0.531071	-0.942849	-0.696574	-0.448362	-0.269881	-0.162696	-0.987572
ECK1903-YECR	-0.718297	-0.667934	0.305477	-0.294228	-0.382654	-0.686638	0.073384	-0.258206	-1.14834	-1.0156	-0.091845	1.07328	1.64429	1.83157	-0.430071	-0.360067	-0.287787	-1.06373	0.426217	0.199628	2.01376	-0.814164	0.914675	0.811894	-1.368	-0.308207	-1.49453	0.024419	-0.788777	-0.485851	0.328895	-1.13952	-0.52926	0.498223	0.378996	0.159809	1.07389	0.184848	-0.495195	2.31277	1.09977	-0.47163	0.657094	-0.353417	-1.91497	-0.674492	0.557297	-0.762399	0.033947
ECK0745-GALM	-0.709805	0.135028	0.854717	1.03871	-0.624083	-1.06797	-0.648076	-0.420836	0.187382	-0.347511	1.27848	0.441912	1.22796	1.72516	-1.08963	-0.308474	-1.76622	-1.9153	0.124617	0.778169	2.14812	0.110137	0.925887	-0.796368	-1.5589	-0.625331	-2.94266	-0.395941	-1.22372	-1.49928	0.715459	-2.6567	-1.67967	0.176507	-0.808113	-0.805615	-0.036327	-0.7558	0.150262	2.22978	2.2458	1.31029	1.66191	-0.306205	-1.83454	0.206534	0.210168	-0.824635	0.67077
ECK2455-EUTQ	-0.588434	-0.463535	0.100754	-1.92153	-2.36859	-2.27879	-0.418329	-0.525808	-0.961994	0.578314	-1.20364	-1.013	-1.08719	-1.13837	1.05237	1.10828	0.464001	0.657447	0.492952	-0.515626	2.55227	0.809412	1.3116	0.173854	-1.47384	-1.02428	-1.35838	0.501788	1.27226	0.734435	1.5979	-0.057246	-1.53477	-0.686619	-1.24009	-1.06305	2.11239	0.7199	-0.10032	2.20215	0.661422	-1.69823	1.19704	1.24091	-1.76178	-0.323533	-0.65963	-0.647247	-0.330801
ECK3659-UHPB	-1.76517	0.607257	-1.12487	-1.43764	-1.92841	-0.511988	0.1303	0.197064	-1.3244	0.104071	0.466102	-0.677956	-0.981899	-0.682881	2.12791	2.77059	1.17224	1.27061	-0.114119	0.796502	1.16233	0.156017	0.954369	1.15279	-0.499501	-0.597114	-2.21062	-0.494275	0.75936	-0.402277	0.839788	0.392081	0.361128	0.117829	-0.712901	1.24218	0.146251	0.870986	1.20682	0.986864	0.76723	0.713545	-1.3834	-0.791396	-1.3773	-0.295476	-1.00485	-1.92216	0.627943
ECK2101-YEHA	-2.13484	0.875057	-2.66803	0.597589	-0.406795	-0.039221	-0.099143	0.279534	-1.22205	-1.17985	0.217533	1.29856	0.507139	2.04092	1.74393	0.761188	0.86815	1.44711	-0.994698	0.443637	0.544604	1.25493	0.1901	0.014836	1.64957	2.05337	-0.781966	1.30786	-0.274691	0.658269	1.11701	0.420511	1.49464	0.646265	0.277686	1.27747	1.03971	2.15193	0.666693	0.877261	0.306021	-0.52587	-0.367914	-1.46518	-1.59976	-1.12731	-0.881758	-3.33785	-0.800981
ECK1502-YDEU	-2.31641	-1.35985	-0.937054	0.199002	-1.57666	-0.201426	-0.308517	0.455508	-1.41937	0.192292	-0.218484	-0.784422	-2.74732	-2.93019	-1.5456	-1.18807	-0.324586	-0.743402	0.907379	0.788699	2.78814	-0.574881	-0.651224	0.752747	2.05949	2.20232	-0.297923	-0.33973	0.697306	-0.017578	-0.045829	-0.527435	-0.316513	0.342745	-0.116028	-0.229892	-0.141176	1.0642	1.32682	0.782668	1.12777	0.984497	0.177623	0.584784	-1.41261	1.51362	-1.55982	-1.10283	0.167245
ECK4105-BASS	-1.25381	0.615562	0.063905	-1.79197	-1.61679	-0.726375	-1.15623	-0.662644	-0.912773	0.115292	0.103315	0.196439	-0.106511	-0.048399	-1.56638	-0.858494	-1.00265	-1.76717	-0.381661	1.23384	2.14868	0.577435	-0.310475	-1.27524	-1.64266	-0.377653	-1.58189	0.120168	0.414381	-0.01615	-0.784384	0.682873	0.354952	0.335251	0.215091	0.560599	1.37598	-0.668824	-0.544935	1.77639	1.50732	0.520393	-0.55	0.464525	-0.718637	0.819407	-0.824222	0.618922	-0.119316
ECK0557-OMPT	-0.871917	-0.739573	0.293037	0.196265	-0.589978	1.03719	-1.36916	-1.51205	-0.78448	0.794853	1.63376	-0.188675	-0.776374	-0.834756	1.32843	0.986962	1.02845	1.44522	-0.426594	0.366091	0.984604	-0.014024	0.55967	0.361552	-0.443362	-0.581014	-1.90054	-0.348437	-0.798858	-0.979701	-0.673712	-0.33633	1.11469	-1.63586	-1.66621	-1.94426	-0.032031	0.848393	1.16055	-0.511919	0.098774	-0.543348	0.285296	1.07912	-1.5392	-0.575244	0.761587	-2.81813	-0.458891
ECK0286-YAGU	-0.67263	-0.149326	-1.48699	-0.46263	0.331565	0.316546	0.420259	0.055019	-0.824705	-0.716961	-0.578605	0.547896	1.28798	0.652514	0.891872	0.403416	1.39122	1.3517	-1.28625	0.183304	0.926181	0.924872	1.19009	0.991047	2.56547	3.58804	0.895888	2.11846	-0.620655	0.24127	0.385476	1.00998	-0.195387	0.341319	0.843847	0.700971	-0.460614	1.27133	-1.24411	1.47085	0.862415	1.07338	1.87051	1.81711	-1.10661	0.430927	0.837692	-2.35263	-2.37578
ECK0990-CBPM	-0.125965	-0.593683	-1.44344	-1.79377	-0.825329	-1.49917	-0.219328	0.43058	-0.198152	-0.391844	-0.599594	0.295117	4.08304	2.66738	0.620623	-0.178879	0.578381	0.821094	0.960265	0.448849	-0.019996	-0.277147	-0.504035	0.56373	1.14969	-1.1217	-1.72145	0.494771	-1.32477	-0.507867	0.199347	0.793182	0.352314	0.914913	1.49079	-0.619182	-1.32648	1.14687	0.917326	1.09563	1.47287	0.517305	1.00655	0.117031	-0.696205	0.249426	0.972397	-1.77679	-0.049537
ECK2338-FADL	-0.715351	-0.96116	-0.820217	0.965922	-0.558602	1.36425	1.91391	0.77275	0.74445	1.13028	1.14542	1.10096	-0.094142	-0.001585	0.198564	0.023564	-1.17936	-1.14321	0.177768	0.035887	-1.04302	-0.191349	-2.45293	-1.90395	1.58539	1.10463	0.618783	-1.1641	0.068295	-1.15429	-0.086557	-0.878649	1.94058	0.064244	-0.213569	-0.397138	0.65406	-0.011046	-0.992116	-1.61469	0.330456	0.505008	-0.789878	-2.00375	-1.50019	-0.748736	-1.06189	-1.07412	2.04989
ECK0327-YAHO	-0.710441	-0.503351	-1.20468	0.217918	1.79492	1.23015	-0.621742	-0.558583	-1.04002	-0.029462	0.659898	0.978839	1.04956	0.443384	0.843883	1.47271	1.47516	1.69169	0.291511	-0.226883	-0.099217	-0.629291	0.482943	1.25575	2.92261	2.22235	1.14201	1.96904	-1.48953	-1.17548	-1.14347	-0.035776	-0.266253	0.951523	1.33317	0.869513	-1.26503	-2.40759	-1.69448	-0.48156	0.039572	-0.172683	0.709991	1.65557	-0.862232	-0.204221	2.24751	-1.925	0.124088
ECK2291-PTA	0.643967	1.11512	0.642147	-0.856063	-0.03184	0.275851	0.905683	1.5227	0.668862	-0.07672	0.353825	-0.98677	-1.08733	-1.26027	0.411907	-1.02589	-0.807049	-0.457202	-2.05346	-2.25819	-1.24566	0.597495	1.60448	2.27731	0.838707	1.01465	0.989399	2.57511	0.730231	-0.921904	-1.35966	-1.07949	0.334902	-1.1693	-1.26281	-1.93951	0.046131	-0.326811	-0.567383	-0.884928	0.039944	-0.188781	-1.64973	-1.83725	0.030575	1.05861	0.179745	-0.509071	-0.689582
ECK1033-MDOC	-0.978448	-0.696264	-0.627296	0.633991	1.36465	2.2699	-1.22937	0.453922	-0.285759	0.665164	-0.523471	-3.07875	-1.6334	-2.24718	1.11914	1.08221	1.19961	1.96729	-0.516642	-0.083646	-2.13657	0.583743	0.176968	0.22612	1.17643	0.454382	-0.11161	-0.947885	-2.05642	-1.35506	-1.13585	0.406063	1.01266	-0.587054	-0.199185	-0.343216	-3.60403	-2.89862	-0.763024	-1.34055	-0.818894	-0.150257	-0.498642	-0.554417	-0.22148	1.04239	0.443969	-0.296197	0.415295
ECK1372-OMPN	0.400457	0.313847	-1.71552	1.15669	1.61075	2.30013	0.035901	-0.759802	-0.811372	0.680126	0.121238	0.304792	1.14655	0.353122	2.46856	2.28525	1.66249	2.40399	-0.131219	0.276182	-0.118531	-1.47359	-0.615803	0.51626	-1.49979	0.074391	-0.165136	1.05575	-0.75123	-1.81777	-0.695614	0.784869	-1.02753	0.038789	0.180113	0.27369	-0.133485	-0.587687	0.178706	-0.292714	0.596518	-1.06943	-0.341714	-0.217885	0.177382	-1.49978	-0.583965	0.509963	0.197281
ECK0384-YAIA	0.986092	0.633296	-0.14895	0.898461	0.923983	0.569652	-0.366956	0.089062	0.032029	-0.106512	0.446124	-0.525079	1.50052	1.1271	0.513222	0.143921	-1.13142	-1.20021	-0.95662	0.45622	0.054024	0.633762	0.83223	2.32669	0.178922	1.23041	0.093953	-2.88804	-0.619896	0.479551	0.188864	2.58701	-0.172846	-1.52569	0.055641	-0.631958	-1.67073	-3.71409	-1.57516	1.08297	0.888106	-0.646699	0.935357	1.05291	0.026125	1.34424	0.557034	0.311353	-0.162405
ECK1098-BHSA	0.374251	-0.137905	-0.810821	1.22857	2.82922	-0.534189	0.273256	0.935005	0.425108	1.11277	0.761932	1.72032	1.4824	2.11646	-1.06006	-2.9096	-1.10251	-1.85601	1.49851	-1.57951	0.399398	0.176916	-0.629946	0.958776	1.34938	-0.09014	0.079826	0.52115	0.257342	-0.137185	0.255188	0.862562	-1.12434	0.375746	0.541557	-0.902728	-0.232218	-0.496123	-1.84319	0.695494	-1.20293	0.053041	-0.510047	-0.605231	-0.172662	0.229039	1.8132	0.004193	-1.22404
ECK4304-FIME	-0.38879	0.212944	0.002662	-0.669248	0.859198	0.02516	1.25476	3.15816	2.98126	0.55015	0.761844	0.285261	-0.990008	0.444279	0.15527	-2.26709	0.479432	-0.239984	2.90922	0.609887	-0.184545	1.91755	3.46228	2.85155	-0.40584	-0.009602	-0.186581	-0.749419	1.62515	0.941397	-0.533899	-2.20836	2.49178	-2.90559	-2.30394	-2.30639	-1.16157	-0.409944	-0.953893	-0.851281	0.181304	0.185629	-0.667107	-1.18358	-1.34057	0.519598	-1.51001	-3.58213	-2.21912
ECK0494-YBBD'	0.075938	0.05392	-1.19835	0.702642	1.05654	1.15239	-0.927873	-0.538272	-0.371384	0.203239	0.047981	0.455651	-0.307386	-0.089553	0.013253	-0.117578	0.478924	-0.340761	-1.48876	0.455719	0.562631	-1.34259	-0.914731	0.876264	-1.17196	-0.3505	-2.02309	0.355947	-0.425668	0.803435	0.145308	0.749852	-0.13391	-1.6154	-0.428455	0.263754	0.146267	-0.423503	-0.167397	1.07826	1.33871	0.378897	0.09826	1.24991	-0.001324	0.790138	0.632707	0.977366	1.32436
ECK3718-PSTB	-0.493157			0.839942	1.71083	1.40729	0.082738	0.831327	-0.1005	0.805477	-0.380528	-0.440828	-0.482277	-1.08778	-0.92364	-0.593254	-0.44723	-0.766798	-0.826482	-1.29875	-2.0341	-1.43095	-1.00014	-0.508147	-3.16912	-2.19694	-1.05175	-0.415025	-0.625272	-1.97776	-0.65053	0.124937	-0.634321	0.898053	1.67794	0.045688	-0.235968	-0.153138	-2.35118	-1.1263	-0.658581	0.675365	-0.674415	-0.440495	-0.798834	-0.630642	1.22739	-1.34266	-0.642079
ECK1154-YMGC	0.2402	-0.092929	0.310948	0.332911	1.87076	0.46539	0.898937	1.17488	0.669484	1.52311	0.573459	-0.892543	-1.08241	-0.945519	1.00666	0.908963	1.60304	0.456854	-2.35226	-0.334285	0.195571	-0.711985	-1.3849	-0.161512	-1.16742	-1.46333	-0.713619	-1.29417	-0.58715	-0.6333	-0.943986	-0.042309	-1.82545	1.76966	1.46869	2.18896	0.164752	-2.35537	-0.148384	-0.638111	-1.0752	-2.6382	-0.233499	-2.02612	1.51027	0.378676	0.036494	0.721597	-0.001308
ECK2848-YGEF'	1.42584	1.0966	-0.9419	-0.425708	0.160549	-1.49008	0.988723	0.296249	1.35578	0.382757	-0.053792	-0.310439	-0.961429	-1.30622	-0.815706	-1.57241	-1.09038	-2.42394	0.593848	-0.832659	-0.266008	0.252625	1.01547	2.34748	-0.258028	-0.171168	-0.365197	0.171589	1.65367	1.81697	0.089995	1.6388	0.104902	0.992388	1.32102	0.263597	-0.105628	0.894014	-1.0466	0.166647	-0.641856	-1.57526	-1.48781	-0.888613	0.995851	-0.218126	-1.17937	0.63414	-1.51402
ECK0543-QUUD	0.395213	-0.48236	1.40745	0.31474	1.38296	1.70832	0.036701	-0.336494	-0.078078	-0.139879	0.188885	-0.127431	-0.690358	0.028417	-0.09556	2.07194	-1.6178	-0.060453	0.210923	0.478194	0.031843	-0.450899	-0.64877	0.762278	-1.62854	-2.69096	-0.627402	-2.4574	-1.452	-0.832089	-1.57657	-1.50586	-1.79964	-0.952012	-0.9737	-0.583041	1.0465	0.075698	0.683654	0.420129	0.389351	-0.528852	-0.136448	0.673439	0.325327	-0.098983	-1.77007	0.640295	1.20236
ECK3472-YHII	1.37514	1.03996	0.119103	1.1204	0.190138	-0.306807	1.56923	1.28621	0.933803	1.5924	1.49438	0.625424	-1.01963	-1.15984	-1.04204	-0.161129	-1.8532	-1.66741	-0.205598	1.75038	2.5882	-0.574018	0.51047	0.523317	-3.29923	-4.49065	-0.915429	-3.32994	1.28062	0.155766	-1.24039	0.996543	-1.06926	1.00778	-0.062273	-0.044397	-0.351853	-0.355193	-1.79448	1.30826	1.52252	-0.978152	-1.07039	0.387707	2.38404	1.15077	-3.22934	-1.03303	-1.79793
ECK1251-YCIE	1.57069	1.16575	1.86599	-0.714661	-0.435413	0.170217	-0.257918	0.665227	1.00109	-0.089232	-0.631793	0.69142	0.344716	0.340947	-1.20847	-0.813207	-0.459721	-0.90239	1.12954	0.552181	-1.09938	-0.369923	-0.739146	0.848085	-0.028496	-0.623745	0.802961	-1.71574	0.583772	0.391918	0.130698	0.731565	-1.18305	-1.02894	-0.298624	-0.175132	0.803458	-1.28629	0.885473	-0.980014	-0.651372	-0.809212	-1.7812	-4.1352	1.8973	1.17649	-0.303307	2.19672	-0.25937
ECK3917-GLPX	1.69643	0.799569	0.139572	0.833713	0.608282	-0.137139	-0.070965	-0.168674	0.167039	0.325071	0.908683	0.031075	-0.298145	-0.22309	-1.37682	-1.71975	-1.66645	-2.07097	0.361101	1.44499	0.054443	0.616457	0.429673	0.379517	1.33596	1.17439	0.827484	1.33471	0.154181	0.315155	0.618996	0.925051	-0.536949	-0.582465	-0.211498	-0.694552	-0.961411	-2.02821	-1.5146	1.36485	1.12272	0.115386	-0.919968	0.266085	1.95373	0.131878	-0.760982	1.18566	-0.794031
ECK0596-YBDN	0.458816	-1.35311	-0.263465	0.372383	0.790339	-0.251157	-0.560854	0.441026	-0.152675	0.052311	0.354631	-0.323347	0.094241	-0.193296	0.262796	-0.390801	1.1794	-0.630794	-0.345305	-0.443479	0.676626	-0.989259	-1.72202	-0.928761	-0.240372	-0.424723	-0.373085	0.482929	0.159992	0.446752	0.501768	0.930591	0.284321	0.119363	-1.2343	0.194744	3.44738	1.79745	-0.342233	0.752912	-0.119273	-1.11832	-1.9656	-3.57812	1.05587	-0.281313	-0.155174	1.13316	-0.762215
ECK0533-REND'	1.03795	0.15663	-0.679835	0.689375	1.43507	1.10153	1.02444	-1.05386	0.206049	1.215	1.5827	0.674608	-0.032877	-0.146927	-0.324532	0.327677	-1.02608	-0.555744	0.431402	2.28768	0.500044	0.007913	0.463172	1.34752	-3.58293	-2.89333	-1.42949	-0.822293	0.210944	-0.320693	0.19437	1.38021	-0.740209	0.986322	0.770673	-0.056701	-0.187997	-0.972658	-0.347713	1.39735	0.6164	-1.63851	-0.402728	0.969291	1.51034	-1.13529	-1.77719	0.384112	0.881186
ECK1323-YMJC'	1.55565	0.137042	1.24175	0.234825	-1.33354	0.104059	1.37814	1.27631	1.85495	1.56349	-0.328835	-1.81652	-0.989088	-1.02362	-0.746546	-1.82126	-0.176683	-0.474989	1.49371	-0.117222	0.263027	0.584963	0.359762	1.84524	0.454331	-2.09033	0.055247	-1.99141	0.53768	0.39075	1.89577	2.03988	-0.913026	-2.51618	-3.30278	-1.51641	-0.117531	-0.23936	-0.390655	-0.160322	0.101786	-0.328923	-2.24161	-4.00132	0.653486	0.318139	-0.134801	0.101052	1.64542
ECK4318-YJIE	3.03419	1.18538	0.327148	0.991507	-0.931547	0.722793	1.43817	1.71293	0.722636	1.95321	-0.224339	-0.34591	-0.561867	-0.130993	-0.478868	-0.556863	-0.663768	-0.264141	0.41569	0.398619	-0.89282	-1.1867	-0.071605	0.724571	-1.61176	-0.465391	-0.833153	-0.215428	0.413686	0.29294	1.85025	1.16003	-1.06577	1.41791	0.032893	-0.413462	0.129437	-1.02212	-0.932083	-1.02648	0.010409	0.650811	-1.65286	-0.599135	2.88098	-0.440716	0.522208	1.96187	0.955767
ECK4227-FBP	-3.71319	-5.35812	-1.5331	3.62818	1.16965	2.88619	1.78075	2.28094	2.28627	3.92408	0.590867	0.095825	-0.827527	-1.10206	3.60058	2.34969	0.883271	0.214642	-12.609	-1.8953	-1.4227	-1.01616	-1.55835	-2.73521	-0.173546	-1.4861	-1.06627	-1.42436	0.66951	-0.045724	-1.42372	0.417216	-0.082293	-2.77341	-3.22635	-2.00006	-0.182587	-2.85397	1.96993	-0.571289	-0.44429	0.733437	-0.980905	0.686469	-1.58451	2.06662	1.33952	-0.723207	-0.037896
ECK1356-YDAT	0.381091	-0.033645	0.843847	-0.455436	-0.713272	-0.545047	-0.617895	0.680379	-0.070357	-0.705061	-0.981119	-3.31766	-3.32244	-3.64529	-0.51675	0.894296	0.377429	-0.443763	-1.15881	0.086577	0.817461	0.15197	0.083731	0.155509	0.762127	-0.879065	1.28142	-0.351226	0.403406	1.53109	0.870756	-0.226948	0.641307	0.555224	0.2142	0.08461	1.61084	0.298048	0.426074	-0.222419	-0.71041	0.047984	-0.713881	-0.393398	0.025086	0.066036	-1.07239	0.145632	-0.685235
ECK1806-YOAA	0.784539	-0.457384	0.047532	-0.310968	-0.145993	0.914319	0.190431	-0.420155	0.158113	0.76771	0.60412	0.473702	-0.647851	-0.598778	-0.779402	1.41069	-0.055527	1.46061	1.19833	0.005019	-0.972684	0.16801	0.673588	-0.698778	0.305313	1.05691	0.068897	1.07011	0.37638	0.761841	0.044393	-0.749276	1.19721	-3.43993	-4.27926	-7.33458	-0.408796	-1.75207	0.929865	-3.29068	-3.55786	-2.01987	-1.99608	-1.89187	0.607298	0.892207	-1.66295	1.06005	1.60887
ECK0779-YBHP	0.968313	-0.485496	0.285287	0.540899	-0.227626	-0.172957	-0.224005	-0.208265	0.402071	0.512994	-0.706389	-2.29784	-1.17102	-0.946532	1.47551	0.775976	1.55907	1.14251	1.14438	-0.478299	-1.13572	-0.983541	-1.09401	-3.24348	0.31082	0.074045	1.25259	-0.328718	0.34618	1.14535	1.4791	0.104715	-0.784812	1.50503	0.724738	-0.081394	2.1988	-0.088619	0.497604	0.037498	-0.082687	1.86366	-2.68814	-0.050307	2.90511	-0.399207	0.199644	1.53788	0.365038
ECK2423-MURQ	0.031654	-0.26291	0.093826	-1.53388	0.902196	0.125116	1.92677	1.84215	0.876055	0.549111	1.16928	1.28577	1.08914	-0.673637	-1.59808	0.018707	-1.21277	-0.707771	-0.55817	0.223499	1.12584	1.92329	1.186	-0.398885	-0.895447	-0.318526	-0.588885	-0.766664	1.78739	1.97715	0.958952	0.523231	1.13186	0.501113	0.535616	0.428796	-1.44718	-1.49177	-0.70783	-1.09965	-1.30669	-1.20448	-1.12998	0.159484	2.20305	0.162045	-1.72147	0.357794	0.095256
ECK1379-YNBE	0.282223	-0.232864	0.848179	-1.00576	-0.63746	-0.904624	0.189952	0.192952	0.471402	1.03997	-1.01578	-1.50691	-1.00266	-1.32178	-0.200423	-0.461254	0.317826	-0.466451	-0.203868	-1.41017	-0.900162	0.311944	0.248119	-0.838546	0.55975	-1.00137	0.649606	1.275	-0.145951	0.092196	1.13425	-0.628555	-0.110363	1.04787	0.325596	1.01174	0.097118	0.091131	-0.173989	-0.861616	-0.970137	0.286901	-1.44869	0.946472	1.26348	0.250228	0.695248	1.84923	-0.226459
ECK0433-LON	3.63582	2.92014	4.90216	7.9062	2.07011		-1.63384	-1.71511	-1.59651	-1.62652	5.08491	6.59238	7.77879	7.97851	2.19933	2.65936	0.418062	3.07974	-2.66963	2.22494	-1.93962	-5.21225	-3.82487	-2.06737	-1.57148	-1.56089	-0.326205	-1.79018	-1.35937	-1.32675	-3.12538	-3.3211	0.986903	-8.07381	-7.57587	-4.92825	0.270789	0.402237	1.62533	1.37337	5.16692	0.504209	4.96274	-0.563105	-4.49739	-0.99264	-3.22222	-4.02428	2.86652
ECK0844-YBJN	0.308355	-0.959244	0.346991	0.489448	-0.418416	-0.08816	0.446482	-0.458069	0.563516	-0.210836	0.123018	2.43819	4.81246	3.90119	-0.391951	0.375748	-0.942395	-0.598128	-1.0204	0.06592	-0.178584	-0.664526	-1.04213	-1.56418	0.331334	1.61998	1.5756	2.94632	-0.1995	-0.883624	-0.007557	-3.80301	-1.10041	0.63271	0.449372	-0.04846	0.757857	-0.48375	0.748271	0.488022	1.45759	1.88929	0.37038	0.814688	2.19915	-0.64703	-0.309706	1.56072	1.01733
ECK2636	0.709891	0.459295	0.589995	-0.527742	0.214425	-0.840657	-0.553886	0.677227	0.365479	-0.00585	-0.1366	0.442795	-0.272375	-0.427217	-1.22991	-0.949907	-0.063349	-0.361594	-1.23449	0.276889	1.48675	0.425365	1.04621	0.619048	-0.707997	0.763407	-0.27249	0.539077	0.464554	-0.616689	1.90644	-0.551036	1.53729	0.547506	0.423449	-1.59955	1.41673	-0.645693	0.206613	0.563311	0.621726	0.397962	-1.08219	0.185834	0.984174	1.38703	-0.509845	0.790824	1.13389
ECK1424-YDCL	-0.706076	-0.753909	0.462534	-1.69807	-1.63394	-2.10012	-1.8575	-1.29043	-0.478846	-0.337006	-0.656998	-1.73534	-1.82345	-1.96548	-0.531293	0.381749	-0.893141	-0.267066	0.055796	-0.251033	-0.265352	0.373702	1.27391	0.948629	-0.543848	1.52133	0.636709	1.41371	0.192918	1.09032	0.61224	-1.74061	-0.490802	-0.424148	-1.3179	-1.36216	0.734591	0.232323	0.221757	-0.310514	0.45929	1.07811	0.678555	2.56456	0.693542	-1.22314	-0.622198	0.765886	0.882684
ECK0966-HYAD	-0.89187	0.621389	0.457027	-2.72146	-1.48395	-2.93662	0.214531	-0.461701	-0.324165	0.229324	1.87263	2.2977	2.36053	2.40388	0.988884	2.24126	0.677451	-0.556633	0.972187	1.16751	0.701354	-0.130761	1.43675	0.517371	1.06567	0.822533	-0.787684	-1.61287	-1.84907	-2.22676	-1.1162	-2.95867	0.510489	-0.627041	-1.08803	-0.029951	0.472664	-2.05831	-0.047196	-0.967996	-0.238329	-1.0922	-1.9369	-1.49365	0.604819	1.30435	0.115445	0.913703	1.26368
ECK1009-EFEB	-0.672278	0.024416	0.57471	-0.796705	-0.635461	-0.331902	-1.02186	-0.908066	0.521925	-0.320504	-0.833119	0.27392	0.457809	0.437177	-1.59228	-1.50901	-1.26995	-1.19736	1.12992	-0.953893	-1.09089	-0.219849	-0.36348	-1.43649	-0.12788	-0.240712	0.066769	-0.341912	-0.485222	-0.814776	-0.998408	-1.4859	-0.092133	-0.072383	-0.553704	-0.347524	-0.458978	-0.913306	0.01774	-1.02225	-0.756114	-0.780242	-0.651564	-0.906632	-0.116572	-0.791627	-1.08528	-0.557056	-0.637525
ECK1452-YNCI'	-1.53681	-0.690034	-0.633344	-1.00648	-1.61251	-0.314782	-1.36759	-2.79119	-0.511313	-1.44295	-0.113293	-0.852045	0.610327	-0.185118	0.030702	0.338767	-0.954842	-0.38166	-0.650718	-1.95253	2.73419	0.557725	1.86898	0.380213	-0.964216	0.603811	0.506142	1.52738	1.96948	0.568451	-0.495222	-1.0391	-0.067035	0.09943	-1.22239	-1.90252	0.612143	0.4585	-0.12852	1.40101	-0.433771	-0.25892	0.324343	1.63702	-0.209134	-1.25778	-1.26623	-0.513747	-0.666215
ECK1429-YDCP	0.068293	1.17842	0.613861	0.365462	-0.60544	-0.647936	-0.022096	-0.134746	-0.158319	0.456113	-1.1678	-0.965366	-0.765798	-0.837283	1.39752	0.658359	0.726847	0.646158	0.276012	0.243815	1.69811	-0.339306	0.343841	0.404614	0.400419	0.199492	-1.25677	-0.463243	1.19893	0.046556	-0.511832	-0.316304	0.304152	1.38223	0.167497	-1.27287	1.1463	0.266781	0.225612	1.01358	0.949333	1.84989	-0.832813	0.363559	-0.653561	-0.444239	-0.148762	-0.554261	-0.477616
ECK1140-YCFK	-1.71533	1.1231	0.736831	-3.12652	-0.916652	-2.85321	-1.02691	-0.395843	0.506669	-1.22866	-0.52823	-1.84047	-1.76923	-2.10832	-0.688904	-2.86575	-0.699588	-1.72711	0.384984	0.258752	1.4196	0.236826	1.2598	-0.002472	-0.707341	0.266599	0.792577	0.317088	1.80437	1.12955	-0.361905	-0.988993	0.723406	-0.257898	-1.42124	-1.42243	0.581554	0.067515	-0.77843	1.18329	0.472712	0.799017	-0.112615	0.861672	0.048734	-0.953681	-1.12898	0.021849	-0.972864
ECK1960-YEDJ	-0.617603	0.307568	-2.12562	0.790898	1.64156	-1.70561	-1.78495	-2.93643	-0.770696	-0.79165	-0.463726	-0.807613	-1.59415	-1.99753	-0.13976	-0.244211	2.34811	0.255828	-0.128839	1.9716	-0.514039	-0.815856	-1.86871	-1.95944	-0.511178	0.473532	-0.31836	-0.121781	-0.836001	0.209941	0.393033	1.44313	0.575902	1.31129	0.101506	2.71069	1.31976	-0.177638	0.568083	1.37163	2.27858	2.44392	2.11375	3.94598	-2.81953	-2.34287	-4.08054	-1.05826	-0.799743
ECK2044-WCAI	-1.06759	-2.36583	-1.32742	-1.21132	-2.80397	-4.87839	0.050302	-1.14385	-0.216458	-0.130324	-0.116503	-3.68052	-3.55376	-4.61598	0.080915	0.952201	1.47534	0.410964	0.953724	0.449923	0.7034	0.705947	0.034351	-1.07276	-0.707299	0.493092	-0.717343	0.253538	0.916274	1.51039	0.610061	1.1459	-0.142707	0.635766	0.071513	0.156452	0.87243	0.275277	-0.403994	0.967243	0.509603	-0.793055	-0.133916	-1.19203	-1.03775	0.084394	-0.127945	-1.32449	-0.79807
ECK1317-YCJX	-0.070093	-1.24849	-1.76767	-0.422607	0.768219	-1.11966	-0.054578	-1.03082	0.743337	1.01073	0.126407	1.06879	0.169335	0.447832	-0.731361	-0.260112	1.43436	0.461799	0.639323	0.162923	-0.157635	-0.454928	0.063756	-1.04545	-0.969446	0.164373	-0.649747	-0.557974	0.498738	-0.536642	-0.486706	0.13674	0.401713	-0.551641	-0.613954	1.07584	0.680428	-0.93469	-0.281307	0.395528	0.35894	-0.184679	0.516166	1.38361	-1.42912	-1.37054	-2.65842	-0.092804	-0.887904
ECK1931-YEDL	-1.11778	-1.17876	-2.25274	0.333323	-0.992131	-4.12593	-0.52839	-1.50124	-0.880752	-0.392179	1.67472	-0.176601	-0.05151	-0.438662	0.185553	-0.288892	1.35539	0.073571	1.72284	-0.204646	1.22933	-1.68879	-0.119503	-0.885631	0.233716	1.21925	-0.560085	-0.308913	-0.143812	1.22189	0.224451	-0.192663	-0.26944	-1.85858	-0.795032	-2.91286	-0.056826	-0.703123	0.200424	0.767198	0.208706	-0.787827	1.3053	1.40023	-0.57357	-0.508176	-0.378203	-2.11205	-0.636857
ECK2577-YFID	0.60005	-1.15708	-2.14207	0.618861	-0.038407	-0.013497	-1.17723	-1.55754	-0.828438	0.899122	0.309348	0.964251	-0.285546	0.044451	-0.964582	-0.854651	0.876746	0.109966	0.000176	-0.399279	-0.072489	-0.405767	0.683295	-1.01773	0.658592	0.981685	0.709022	0.007624	0.083992	0.029396	0.5895	1.22223	0.469806	0.793083	0.629921	1.69686	0.914487	0.021271	-0.334196	0.846667	1.11585	0.451462	3.88671	4.96209	-1.09943	-1.3585	-2.81433	0.621448	-0.435486
ECK2123-YEHY	0.192469	-0.722785	-1.26107	-0.595193	0.677386	-2.64056	0.040723	-1.47281	0.062871	0.317301	-1.19382	0.84513	0.208024	0.838103	2.25109	2.15487	2.85685	2.60988	-0.902217	0.257725	0.199645	-1.00731	1.64773	-1.22588	-0.622481	-0.690566	-0.311929	-0.979199	0.471641	0.082524	0.230589	0.43112	1.28284	-0.742894	0.013961	-1.39198	-0.200174	0.441575	-0.61735	1.43158	0.307518	0.11631	0.322557	-0.321313	0.034712	-0.568082	-0.758607	-0.326032	-1.83707
ECK1627-RSXG	0.24391	-1.45189	-2.92839	-0.945652	-2.04832	-0.690971	-0.429936	-1.26367	-0.136959	-0.156537	-0.512679	2.05179	3.2899	2.85486	-0.143191	-1.31523	1.44826	1.04352	1.91394	1.70507	-1.1458	-1.77747	-1.70746	-2.70313	-1.31544	-0.439219	-0.330715	-0.574675	-1.32898	-1.04566	-0.869014	-0.087546	-0.455366	0.983277	0.594745	3.06212	-1.26916	-0.532883	1.87919	-0.82273	3.47701	3.18629	0.490329	2.60661	-1.2531	-2.00564	-2.18254	-0.302121	0.850177
ECK2784-YQCA	0.235295	-0.566737	-0.419783	-2.58621	-0.49054	-4.15204	1.38327	0.212229	0.598332	1.41852	0.320404	0.805006	0.643934	0.737708	-0.364869	-2.54004	-0.248486	0.29783	-2.12502	0.377555	1.3458	-0.435441	0.719449	0.270507	0.659668	0.58963	0.439859	-0.419579	1.75341	1.25875	1.36691	1.19761	1.14116	-1.48618	-0.321592	-1.28176	-0.708646	0.720326	-0.242149	0.881293	-0.546059	0.321548	0.852827	0.481602	-0.293254	-1.29905	-0.531849	-0.417501	-0.836707
ECK0573-YBDK	-0.262745	-0.568954	-1.28395	-0.197551	-1.16439	0.884643	0.887009	0.057555	1.87105	1.53668	0.339869	0.292713	-0.064223	-0.417714	0.565188	-0.654265	0.189548	0.678433	-1.64398	0.145166	-1.86231	-0.361045	-0.302269	0.559344	0.609828	0.225144	1.49182	-0.130402	-0.115007	-0.714709	-0.905194	0.627448	0.204175	0.407954	-0.390605	1.83779	-1.3807	-0.019973	1.70421	-1.66312	-2.32735	-0.220839	1.99459	4.03981	-1.7437	-1.09083	-1.18765	-1.28291	0.428366
ECK2209-RCSD	1.22698	1.55847	0.518271	-1.80606	-1.03185	-1.53597	0.94656	-0.024289	1.15179	1.6414	-1.31589	-4.24524	-3.91298	-4.75549	0.786614	-0.65711	0.566163	0.656514	-2.94593	0.313748	-0.023166	0.648443	0.795426	1.62097	1.35431	0.683245	1.11633	0.209311	1.62241	1.71138	1.0046	1.82866	0.789628	0.353687	0.928872	-0.767174	0.689919	1.67624	-0.272402	0.69437	-0.418493	0.359747	0.094619	0.179089	1.19093	0.545864	0.584075	1.64318	-0.051691
ECK2180-YEJK	0.659321	1.6575	-0.229342	-0.211067	-1.23741	0.097527	-0.78525	-1.20664	-1.00621	-0.645058	0.371762	-2.42103	-2.0683	-2.26769	0.215181	0.581878	-0.124384	1.03775	-1.5915	2.35274	0.853237	-0.976085	-1.4095	0.116053	-1.98351	-0.83249	-1.58178	-2.11453	-1.97215	-1.70882	-0.260866	-1.86912	0.661625	-1.6843	-3.43304	-1.64639	-0.887107	0.621376	1.0593	0.458367	0.854576	0.884915	0.974578	-0.092364	0.106657	-0.29445	-0.639556	1.13171	0.576658
ECK1636-ANMK	-0.736111	-0.597678	-1.49302	0.764839	-0.755242	2.5396	1.18627	0.770526	1.72445	1.15741	0.516979	0.147986	1.16784	0.707909	-0.300487	-0.541242	-0.587102	0.172864	1.81021	0.949116	-0.387581	-1.56419	0.177324	-0.721684	0.481826	0.466787	0.902561	0.658305	-0.121245	-1.36593	-0.674559	-0.217997	1.24282	-1.4665	-0.678579	0.95502	-0.238318	-0.144622	0.779226	0.001296	0.701263	0.419921	-1.38929	0.82265	-0.368077	-1.07056	-0.807954	0.896697	0.977768
ECK2529-TRMJ	0.855555	2.33763	1.49782	-1.32118	-1.12995	0.889482	0.210368	-0.429072	-0.204669	-0.225679	-0.326245	-1.87157	-0.873944	-2.10455	1.06106	0.185776	0.185087	-0.197719	-0.21154	0.768879	-0.616138	0.101001	-0.281981	0.516204	0.727629	0.05185	0.322679	0.130342	0.183742	-0.868861	-1.48134	-0.89774	0.249847	0.161851	-1.0885	-0.469824	-2.01983	-0.884859	-0.705894	0.588542	0.996914	0.916825	0.147861	-0.122546	0.692358	0.966184	1.02895	0.901436	1.03379
ECK2344-YFDG	0.850345	-0.460862	0.280091	-5.44375	-7.92315	-4.97333	0.204089	-0.429065	-0.190289	-0.14117	-1.85235	-4.03851	-4.4371	-3.60778	-1.61117	-0.172182	-1.35692	-0.269927	-0.156606	-0.270729	0.865371	0.31201	-0.799015	-0.171333	0.134388	0.831839	0.6723	-4.07933	-0.35567	-1.35054	-0.799667	-0.213099	0.331659	-2.55945	-1.40879	-0.543063	0.728646	-1.08515	-0.796296	1.97073	1.24612	-3.68542	1.06219	0.402669	-1.18604	0.59905	-0.335658	-0.301447	-1.23724
ECK0118-YACL	0.684002	2.89408	0.541383	2.01054	-0.111298	1.5019	0.338482	-0.467043	0.222399	-0.280898	-0.549874	0.358571	0.447378	0.350282	0.302341	0.464385	-0.504368	-0.05464	-0.352053	1.15279	-0.474414	-0.065778	0.422175	-0.482502	-0.403843	-0.64894	-1.22761	0.999876	-0.845985	-1.55208	-1.0433	-0.316288	0.05667	-0.377342	-2.63508	-2.73581	0.592405	0.167925	-1.15387	1.77152	2.14056	1.65074	-1.4565	-1.79818	-0.62991	-0.257638	-0.585242	0.575546	0.125842
ECK2635-YFJV'	1.10736	1.78168	1.49824	-0.939251	0.31217	0.821107	-0.435915	-1.18785	-0.512756	-0.168974	1.9631	0.575566	0.852846	0.204501	-0.731035	-1.6565	-2.33491	0.050496	0.833474	0.069506	0.901297	-0.309064	0.813382	-0.63861	1.00757	0.85182	1.39304	1.34465	-0.109944	0.802473	-0.708135	-0.316429	-1.36586	-1.24879	-1.25415	-0.031262	-1.93905	-0.131492	-0.661908	-0.710022	0.635677	-0.052314	0.899076	1.60084	0.176364	-0.073052	0.588845	1.67819	0.200776
ECK2763-YGCP	-1.89845	0.593685	0.773167	-1.72166	0.4779	-0.959486	1.79668	1.05602	-0.292992	-0.103233	1.96062	0.894875	0.825078	0.806817	0.639616	0.67024	-1.12583	0.749051	0.495492	-0.581049	-1.06569	-1.74584	-0.578244	-0.616733	-0.471267	0.003505	0.019809	1.03713	-0.601873	-1.19843	-2.43834	-0.615341	0.503994	-0.786547	-0.412128	-0.15242	-1.88388	-1.9569	-0.477753	-2.10434	-2.06272	-1.7632	-0.672049	-0.229054	-0.931958	0.473895	0.343695	0.422268	0.380488
ECK0316-YAHD	0.700116	2.57957	1.15568	-0.844284	-0.2661	1.36927	0.927987	0.471312	-0.154719	-0.741925	0.483317	0.439832	0.806469	-0.411754	-0.901646	-1.74129	-0.979007	-0.960567	0.087029	-1.95201	0.097922	0.875079	1.1268	-0.494764	0.851029	-0.371496	0.751189	-0.453417	0.108198	1.40687	0.633517	-0.303151	-0.410766	-1.34181	-3.03221	-1.9566	-1.50825	-1.14611	-2.28721	0.920025	1.29016	1.21247	-0.737073	-3.30456	-0.466753	-0.493313	0.477559	1.12063	0.251038
ECK0498-ALLA	-0.720605	1.61025	1.56905	2.46181	1.72045	2.30821	1.25905	1.26705	1.15086	-0.186778	1.09794	-0.651039	0.662631	0.235158	0.839838	0.307542	-0.359522	0.970143	-0.87929	-0.535819	-0.351994	0.541818	-0.177701	-0.212947	-1.17697	-1.52953	-1.10071	-1.01204	-0.340919	1.03739	-0.294304	0.252266	1.42353	-1.39287	-0.420137	-1.08292	0.370308	-0.816607	-1.08166	0.05909	0.656965	-0.979976	0.053433	-0.110302	0.197769	0.555332	1.11959	0.463688	-0.140114
ECK0116-YACH	0.756814	2.64732	1.7241	0.464741	-1.21037	1.0155	-0.186832	0.986272	0.24007	0.297483	-1.16921	0.940013	1.06923	0.547841	-1.35484	-1.92104	-2.84004	-1.6216	-0.612827	1.21859	0.998311	0.431708	-0.046659	-1.31831	-0.608042	-0.640878	-0.269707	0.689189	-0.221857	0.223834	-0.284893	-0.897308	0.651787	0.529821	-0.153231	0.032334	0.12473	-1.24276	-1.50757	2.08975	1.34794	0.571831	-0.858592	-2.09896	0.297056	0.943831	-0.428226	1.41809	-0.613719
ECK0436-YBAV	-0.127051	0.708175	0.38225	0.850099	1.719	0.656679	1.2562	0.349782	-0.548461	-0.195465	0.151915	0.086587	0.535051	0.154837	0.944629	0.978554	0.838209	0.95659	1.04555	-0.87661	-1.97898	-0.032437	-0.89032	-1.27365	-0.401445	-0.305685	-0.580476	-0.277063	-0.32942	-0.462915	-0.791605	-1.02061	-0.466192	-1.26111	-0.21465	-0.956712	-2.42766	-1.15779	0.300385	-1.96371	-1.59537	-0.809081	-1.74424	-3.74836	-0.50463	0.841441	-0.287034	-0.158777	0.256187
ECK0827-YLII	-2.14343	-0.576794	0.334263	2.75382	0.794234	1.95381	1.75612	0.981185	0.503939	0.67638	1.11329	0.108695	0.470938	-0.578255	0.746947	0.001514	-0.243129	-0.107546	1.05779	-0.816734	-0.404463	-0.042411	-0.132756	1.41071	0.562715	0.315623	-0.728617	1.16967	0.246473	0.47788	-0.228885	-0.477542	-0.123261	0.748331	1.3275	-0.00117	-0.065507	-1.11413	-1.63836	-1.50803	-2.96713	-1.01296	1.26414	0.886722	-0.299768	-0.350298	-0.844804	-0.0984	-0.03883
ECK0440-COF	-0.40789	0.561199	0.872591	0.752823	1.27957	0.850305	0.168139	-0.899759	-1.68877	-0.685466	0.808111	-0.273641	0.795956	-0.273571	1.03942	-0.127659	-0.336027	-0.274593	0.684127	-2.34638	-2.18776	-0.649108	-1.02127	-1.26614	0.724231	1.01273	0.123353	0.397924	-1.75335	-0.474789	-1.25475	-2.35908	0.334285	0.197388	-0.069559	1.29286	-1.86151	0.79058	1.09905	-2.76234	-2.62863	-0.659792	-1.0082	-0.059447	-0.174829	0.301388	-0.155155	0.784356	0.68674
ECK0950-SXY	-0.062702	1.25002	1.37077	2.29902	1.74729	0.778154	1.43407	1.33377	1.25619	1.89177	2.57495	-0.37138	0.902925	-0.36354	1.47302	0.274235	0.042774	0.723242	0.991005	-0.354128	0.429831	0.600596	1.65357	0.689918	-0.246267	0.705052	0.315357	1.35334	-0.923017	0.22203	-0.407048	-0.850366	-3.07069	-0.398165	1.16909	-1.10394	-1.01289	-1.93419	-1.0271	-2.06915	-1.20891	-1.49393	-0.51672	-1.14017	0.547532	0.497705	0.622549	0.837366	0.210404
ECK1950-DSRB	-0.513606	0.829834	0.310322	-1.38685	0.978702	-0.497265	0.651693	0.585464	0.46169	1.11783	-0.314608	3.36178	2.79786	2.79022	-0.794132	-2.83413	-2.70041	-1.78453	-0.680976	-0.596538	0.61975	0.645305	-0.256067	0.35018	0.096386	-1.02787	-1.319	-0.28699	2.619	1.43069	1.28109	0.209467	0.038689	0.626087	-0.466875	0.732239	-1.56302	-1.70096	-1.03966	1.12858	0.958045	1.25512	-0.062954	0.191418	0.708617	0.397558	2.62162	1.31815	-0.310267
ECK0247-YAFW	0.643438	1.41877	0.868757	1.54191	-2.12741	1.7879	-0.973536	-0.155139	1.1184	0.622717	-1.19642	-0.38643	-0.830701	-0.511913	0.499199	-0.074439	-0.201144	0.394231	-1.0476	0.108718	0.660957	1.18239	0.016511	1.44997	2.34658	1.13646	0.78141	0.7973	0.021528	-0.084053	0.280648	-0.358488	-0.923257	0.43917	0.758806	-1.11324	-0.180916	0.100786	-1.34206	0.511257	0.609393	1.45124	0.373709	0.1944	1.09914	1.40562	0.601321	1.2949	-0.935333
ECK0701-YBGK	-0.630381	-0.43298	0.395727	-1.00032	0.318618	-1.03229	-0.607773	0.762258	0.676701	0.870004	1.4467	-0.634295	-0.520867	-0.39541	0.150285	0.222704	-0.781629	-0.15463	-1.05932	-2.20013	-0.489205	0.657788	0.885722	0.432341	-1.41676	-1.91309	-1.61133	-1.14705	2.34589	2.18053	-0.862344	-0.248927	0.903536	0.3815	-0.468152	0.606823	-2.25185	1.60937	1.18918	-0.565471	0.366619	-0.80969	0.619445	-1.00313	-0.073836	-2.50419	-0.090012	0.659729	1.91319
ECK0083-MRAW	0.227075	-0.710067	0.242031	0.025963	1.86816	0.26768	2.02007	1.56553	1.3391	0.73685	0.613764	0.234374	2.12364	1.72669	-2.43684	-3.08535	-1.30659	-2.03404	1.43644	-0.385904	-2.44266	0.686289	0.327743	0.674085	0.521264	-0.86307	-0.615531	-1.58418	0.467897	-0.611342	0.569086	-1.90614	0.237247	2.19308	0.160181	-2.23666	-1.65525	-3.72602	-1.47581	-0.489639	-0.395378	-0.822247	-0.834906	-1.88167	0.742266	2.99364	1.9361	0.24091	-1.43302
ECK2241-YFAX	0.448751	0.25485	0.831799	0.80201	1.61154	1.34625	-0.647208	0.393176	-0.538786	-1.55423	0.67774	0.614466	1.15285	0.495839	0.413135	0.798138	-0.31494	0.053782	-1.07982	0.50949	-1.15246	-0.828054	-2.64346	-2.26214	-0.419828	-1.61721	-0.924875	-0.02707	-1.85591	-2.38043	-0.652256	-2.5326	-0.136676	0.562929	1.52956	-0.144424	-1.03186	-0.511336	0.705903	-1.5251	-1.75137	-0.298089	-1.90109	-2.98745	0.993876	1.92925	1.62872	0.560903	-0.541699
ECK0784-YBHG	-1.1873	-0.163297	0.686167	-0.963603	-2.48493	-1.35454	-1.58787	-0.580017	-1.07844	-1.03	0.372952	0.114155	-0.163863	-0.885383	0.450883	-0.012683	0.37563	-0.545539	-0.275016	-1.4658	0.212301	0.425257	1.34897	1.56967	0.725625	0.971911	0.911003	1.64101	-0.854571	0.220214	-1.78917	-0.083348	0.388821	0.882405	0.791687	-0.337064	0.481497	1.05567	0.130768	-1.71363	-2.11124	-2.08345	-0.836038	-0.458844	-0.415697	-1.56378	-1.24918	-1.2392	0.753713
ECK3087-YQJB	-0.574397	-0.104137	0.202822	-1.68484	-2.98926	-1.41592	-1.046	-0.468067	-0.458832	-0.572554	0.80373	-1.13569	-0.704954	-1.84902	0.374255	-0.94644	0.007819	0.324193	-1.5952	-0.491555	1.24999	1.18999	2.32846	0.656189	0.745381	0.184301	1.38767	-0.297142	0.308587	0.479538	-2.08196	0.729993	-0.160732	0.379934	0.180102	-1.05191	-0.095222	0.507734	-0.830444	1.01001	0.619585	0.804878	0.345836	0.533265	1.42824	-0.203772	0.776803	-0.928389	-0.686356
ECK0828-YLIJ	-1.04789	-0.585737	-0.022715	-0.124311	-1.51647	0.16757	-0.732785	-0.183142	-0.579499	-1.41711	0.682622	-3.0321	1.26717	-2.02926	2.23383	1.75341	1.95304	1.38912	-1.76436	-1.86652	-1.19169	1.88834	2.13292	1.28601	-0.439533	-1.88267	-0.759209	-1.89584	-2.09618	-0.895906	-0.634493	-1.92581	0.353787	0.851829	1.21908	0.330908	-0.895627	-0.38733	0.860497	-1.04881	-0.07079	-1.07551	0.644308	0.822892	-0.634456	0.877981	0.97428	-0.310227	1.70982
ECK1680-SUFA	0.380348	-0.632109	-0.144384	-0.659985	0.070264	0.889517	-1.87897	-0.562564	-1.15191	-1.29204	0.291665	-0.933976	-0.609027	-0.090154	1.06451	1.25459	0.776401	0.331251	-0.561677	-1.63335	-0.166342	0.823566	0.4407	0.607719	-0.050202	1.19169	0.274923	1.35759	-0.663511	-0.369507	-1.20007	-1.43602	-0.478973	1.02884	3.89531	0.977072	0.045147	-0.559377	0.599843	-1.25453	-1.24318	-1.2762	-2.15038	-1.46933	-0.945387	-0.407551	0.191243	-1.96919	0.38059
ECK0143-YADB	-0.328374	-0.046205	0.137629	-1.70283	-1.42389	-2.17791	0.176504	0.127336	-0.194351	-0.204082	-0.198283	3.22773	1.4915	2.86064	-2.27002	-0.974812	-0.143299	-0.375127	1.35537	-1.46146	0.679872	0.424679	0.847054	0.089327	1.68974	0.261257	0.079612	0.867527	0.612173	0.629304	-0.374527	0.592984	-0.400361	1.8147	1.86915	0.484657	0.636066	-0.879576	-0.928545	-0.347661	-0.899265	-0.342271	-0.514288	-0.655362	1.10613	0.396703	-0.30399	0.44729	-3.45247
ECK0702-YBGL	-0.073526	-0.382377	-1.328	-1.3718	0.280919	-0.880401	-2.09331	-0.408495	-0.949646	-1.28984	-0.33011	-3.18229	-3.23916	-1.77682	-0.620143	0.021639	2.33774	-0.291066	1.48233	1.97565	3.59053	2.03659	1.73757	3.23204	1.62349	4.98722	0.438662	1.9572	0.097336	0.641928	0.897245	-0.26009	-0.024443	-1.68046	-1.31981	-2.91956	1.42911	1.17579	1.2949	0.55338	1.66227	1.36888	1.17844	1.11652	0.619286	-0.971276	-0.572861	-1.51274	-0.228959
ECK2321-YFCA	-0.908079	-1.18684	-0.002673		1.3987		0.86259	0.847111	0.966546	0.258523	0.735988	-0.054785	-0.550988	0.191943	0.262045	1.31906	2.03086	-0.958343	-1.35504	0.751714	0.504444	2.24162	1.71324	0.33464	-1.08522		-1.94539	-2.60643	2.68638	1.62101	-0.063799	-0.366999	0.653909	1.66309	3.40977	2.32591	0.232155	1.1347	2.85147	-1.81109	-1.23288	0.507344	-2.34172	-2.63063	-0.727595	-1.40609	-0.256454	-0.617238	1.62816
ECK2534-HCAR	-1.24991	-1.37126	-1.85199	-0.35483	-0.085221	-3.41831	0.127138	-0.885312	0.256944	0.106901	-1.33982	0.721791	0.001894	-0.063327	-1.68916	-1.91319	1.01164	-0.070799	0.774953	-0.085882	1.71403	-0.277704	0.159791	-0.755728	1.36937	0.670383	0.510551	0.687961	1.19649	2.31659	1.81078	1.02461	-1.71092	0.725014	0.344598	-0.188141	1.21618	1.0453	-1.7292	1.46274	0.704349	0.880548	-0.256022	-0.953222	-0.335967	-0.711204	-0.123714	-0.33797	-1.02836
ECK0593-YBDH	-0.828065	0.057739	-1.07946	0.493284	2.60869	-0.181969	-0.199663	-1.89864	-1.36762	-1.28818	0.126985	-0.789198	0.520128	-0.836412	0.54729	1.23979	2.51155	0.736606	1.809	-0.356119	-0.508587	-0.983382	0.189909	-1.19104	0.500879	0.197021	0.157475	0.695924	-0.879119	0.437765	0.712724	-0.960841	-0.142103	-0.288577	0.307895	-0.019422	1.25732	1.00497	1.78987	-1.27865	-0.223509	2.06166	-2.22323	-3.87074	0.35875	-0.063013	-0.315077	0.859669	0.883642
ECK4008-ACEK	-0.269518	-1.4078	-1.86346	1.81735	1.54438	-3.2378	-0.366705	-0.323489	0.050969	-0.211065	-0.708877	-1.73286	-1.61206	-1.89401	-0.79375	0.252381	0.325488	-1.11338	-2.67555	3.39226	0.837916	0.193295	1.47806	-0.095004	-1.6156	-1.3074	-0.443563	-1.29606	0.13101	1.20629	0.239455	0.235611	-0.276664	0.594363	-0.506258	-0.138872	2.49682	-0.56511	-0.777623	0.380417	0.581208	0.600026	0.041227	-0.395482	0.147011	0.49407	-0.718686	-0.151486	-1.3676
ECK1106-COBB	0.194944	-2.20916	-1.54129	-0.262748	-0.834505	-2.48669	-2.8435	-1.90842	-2.4251	-2.1762	1.50159	1.24109	1.65485	1.65621	-0.398359	-0.561899	-0.387418	0.168046	-5.30577	0.706168	1.67058	0.251032	-0.741321	0.462374	0.748341	1.66284	-0.171826	0.422755	0.243781	0.690061	-0.819928	-0.075594	-1.12892	-2.93065	-1.50697	-3.57451	0.533644	-0.003194	0.951606	-0.070639	-1.13456	-0.174116	2.03173	0.811129	-2.27023	-0.980965	-0.040968	-1.71157	-0.034429
ECK0891-YCAN	0.741995	-1.05224	-0.62367	-0.495592	-0.293258	-1.93779	-1.88049	-0.568538	-0.799292	-0.943435	-0.212294	0.429327	0.73885	0.976054	-0.527425	-0.02023	-0.889504	-0.908204	1.33727	0.494138	0.736727	-1.20964	-0.327787	-0.088762	-0.398515	0.135452	-0.460244	0.129089	0.374994	-0.62958	-0.515564	-1.31507	0.768605	0.785372	1.30053	0.83431	0.974714	0.127245	1.32151	-1.16893	-0.535068		0.910697	0.935104	-1.45615	-1.14565	-0.893579	-1.03211	0.454786
ECK2756-YGCB	0.50772	-1.58133	-0.989312	-0.030595	0.340726	-1.35503	-1.12959	-0.322218	-0.172708	0.198583	-0.076771	1.04636	0.445265	0.377724	-0.71836	-0.433695	-1.74869	0.120987	0.373303	-0.48716	-0.12877	-0.304412	0.207742	-0.141276	-0.005764	-0.261991	-0.021224	0.160335	0.44629	0.402769	-0.845529	-0.436843	1.22713	-0.29484	0.745406	0.104591	0.887063	-1.1368	-0.158435	0.082261	-0.711054	-0.141849	0.242391	-0.213273	-1.15328	0.528506	0.284184	-1.36152	-0.38413
ECK4043-QOR	1.11173	-0.338861	-0.060058	1.69106	1.58262	-1.09493	-1.70378	-0.752129	-1.71991	-1.65648	-0.863569	-1.29708	-0.445443	-0.190796	2.21773	2.18522	2.47452	2.57142	-0.137402	0.129329	-0.351828	-0.551736	-0.172941	0.707523	-2.59621	-2.82977	-1.60285	-1.36707	0.26385	-0.949218	0.527368	-0.840856	0.669251	-1.24252	-1.30981	-1.55129	0.606978	-1.29453	0.425727	0.024697	0.679512	1.03603	-0.15244	-0.080705	0.613562	0.228643	0.267458	-0.239577	-0.060236
ECK0082-MRAZ	1.29481	-1.74535	-0.219726	-1.57648	-0.93598	-1.27538	0.875992	0.238351	0.312069	1.08253	0.041597	0.97605	2.05652	1.01349	-1.0459	-0.215801	-2.02615	-0.606634	0.008375	0.937237	-0.814231	0.723478	0.04683	0.647272	-0.367267	-1.13049	-0.887756	-1.3477	-0.542756	0.249314	1.60851	-0.80905	1.07296	-1.6923	-0.474613	-1.2619	0.081244	-0.645876	0.273832	-0.722042	-0.526644	-1.05317	-0.244083	-0.48906	-1.88858	0.533524	0.151035	-0.631236	0.691344
ECK1279-YCIT	1.02928	0.636534	0.314634	-1.16726	-1.30222	-1.24832	-1.86049	-1.14623	-1.69098	-1.41534	0.479456	-0.422096	1.16768	-0.54501	0.10714	-0.81766	0.224373	0.143409	-1.19525	-0.970803	-0.798734	1.29254	1.31271	0.804296	-0.228612	0.101486	-0.27451	-1.34573	-0.191344	-0.91282	0.570625	-1.16261	0.583315	-1.58973	-1.14586	-1.13074	-1.28822	-1.07288	-1.18066	-0.282594	-0.628303	0.825485	-0.226098	0.033372	0.551507	0.40416	-0.39124	0.408402	-0.556264
ECK2828-YGDQ	0.77068	0.778368	0.535815	0.101421	-0.433416	0.792156	-0.830061	-0.423527	-1.41541	-0.070386	0.13335	-0.406845	0.847036	-0.366865	-1.3808	-0.880734	-1.5904	-0.809434	-0.96894	3.74442	0.084079	1.16792	-0.000234	0.719991	0.342796	-0.646872	-0.168576	-0.295783	-1.17628	-1.50263	-2.13863	-0.509084	0.553286	-1.61458	-1.67334	-1.63227	-1.35812	-1.63406	-0.715636	0.693433	0.625499	0.573732	0.195539	0.118714	0.590016	1.60959	0.418552	-0.565337	-0.336292
ECK1652-SODB	0.885396	0.869693	-0.136398	1.15418	-0.543837	0.115427	-0.722189	-0.901121	-0.296177	-0.104437	-0.004579	-1.57487	0.588392	-0.996487	0.694749	1.54694	1.36733	1.5392	-1.55176	-0.701173	-1.86763	0.823676	1.15327	0.88264	0.146495	-0.00259	-1.14106	-0.2133	-0.521387	-1.34964	0.364376	-0.772561	-0.015937	-1.88577	-0.559748	0.081963	-1.24203	-1.15288	0.813171	-0.974354	-0.010353	0.581135	0.152693	-0.130816	0.336985	0.578254	0.526529	0.49507	0.543284
ECK0407-NRDR	0.621847	0.097268	2.76747	-0.827099	-2.11469	-0.64666	-0.217389	-0.269679	-0.367971	-0.391599	0.788338	-0.96931	0.822257	0.115387	-0.971334	-1.54962	-2.69638	-0.786451	-0.745466	3.22023	1.09098	1.45137	0.916092	1.29835	-0.449255	0.073741	0.047885	-0.506952	0.266026	0.963389	0.251675	0.894536	0.016823	1.25796	2.29779	3.16902	-0.166951	1.36589	1.43467	1.28464	-0.382314	-0.426167	1.08747	0.953043	-0.175173	0.252057	-0.197386	-0.168209	0.881223
ECK1508-LSRD	1.24899	1.53062	1.68945	0.742863	0.926946	1.3607	-1.06906	-0.858417	-0.515525	-0.704367	-1.76941	-2.6544	-2.5092	-3.28694	0.276872	0.580543	-0.320545	-0.000186	-0.26913	3.53456	0.182912	-0.501091	0.443771	0.326647	-0.445621	-1.12098	0.169568	-0.705132	-0.159206	-2.40663	0.159642	-2.49686	-0.371503	-1.46131	-1.52734	-1.08738	1.00572	0.064552	0.2176	1.09357	1.19865	1.64336	0.311765	0.963025	0.332895	0.654764	0.493214	0.895705	0.323557
ECK1690-YDIB	0.318444	0.986766	0.064023	0.595579	0.099307	0.626315	-0.546866	-0.203243	-0.934486	-0.494347	0.029863	-0.721137	0.152351	-0.509266	-0.636834	-0.328301	-0.300147	-0.372543	-0.188048	-0.402087	-0.644436	1.20254	0.423071	1.31607	-1.17167	-1.63565	-1.45858	-1.02215	-0.621784	-0.597225	0.278572	-0.044586	0.439187	-0.502728	-0.189313	0.053498	-0.424849	-0.035167	1.14287	0.019548	0.003057	-0.716314	0.273394	0.592376	-1.12724	-0.329364	-0.076306	0.199466	1.5888
ECK2576-EAMB	0.91895	1.77095	1.52277	0.38478	-0.794944	0.645575	-1.46716	-1.00352	-1.0215	-0.822932	0.610878	-0.593156	0.447961	-0.017515	-0.801353	-1.17322	-0.690592	-0.212836	-1.11986	0.395555	0.591323	0.027705	-0.90911	-0.455785	-0.162392	-0.131453	-0.404157	0.331127	-1.62911	-1.65277	0.201574	-1.10831	-0.620309	0.209823	-0.04554	0.203806	-0.579246	-0.112105	-0.660104	0.704763	1.56521	-0.310516	0.810685	0.567205	0.376058	0.458485	0.047119	0.74533	0.840491
ECK1591-YNFM	0.796672	2.18595	1.19487	0.794307	1.06808	3.32477	-0.057445	-0.043495	-0.046365	-0.118968	-1.34031	-1.49784	-1.34435	-1.56201	-0.156488	-0.078174	-0.636386	0.618891	-0.852864	3.15302	-0.598914	-1.41169	-1.03536	-1.1446	0.829477	-0.271555	0.683408	-0.207162	-1.0156	-2.05068	0.716208	-1.95413	-1.31477	-0.935254	-0.985434	-1.07624	0.301342	-0.071222	0.066431	1.04882	1.30579	1.32997	0.449292	0.537263	0.419858	0.53017	0.697734	0.451074	0.62718
ECK1263-RLUB	-1.59449	-1.23692	-0.054936	-0.132155	-0.372647	-0.17775	1.49604	1.63205	2.08191	1.99309	0.32114	0.444186	0.403446	0.558991	-0.853089	-1.25713	-2.86838	-0.943022	1.51272	-0.399019	-0.204989	1.30768	1.12358	1.27271	0.823015	0.267791	1.52809	0.040254	1.27128	1.36519	0.783898	1.13185	-1.05785	0.081152	-0.348426	-0.14706	-0.515537	-0.189692	-0.16042	-0.369949	-1.10553	-1.78665	0.200359	-0.276175	0.881539	-1.12745	-1.44713	0.544277	-1.18361
ECK0278-YAGM	0.203135	1.01476	0.561045	-0.087827	-0.780386	2.025	0.455738	0.030597	0.491357	0.795132	-1.00185	-0.748267	-1.66851	-1.20864	-0.672967	-0.866168	-0.914518	-0.484132	0.169507	1.99144	0.499202	-0.369132	-0.436933	-0.449617	-0.228266	-0.042824	-0.003532	-0.261949	-0.232845	-0.571276	0.652604	0.621384	-1.55285	-0.086789	-0.705096	-0.434009	0.344046	-0.31527	-0.200285	0.208786	0.376079	0.579065	0.036536	0.650976	0.200027	0.258997	0.335057	0.695558	0.055032
ECK0590-ENTH	0.720113	1.68378	1.47819	0.704123	2.02113	2.94749	-1.75422	-1.52163	-2.21528	-1.11746	0.718981	0.618908	0.960869	0.518602	-0.84556	-0.666532	-1.25455	-0.697725	0.445517	-1.01641	-0.990304	-1.513	-0.531196	-1.19266	0.203489	0.586476	0.479564	1.3187	-2.02406	-0.367379	0.217158	-0.634847	-1.11042	-1.0834	-1.01921	0.241057	-1.02094	0.002166	2.12418	-0.751251	-0.599138	0.318362	-1.17077	-0.853561	-0.275586	0.931706	-0.045073	0.181913	0.985328
ECK1050-MDTH	0.459292	0.545017	-0.362693	0.445523	0.732009	0.555322	0.031849	0.275952	-0.633681	0.352126	-0.223041	1.1008	0.597511	1.15342	-1.38904	-0.864795	-1.85605	-1.55437	-0.64045	-0.60577	-0.660342	0.374753	-0.60307	0.552312	-1.16833	-1.19793	0.293034	-1.14956	0.338883	-0.075772	0.619264	-0.123029	-0.440603	0.145305	-0.287879	0.122907	-0.879952	-0.316789	0.213772	-0.33222	-0.291331	0.631422	-0.629511	-0.836371	-1.58912	-0.787713	-0.521076	-1.33754	-0.185727
ECK0503	0.310862	1.24508	0.850915	2.27942	2.05956	3.28777	-0.094801	-0.189059	-0.588667	-0.59223	-0.069536	0.653747	0.127895	0.007673	0.261801	0.344568	-0.515435	-0.005465	-0.593764	0.565985	-0.758364	-0.792394	-1.21639	-0.804717	-0.083827	-0.073348	0.486576	0.065696	-0.944074	-0.669278	1.11357	0.034375	-2.78547	-0.341101	-0.635373	0.225517	0.114792	0.09458	1.16023	-1.54883	0.296365	1.47707	0.372622	0.711099	1.0001	-0.746968	0	0.703279	1.14274
ECK2025-WBBL'	-0.511072	0.012669	-0.203502	-0.437505	0.161837	-0.844522	0.706357	1.18055	0.881215	1.1428	-0.419424	0.357771	-0.52654	0.003402	0.7762	0.307909	0.258084	0.299943	-0.643792	0.502463	0.496364	0.450484	-0.901395	0.449384	0.042744	-0.218067	0.181428	-0.394824	0.830393	0.144746	0.146368	0.075786	0.486946	0.049631	-0.244396	-0.072386	-0.180426	0.471625	-0.399662	0.143901	-0.177049	-0.539949	-0.992083	-1.00555	0.111283	-0.926665	-0.856506	1.13348	-0.744107
ECK1768-YDJF	0.672196	0.465876	-0.288086	1.2696	1.37316	1.9565	0.321719	-0.425357	-0.242604	-0.673934	0.245143	0.990213	0.640978	0.443945	1.93845	1.81968	2.41994	2.35396	-1.26182	-0.061633	0.778177	0.508062	-0.992028	-0.014842	-1.29848	-1.60798	-1.37083	-1.5521	-1.0476	-0.01589	0.862997	-0.90282	-0.193761	0.139922	-1.26278	-0.442584	-1.00571	0.505952	0.331707	0.447707	0.599287	1.3487	-0.666909	-1.37666	1.13128	-0.000981	-1.25845	0.696321	-0.240882
ECK0653-MIAB	-0.266767	-0.879227	0.059967	0.706245	2.24246	3.42901	-0.523831	-0.942657	-1.10946	-1.90705	0.472036	0.539607	-0.040469	0.252094	1.98116	1.41489	3.27073	3.12595	0.871228	-1.21255	-2.46733	-0.760079	-2.50813	-2.88534	1.17065	0.634575	1.33493	1.17162	-2.12374	-0.761863	0.768783	-1.41643	-0.417274	-0.348874	-2.02432	-0.741719	-1.93008	-2.66362	0.066878	-1.8898	-1.36162	0.947849	-3.13733	-2.80401	-0.463422	-0.89516	-0.249944	0.21757	0.812658
ECK1985-ERFK	-0.607781	0.261434	-0.740734	1.42838	1.45747	-0.002238	0.635097	0.097778	-0.076979	-0.097251	0.263216	1.08396	-0.441008	0.231755	-0.248738	0.687142	-1.09856	-0.671945	-1.50071	-0.851102	-1.46832	-1.50486	-1.5846	-0.884566	-0.584789	-1.19064	0.101291	-1.19884	0.251876	-0.526028	-0.355255	0.174259	0.695899	1.42984	0.719908	0.517882	-0.458015	-0.928007	1.6196	-1.35633	-0.017944	0.630899	0.431611	0.459724	-0.837321	-0.408913	-0.585181	1.01382	2.22005
ECK1275-YCIM	0.720311	-0.308441	-1.34987	-0.024019	-2.08761	-1.69255	1.64776	1.62777	0.918351	1.14919	-1.27363	-0.233074	-1.28727	-0.892842	-1.73005	-2.70406	-2.15635	-2.39226	-1.97957	0.400055	0.165733	0.969957	0.69468	1.33781	-0.888892	-1.00642	1.80885	-1.94892	1.01429	-0.826013	-0.915585	-0.485934	0.931394	0.608087	0.269676	-1.00678	-0.278926	0.456494	0.112817	-0.13846	-0.867953	-3.32992	1.1248	1.17592	-1.72278	-6.63926	-7.01378	-4.32981	-1.36031
ECK1043-YCEO	0.313674	0.261047	-0.204196	2.32103	1.24619	1.87928	-1.32873	-0.626354	-0.26843	-0.576091	0.783091	-1.9924	-2.1357	-2.16874	-0.440292	0.992729	-0.570989	-0.212239	-0.730483	2.63916	1.38034	0.249786	0.258791	0.796893	-0.01216	0.155124	-0.704835	0.978077	-0.33133	-0.24063	-0.409737	0.016307	-1.78647	-0.165027	-2.64889	-2.00021	-0.126789	-0.949156	-0.2825	0.712053	2.09316	1.31294	0.199844	0.320515	0.997983	0.338013	1.98429	1.72185	2.07451
ECK2225-YFAL	0.67974	0.654622	-0.483622	-1.07524	-0.169052	0.446814	0.666449	1.44691	1.456	1.08286	-2.1148	1.16869	0.372923	0.883934	-0.593024	-0.701877	-1.2331	-0.098874	0.225766	0.001911	0.735097	0.981151	-0.371923	-0.059177	0.809096	0.46447	1.31808	1.21712	0.385652	0.737021	0.420723	0.527117	0.562027	-0.071378	0.32179	-0.775765	-0.590431	-1.25966	-2.89357	0.958469	-0.162245	-0.476146	-0.015495	-0.357791	0.873889	-0.804662	1.14928	-0.043153	-1.88521
ECK0856-YBJP	-0.716965	-0.721153	-0.986612	1.14468	0.418083	0.643353	0.958315	0.117933	0.653381	0.551586	0.808097	0.185208	-0.344673	0.65543	1.39447	1.40788	1.3289	1.71322	-1.06378	0.944431	0.205759	-0.555914	-0.709782	0.281468	-0.886901	-0.982037	-1.0521	-1.21812	-0.551159	-0.436534	-0.141963	0.078841	1.26707	-0.386937	0.161876	0.81564	-0.613333	0.887002	1.15552	-2.22399	-2.88935	-1.84347	-0.000724	-0.09883	-0.434861	-0.242986	-0.165058	1.07963	1.00646
ECK1339-YDAN	0.500602	0.340888	-0.233636	1.29242	1.16095	2.84421	-1.32461	-1.24664	-0.843145	-0.653956	-1.57391	-0.767424	-0.910058	-2.03302	3.35525	2.70485	3.73371	3.48604	-1.86742	-1.10836	-1.30266	1.27355	0.012134	0.756737	-1.70922	-2.36806	-0.646147	-2.45288	-2.37429	0.000318	-0.726407	-0.193546	0.880215	-0.449652	-1.35185	-0.644956	1.01662	-1.00496	-0.180793	-0.381415	0.51551	0.509337	-0.004877	-0.591083	-2.15116	0.596508	0.857729	-0.274829	1.38032
ECK1152-YMGA	-0.613659	-0.196516	-0.287883	-0.623958	0.993693	0.492806	-0.641186	-0.507655	-0.795009	0.224816	1.28293	1.0582	2.88197	1.29442	0.698785	1.2901	1.30017	0.864004	0.778465	3.85259	1.16448	-0.908943	-1.12866	-1.29062	-0.816935	-0.927548	-0.241521	0.374305	-0.504437	-0.896465	-1.27423	-0.175633	-0.381005	0.283716	-0.224515	0.140365	-1.43012	-0.779833	0.028048	-1.18763	-0.714825	-0.263132	0.317794	0.201222	-1.47045	-0.945031	-1.71404	-1.40392	1.82618
ECK2292-YFCC	-0.0906	-0.039548	0.101567	-0.603756	-1.14595	0.055344	-0.839287	0.132725	0.114635	0.910121	0.063663	0.959538	-0.097761	0.409028	-0.333826	0.191796	-0.096864	0.366232	-0.234992	-0.468974	0.818151	-0.797442	1.01615	3.08452	-0.348683	-1.40176	-0.278038	-0.648021	-1.31928	-0.02481	0.82731	-0.210586	0.785701	0.583164	0.876754	0.275835	0.479876	-0.554435	-0.354141	0.166312	0.428153	0.543812	-0.175153	-0.131361	0.608751	0.003896	-0.04959	0.5956	-0.15518
ECK2039-WCAK	-0.210903	-0.85453	0.490023	-1.05603	-1.65892	-1.26244	1.45216	1.94966	1.53194	1.8936	-0.39377	-3.08418	-1.97676	-2.3314	-0.405446	-0.655606	-1.60521	-1.5595	-0.340093	0.079887	0.349854	2.02999	0.129964	1.39674	0.906237	0.412436	1.40176	0.54302	1.27138	0.001942	-0.665653	0.91354	1.45787	0.952515	1.35009	-0.073249	1.6098	1.73925	-0.32352	0.349742	-1.481	-0.759253	0.088032	-0.167538	0.251995	-1.63137	-1.08077	-0.274233	-1.82642
ECK1436-YDCU	-0.150442	-0.539931	0.576526	0.828294	-0.984018	0.626424	-0.809775	-0.500038	-1.25438	-1.40769	0.410126	0.6786	0.854259	0.478185	-0.511505	-0.275797	-0.867433	-0.777916	0.888986	0.035003	-0.602191	-1.05705	-1.43351	0.187206	-2.41231	-2.41127	-2.15325	-1.42616	-1.46925	-0.592382	-0.506635	-0.575494	0.371637	0.109521	0.696819	0.22912	-0.834974	0.212397	0.62223	-1.51151	-1.72607	-0.363478	-0.725583	-0.742679	-0.916512	0.352422	-0.747964	-0.968875	1.03048
ECK2385-YFEO	-0.258178	-0.796093	0.531389	0.392906	-1.34001	0.469321	-0.404173	-0.629067	-0.413702	-1.77817	0.305251	1.75263	1.92745	1.47356	0.237702	-0.409501	-0.471642	0.05162	-0.579191	2.88548	-0.421352	-0.00169	0.894032	0.021338	-0.051587	-0.47913	-0.167668	-0.025239	-2.08721	-1.60102	0.261006	-1.73626	0.060255	1.42565	0.481304	-0.618249	1.60685	-0.242774	0.075788	1.43027	0.839877	0.751096	0.005899	-0.667048	0.10793	0.57156	-0.782654	-1.31955	-0.694429
ECK1656-YDHC	-0.664967	-0.302813	-0.792332	0.128313	-0.913806	-0.752083	0.13643	-0.451502	0.251921	-0.054044	1.09343	1.65364	1.57466	1.82509	0.05523	0.389945	0.511576	-0.107406	1.78427	0.569065	0.373817	-0.603339	-0.566531	-0.118165	-0.686516	-0.154167	0.253694	-0.452168	-0.680329	-1.0269	0.986848	-1.2021	-1.02124	-0.576325	-0.154548	0.515748	1.11872	0.165275	0.769941	0.293493	1.82444	1.49439	0.356129	-0.1242	-0.096539	1.51316	1.22551	0.023199	0.646261
ECK1464-YDDJ	-0.939847	-0.916905	-1.39162	1.85119	0.081702	1.12059	-1.14994	-1.56794	-1.29188	-0.971129	1.68631	-0.983535	1.86715	0.161938	0.934763	1.54857	1.83513	0.534566	1.08965	0.510401	-0.046632	-1.02242	-0.578657	1.68115	-2.11075	-1.06201	-0.561288	-1.03454	-2.63436	-2.6872	-0.522793	-2.63151	-1.17442	-1.90807	-0.984272	0.270527	0.567682	-0.367804	0.541625	0.285002	1.02779	-0.135843	1.85831	1.51364	-0.609649	0.286577	-1.42409	-0.586139	1.21964
ECK2531-YFHR	-1.47259	-0.603302	-0.977945	0.693733	-0.691656	-2.515	-0.670664	-0.424611	-0.928801	-1.15874	0.572418	2.09698	2.5341	1.69874	-1.7668	-0.817684	-0.034846	-0.693198	2.42458	-0.472572	0.72693	-0.175309	-0.988807	0.466501	0.275129	0.444803	-0.377672	0.869983	-1.04866	-0.847603	-0.668392	-1.45309	-1.94213	-1.27758	-0.24872	-0.639771	1.00522	1.33688	1.01357	-0.409373	0.050834	-0.197898	0.045693	-0.18178	0.974915	0.615346	-0.16739	-0.137148	0.261775
ECK1725-YNIC	-1.2381	0.135874	-1.34353	-1.42234	-0.719411	-0.514802	0.505966	0.203437	-0.394873	-0.450776	-0.357309	1.24416	1.73299	1.87998	-0.140935	0.606929	1.29582	-0.543233	0.58977	-0.551037	1.85719	0.641987	2.29464	1.23712	0.971819	0.988908	0.794724	0.83855	1.0687	1.05882	1.11626	0.307502	-1.3643	-1.22824	-0.861948	-1.07523	0.709954	1.48715	0.430848	0.082636	0.444543	1.29876	0.334232	-0.41932	1.05962	0.566452	1.32639	0.193289	0.000442
ECK1751-YNJA	-1.59523	0.321001	-0.145547	1.29185	-1.60108	0.716288	-2.4603	-1.56794	-1.48719	-2.67516	1.16697	0.36882		1.3249	0.395963	0.370727	1.78823	-0.052365	-0.622951	1.17255	1.77092	-0.534652	0.533345	0.66101	0.399406	1.89119	0.644383	0.820581	-0.326165	-0.564158	-1.096	-1.121	-2.20343	-1.64419	-2.54782	-2.45626	-0.953891	-0.968298	-0.131038	-0.833704	1.26233	1.08114	1.82062	1.88131	0.285097	0.360958	0.178888	-1.3113	1.42547
ECK1176-YCGB	-0.570432	-0.016939	-0.467741	0.563604	1.68945	0.608458	-0.857149	-1.49846	-2.00564	-1.78418	0.463814	0.43329	1.33769	1.02359	0.479778	1.02751	1.94785	0.085614	2.04776	1.11997	1.59765	-2.64476	-0.834744	-1.38378	0.376622	0.48117	-0.052419	0.408587	-2.6698	-0.769474	-0.443092	-1.28299	1.87583	2.10066	1.70526	1.45303	0.216292	-0.556445	0.547102	-0.282869	-0.305694	-4.29409	0.636772	-0.190654	-1.40728	-1.44539	-0.405266	-3.01958	1.60523
ECK1854-YEBK	-0.520461	-1.06359	-0.432091	0.719594	2.74723	0.448147	0.293959	-1.12671	-0.447415	0.312001	0.233722	-1.10165	1.01504	-1.04928	0.451712	-0.10629	1.60601	0.503837	-0.904823	2.41981	1.10593	-1.0092	0.878429	0.166435	-0.088467	-0.955399	-0.439483	0.160386	-0.864623	0.064176	0.851077	-0.803647	0.049288	0.50124	1.73426	0.681137	-0.189154	-0.126195	-0.607585	-0.43143	-1.83855	0.029054	0.088968	-0.79301	0.177159	-0.108253	0.298493	0.971338	0.990646
ECK2092-YEGU	-0.010728	-2.34295	-0.619456	0.803561	1.40021	-1.36107	-0.296045	0.0095	0.584869	1.01019	-0.314777	0.04044	0.36625	0.406657	0.090589	0.62853	0.903963	0.333434	1.26881	0.988829	0.650845	-1.25589	-0.453729	-0.063205	-1.00692	-0.996611	-0.773278	0.044664	0.347164	0.525706	-1.11698	-0.297258	-0.059582	0.634999	0.948367	0.787953	0.843753	0.025567	-0.067417	-0.995943	-0.618516	-0.550681	0.025592	-0.051263	-0.724597	-0.2797	0.230522	-0.664611	0.038642
ECK1318-YCJF	-0.195173	-1.31715	-0.580627	1.81901	1.38382	-0.81507	-0.233525	0.000179	0.341411	0.076272	0.781455	-1.43214	-1.28836	-1.18113	1.82902	2.16645	2.36107	2.17903	0.343691	0.436098	1.75842	-0.409019	1.32147	0.827746	0.667921	1.67535	0.381443	0.781926	0.416304	-0.62739	-0.459941	-0.184608	1.51718	-2.04337	-2.28736	-2.0155	0.188799	-1.198	-0.342183	-0.095492	0.594627	0.604614	0.947531	0.388896	-0.013149	-0.039287	0.034171	-0.639872	0.112289
ECK2129-YOHD	1.80533	0.082578	0.599842	1.25142	0.434328	1.10105	-0.514849	0.046529	-0.253095	0.131117	-0.226207	-1.8006	0.815131	0.022808	-0.547532	0.331659	-0.255865	-0.553475	0.114317	-1.08914	0.612073	0.911405	-0.52807	1.99317	-2.02037	-1.32649	-1.25301	-1.5362	0.393768	-1.16754	-1.2056	-0.270008	0.978715	0.136083	0.265775	-0.112837	0.093997	0.488801	1.133	-0.132736	-0.086381	0.218468	-0.080027	0.369115	0.14431	0.759862	-0.173912	-0.307973	1.37475
ECK1723-YNIA	0.783517	0	1.10001	0.273148	-0.212084	1.44359	-2.09623	-1.23834	-2.09338	-1.90909	0.236714	0.027959	0.421324	0.319605	0.174016	0.896782	-0.429595	0.007088	0.07605	0.156644	-1.35099	-0.48525	-0.796735	-0.633351	-0.612582	-0.294456	-0.639696	0.227598	-0.632395	-0.425838	-1.17779	-1.25054	-0.550395	-1.59895	-1.96214	0.0201	-0.86128	0.705377	0.684137	0.043103	-0.160583	-0.00278	-0.391565	-1.61789	-0.884843	0.882874	0.104867	-0.18983	0.961021
ECK2819-PPDC	1.4921	2.25264	2.07183	-0.545007	-1.13945	1.67125	-1.2874	0.82846	-0.704828	-0.539743	-1.3586	-1.26086	-1.55543	-1.52006	0.988398	1.34009	1.05548	1.42418	-0.708045	0.769857	-0.890438	-0.145055	0.442424	0.08653	-0.146862	-0.420169	0.094531	-1.25472	0.081679	-0.470275	0.949939	-0.08181	-0.049043	0.755337	-0.573523	0.592394	0.90102	0.975158	0.229298	0.318094	0.05831	1.50096	0.043391	0.149613	1.06845	0.861471	-0.036843	1.79224	0.17016
ECK0698-YBGH	1.29746	0.445913	1.3679	-0.274611	-0.826153	1.33813	-0.524689	-1.13484	-0.497575	0.299841	2.12773	-1.06875	0.796808	0.155771	0.626267	1.13082	1.8511	1.52905	0.540602	0.832396	-0.050948	0.69288	1.32294	0.601943	-0.748172	0.741029	-0.456347	0.076668	-0.676583	-2.66059	-0.645277	-1.42548	-1.33965	-0.631667	-0.221185	1.22327	-1.03875	-1.13775	0.577243	0.577402	0.377304	0.841495	1.84356	1.6988	-0.400878	0.259488	0.455366	0.291434	1.77534
ECK2242-YFAY	0.413032	1.80886	1.22616	0.101249	-0.602605	0.363417	1.21846	1.49842	1.71488	1.23976	-1.32073	-0.260623	-0.914763	-0.554858	-0.067009	-0.126314	-0.984421	0.429245	-0.938561	-0.852341	0.165655	0.368954	-0.126012	0.429619	0.478287	0.115253	0.816769	0.013294	0.108325	0.244741	1.70181	2.18341	-1.284	0.819598	-0.212523	-0.370488	0.739957	-0.6666	-0.678184	0.657681	-0.121708	0.472182	-0.656606	-0.380203	0.94459	-0.258477	-0.198102	0.494629	-0.57216
ECK2181-YEJL	0.404838	0.257729	1.50116	-1.1168	-0.828411	1.929	0.040124	1.25667	0.489338	0.46645	-0.908084	-0.539984	-0.794809	-0.696026	1.08386	0.905702	1.43375	1.47739	-0.138677	1.19468	-0.787592	-0.885289	-1.00301	-1.54407	0.188018	-0.243308	0.49684	-0.77557	-0.326381	-1.30619	-0.295216	0.266501	0.720721	-0.750404	-0.327927	-1.77969	-0.821064	-2.93124	-0.717509	0.815655	0.099959	0.123401	0.348017	0.5523	0.325901	0.472761	1.00321	-0.014037	-0.251933
ECK1366-LOMR'	-0.502878	0.563531	0.221102	0.073499	-0.123507	0.38523	0.996082	-0.122852	0.545206	0.436214	0.653455	0.605239	-0.84799	-0.173226	-0.477093	-0.86445	-0.151958	-0.555486	-0.336673	1.14623	0.083583	-0.781959	0.018492	-1.63259	-0.197172	-0.635848	0.352419	-0.767933	-0.822443	-1.08969	-1.03434	0.758433	-0.722837	0.780248	0.806413	2.03865	-0.321224	0.817532	0.934144	-1.41428	-0.662042	-0.782826	-0.725059	-0.358393	-1.34932	-0.37967	-0.328197	0.215831	1.22036
ECK1704-YDIU	-0.40784	1.01591	-0.004928	0.261315	0.17963	1.89523	1.08617	0.343844	1.24647	0.904774	-0.575317	-0.403534	-0.464458	0.184575	-0.267612	-0.853961	-0.46096	0.249896	-0.110004	0.042243	-1.34348	0.100754	-0.931138	-1.50042	-0.738763	-0.198085	0.686101	-0.021377	-0.346809	-0.309364	1.17263	2.39815	-1.14727	0.373303	0.667993	-0.04512	-0.415669	0.537731	0.954323	-1.43222	-1.60515	0.00554	-0.065028	-0.50562	-0.383719	-1.11823	-0.368307	-0.049424	0.555875
ECK2535-HCAE	-1.288	0.517814	0.451351	0.326477	-0.507197	0.624117	0.740857	1.04785	1.16996	0.522609	-0.586902	0.444546	-0.171389	0.723677	-1.13433	-1.23666	-0.372061	-0.642826	0.337662	-0.039266	-0.329247	-0.211126	-0.277049	-1.85512	-0.253355	-0.58937	0.393749	-0.774763	-0.488874	0.704746	0.747711	1.24	0.134493	0.878747	0.448091	-0.400805	0.300804	1.27402	-0.333807	0.803394	0.137332	-0.879015	-0.052969	-0.842913	-1.27381	-1.99599	-1.54361	-0.450996	0.737862
ECK0191-YAEJ	-0.477694	-0.373551	1.02621	-0.807964	1.1536	2.61187	0.569536	0.731162	0.412368	-0.018938	-0.806904	-0.297219	-1.33347	-1.51449	-0.646032	-0.479666	-0.41984	-0.490977	0.506753	0.138168	-0.243009	-1.56431	0.272899	-1.47391	-0.233223	0.449485	0.247619	-0.040663	-0.057486	-1.82979	-0.821058	0.034396	-0.204143	-0.038382	1.71145	2.0868	0.184698	-0.070106	0.190313	0.115671	-0.03503	0.083727	-0.872568	-0.642992	1.57693	1.49185	1.31244	1.19549	-0.677872
ECK0129-YADE	-0.404205	0.800767	1.21913	0.646301	2.34379	2.41651	-0.408415	-0.165735	0.275074	-0.666928	0.598796	-1.12636	-0.23761	-0.803491	0.336153	0.503446	-0.297914	0.034296	-0.397726	1.25855	0.668641	-1.24421	-0.839515	-0.036474	1.47994	2.19578	0.103726	2.16087	-0.176187	-1.07011	-0.77136	0.743989	-2.0776	-0.774628	-1.76266	-2.05152	0.998705	0.059653	-0.795271	0.537324	1.6179	0.824045	0.309186	0.618981	-0.222692	0.825096	0.212956	1.11768	0.172644
ECK0318-YAHF	1.55441	0.639599	1.40381	-0.541116	1.13889	0.799032	-0.89097	-1.02013	-1.03187	-1.63052	1.16432	0.093962	-0.040284	0.384906	-1.51611	-1.25232	-2.2556	-0.480505	-0.277156	0.953864	1.07959	-0.069565	0.319398	-0.840672	-0.138279	0.583605	-0.843091	0.879771	-1.25755	-1.14411	-0.52524	1.072	-0.724081	0.52416	-1.62731	-1.619	0.366331	0.018752	-0.69982	1.30209	0.800013	-0.189397	-0.398352	-0.074426	0.797043	-0.160352	-0.790259	0.585861	-0.271964
ECK0121-YACC	-0.106526	0.709129	-0.676521	-0.323191	0.605806	2.23339	0.468213	0.663723	0.836147	0.339399	0.423581	0.114884	-0.501242	0.498578	1.21129	0.97162	0.455978	0.14446	-0.911241	-0.736793	-0.039116	-0.403848	-2.19795	-1.84227	-0.273058	-0.840622	-0.664236	-0.785129	-2.46864	-1.29316	0.265188	-0.567023	0.08149	-0.421083	-1.37724	-1.37181	-1.1036	-1.57348	-0.403192	-0.248083	0.671463	0.400207	1.06588	0.656971	-0.069129	-0.196273	0.661736	-0.317119	0.614092
ECK0438-QUEC	-0.108129	-0.455875	-0.331691	0.173139	-0.189459	-0.525765	0.747028	0.837827	0.343664	0.311015	-1.03668	0.4482	0.290333	0.64307	0.049807	-0.122949	-0.502595	-0.582351	0.525316	0.112843	0.622773	-0.280915	-0.918451	-0.797253	0.438164	0.05536	-0.147827	0.283877	-0.820411	-0.876954	0.418257	0.114763	-0.817785	0.120423	0.238021	-0.536903	0.422727	0.307105	-1.31913	-0.103085	-0.367675	-0.402309	1.25593	1.34642	-0.198196	-1.05328	-0.207776	-0.263579	-0.670429
ECK0838-YBJL	-1.27558	-1.6352	-0.887088	-0.049897	2.02278	-0.368631	0.677398	0.248984	-0.382219	0.009783	-0.256652	0.949989	0.951046	0.901141	0.471796	-0.574559	0.325813	-0.396593	1.04314	0.131233	1.09129	0.039654	-0.08515	0.483853	0.318106	0.942749	0.086731	1.14271	-0.245132	-1.12322	0.508168	-0.301967	-0.393282	1.23146	0.648294	0.406692	-0.558524	0.184908	-2.62641	0.962217	0.904823	1.23133	0.917227	0.146102	0.062906	-0.832822	-0.007555	-0.068019	-1.41406
ECK0539-NINE	-0.775169	-1.57174	-1.9469	0.473184	-0.104258	0.104103	1.55743	1.8338	1.60935	1.06817	-0.404052	0.358996	-0.56556	0.321211	-8.36939	-8.77386	-2.67473	-4.65078	1.23951	-7.01769	1.3474	1.9344	0.360775	0.528689	0.89069	0.620129	3.08248	-0.658256	1.02236	0.477978	0.783286	1.78287	-1.12495	0.713426	1.15841	-0.027322	1.70403	0.666419	-1.56876	0.914353	-0.481963	-2.60159	1.41267	1.16377	-0.800701	-1.89586	-0.89896	-0.212113	-4.96435
ECK0213-YAFS	1.19715	1.07543	-0.278737	0.648471	0.472842	0.808518	1.27411	1.75375	1.71994	0.338708	-1.77528	0.283344	-1.75342	-0.04065	-0.780313	0.075209	0.025101	-0.61092	0.174226	-0.32391	-0.733706	0.013073	1.11941	-0.394089	0.559192	0.904156	0.603183	0.831323	1.98407	0.295474	1.93578	1.20462	-0.013378	1.03192	0.297775	0.887332	1.14628	0.548709	0.00891	0.684037	-0.033742	0.806943	-0.836768	-1.18932	0.495588	-0.182627	0.252599	1.0424	-1.73186
ECK0952-YCCF	0.997349	0.973924	0.776386	0.203365	-1.83328	0.531166	-0.89356	-1.56996	-0.748132	-0.422285	-2.06315	-0.574399	0.065034	-0.322765	1.75477	2.58466	2.14404	1.76317	-0.04152	0.070081	0.234261	-1.09945	-1.15811	0.396458	-0.321609	-0.163491	-0.445108	-0.026528	-0.15901	-0.592028	-0.808804	0.738812	-1.07604	-0.129685	0.275682	-0.44753	0.807797	0.66728	1.47117	0.242567	0.214014	0.23422	-0.585718	0.13227	1.28121	0.298925	0.140976	0.86436	0.841179
ECK2139-YEIT	0.056733	0.219492	-0.096214	-0.124029	0.590134	0.701595	0.724174	1.03278	1.0278	0.342818	-1.97473	-1.31906	-1.46702	-0.910353	0.596354	-0.238024	0.605955	-0.264302	0.303482	-0.714829	-0.819324	-0.762252	-1.42307	-0.086294	-0.019814	-0.175605	-0.370266	-0.089452	-1.19796	0.407146	0.937468	0.964465	-0.070444	-1.84703	-1.49849	-1.96576	-0.875887	0.103192	-0.32042	0.16434	0.069936	0.642393	-0.593285	-0.467398	1.39305	0.769702	1.44384	0.476718	-0.737893
ECK0248-YKFH	0.893582	0.089191	0.136894	1.35677	0.976948	1.20521	0.050603	-0.162597	0.377747	0.15515	-1.96796	-1.97082	-1.00466	-0.903007	0.846364	0.931351	0.749844	0.370026	0.038119	1.25591	-1.53573	0.005923	-0.868138	-0.565541	0.112175	0.750155	0.162987	-0.093236	-0.102678	0.880822	0.675146	1.36374	0.084603	-0.888437	0.051378	-0.355131	0.821126	-0.824367	-0.882272	-0.536915	-0.512318	0.644317	-0.541547	-0.097981	0.480496	-0.112427	1.06193	0.466902	0.233725
ECK0755-YBHA	0.376723	0.607713	-0.740872	-0.898238	-1.54423	-2.28294	-1.75915	-0.706392	-1.48206	-0.395298	2.25695	0.295832	1.79699	0.79943	-0.366068	-0.557481	0.233099	-0.471632	-0.661659	-1.35157	2.01608	-0.758913	0.670817	-0.637243	-0.193239	0.230611	-1.28534	-1.61584	0.413036	0.621649	0.190332	0.25808	-1.15896	0.168059	-0.281276	-0.146736	0.419007	-0.76562	-0.141876	1.61389	-0.141995	-1.12902	0.550474	1.05291	1.06888	0.744877	0.796764	-0.655118	0.341737
ECK0651-YBEY	0.109452	0.708343	0.059963	1.65214	-0.938123	-1.12793	2.82253	2.55001	1.53488	1.03473	0.201362	1.11967	1.05793	1.37889	-1.49455	-0.912482	-2.3207	-2.0094	1.52345	1.19937	0.000959	1.1189	0.918914	1.64844	0.736879	0.608664	1.30941	0.590207	1.39449	1.05596	0.845235	1.72441	1.39402	-2.65411	-2.81174	-2.67042	0.693409	-0.235471	-0.738797	1.00015	1.96428	0.776376	-1.05903	-0.519041	-1.93742	-0.32217	-0.406187	-1.4385	-0.663759
ECK2413-PDXK	1.35839	1.01872	1.28651	-0.122598	0.024606	-0.019046	0.428935	-0.04765	0.254613	0.654044	0.078425	-0.473451	0.030578	-1.26846	2.34477	0.981393	2.9425	2.24917	-0.837595	-0.110888	0.002621	0.486708	-0.319568	-0.456286	0.697472	0.198467	0.891496	0.178592	0.649889	0.229811	1.96841	0.670114	0.198115	-0.723536	-1.03828	-1.24884	-0.624386	-1.61312	-0.641472	1.19686	1.16216	0.708426	-0.050125	-0.482447	0.181104	-0.526153	0.889571	0.974466	-0.153678
ECK0789-YBIB	-0.120715	-0.369053	-1.03441	-0.051349	0.5348	0.175834	-1.01862	-1.5848	-1.37506	-1.20909	0.394828	-1.35787	-0.895105	-1.02188	1.35785	1.45707	1.51018	1.41295	-2.10978	-0.53698	-0.002224	0.240684	0.473481	0.610638	-0.372929	0.379566	-0.057417	0.008495	0.583069	-0.025439	-0.601089	0.782621	0.993892	0.150621	0.256135	0.227941	-0.181272	-0.469317	0.026723	-0.644496	-0.856156	-0.296011	0.173618	0.41008	0.623932	-0.246309	-1.14375	0.541703	-0.031755
ECK2695-YGAD	1.33045	0.251255	-0.629115	0.036178	0.765233	1.71073	0.257457	-0.023748	0.687785	1.1087	-0.39671	-0.181858	-0.18924	-0.132916	0.423898	-0.145836	0.07297	0.16387	-0.505844	-0.401473	-1.77135	-0.154187	-1.49776	-0.848036	-0.061364	0.185092	0.21871	-1.05624	-0.516262	-0.012163	0.374666	0.037683	0.997171	0.714411	1.88811	0.777399	0.567944	-0.201859	0.089205	-1.47242	-1.80098	0.132259	-0.940021	-0.788555	-0.23694	0.691509	1.03651	-0.071245	0.845772
ECK3424-YHHW	0.455583	0.092962	-0.657839	-1.78549	-1.14442	0.007594	0.584953	1.9744	1.04704	1.18067	0.85041	-0.035078	-0.556503	0.009925	-1.60247	-2.16767	-2.74148	-2.09866	-0.582593	0.338463	2.59715	0.921399	-1.5479	-0.315729	0.163122	-0.127602	0.539081	-0.361034	0.498707	-0.293514	-1.28648	1.03382	0.308258	0.992011	0.651182	-0.110458	1.27377	-0.118802	-0.240584	1.08018	-0.648094	-1.08311	1.66165	2.36207	-0.490869	-0.863336	-0.107201	-0.705079	-1.22234
ECK1763-YDJA	-0.198822	-1.54663	-1.20041	1.35585	0.683425	0.889883	-0.112383	-0.182332	-0.525141	-0.620683	0.088098	-1.5778	0.196664	-0.557106	1.31969	1.1947	1.73521	1.79497	-0.538715	1.61699	-2.23428	0.553997	-0.092055	1.14559	0.30621	-0.22363	0.243234	0.140885	-1.30008	-0.983306	0.319092	-0.423564	0.501745	-1.27875	-1.27666	1.21247	-0.849131	-0.53152	0.099648	-0.665003	-0.42067	-0.249381	-1.35941	-1.52795	0.394403	0.561199	-0.297005	0.91424	0.302293
ECK0197-METQ	0.114846	0.166539	0.427227	0.563205	0.030272	0.578267	0.306882	0.432847	1.10862	1.33572	-0.537068	0.001907	-0.611875	-0.348415	1.1175	1.38729	1.92081	1.42568	1.92746	0.99626	-0.524862	0.106656	0.093283	1.0181	-1.06045	-1.5989	-0.295809	-0.391044	-0.775294	-0.681593	1.1658	0.066025	0.348653	-1.93229	-0.757254	-0.088532	-0.054318	-0.011819	-0.159495	1.41894	-0.55024	-0.506719	-0.912439	-0.97464	-0.447733	-0.540457	-0.296893	-0.419546	-1.24713
ECK0911-YCBC	0.190639	-0.063851	-0.076268	-1.88167	-2.46332	-0.022634	0.916431	0.548073	0.687969	0.447041	-0.123806	-0.989206	-0.995339	-0.855437	0.900574	1.48057	1.55401	1.37444	0.679409	0.581936	-0.243867	0.022971	-0.174936	0.403302	-0.88935	-0.752312	-2.8067	-5.61948	-0.417286	-1.73316	-2.6394	-3.82651	-0.970297	-0.672111	0.244177	-0.075033	-0.174258	0.732051	0.622732	-0.306117	-1.03733	-0.877382	0.269539	0.202536	-0.328429	-1.01318	-0.939143	-0.37788	-0.476404
ECK0900-YCAL	-0.43677	-0.480431	0.206302	-0.418968	0.918255	-0.173867	0.733497	0.585458	0.544842	0.960736	-0.151298	1.89303	1.01941	1.54994	-0.619492	0.217977	0.629065	0.213013	-2.04564	2.63734	-0.877557	0.50688	0.878607	1.12662	-0.132915	-0.326407	2.00039	0.090819	-1.63133	-2.08573	0.437082	-1.52347	-0.765479	0.748327	0.459944	0.786029	-0.893823	-1.08774	0.13378	-0.843188	-0.784793	0.13322	-0.576532	-1.10171	1.1932	-0.570077	-1.03203	0.187203	-0.519541
ECK2838-YGEA	-1.19005	-0.875769	0.051151	-0.333961	-1.21723	0.094052	-0.918477	0	-0.780568	-0.967968	0.103591	-0.788604	0.181211	-0.402822	-0.450201	-0.092998	0.278908	-0.284307	0.787982	-1.29912	-1.82236	-0.912072	-0.595557	-0.357926	-0.497701	0.464045	-0.647579	0.240767	-0.869762	-1.37954	-0.721488	-0.875282	-1.02698	-0.629974	-0.464233	-0.582236	-1.83064	-0.554564	0.579701	-2.26658	-1.79039	-0.340912	-1.23821	-1.29211	0.633845	0.74257	0.405367	0.218395	0.693433
ECK0413-YAJO	-0.545833	-0.131989	0.41499	-1.17678	-1.38522	-1.01195	-0.710798	-0.417859	-1.66882	-1.75599	0.092219	0.665971	0.332129	0.390841	0.148011	0.327746	0.511364	0.180673	-0.198525	-0.314688	0.165676	-0.614232	0.087865	0.573123	-0.850329	-0.506061	-0.291747	-0.341603	-0.002148	-0.515924	-0.253699	-0.339988	-0.125278	-0.319869	-0.353124	-0.582063	-0.40644	0.269907	0.687869	-1.16462	-1.32969		0.184124	0.227717	-0.159399	0.048627	-0.424419	-0.440242	0.079179
ECK2740-TRUD	0.048744	-0.914996	0.162404	-0.313763	0.216498	-0.494558	-1.20986	-1.01753	-0.821859	-0.747635	0.426105	2.27966	3.08644	2.92765	-0.60306	0.045809	0.427308	-0.483456	1.36048	1.62026	0.757615	-1.76452	-0.341898	0.27304	-1.24286	-1.68119	-0.715234	-1.08065	0.593997	0.37082	1.1306	0.75755	0.861951	0.471092	2.01681	1.73616	-0.368754	-0.682193	1.87501	0.928674	0.793496	-1.33533	0.848046	0.37669	-0.782789	0.15366	0.766155	-0.95728	2.04273
ECK0643-HSCC	-0.260961	-0.956744	0.975056	-0.15881	0.379093	0.038937	1.03226	0.195375	0.501561	0.90227	-0.775253	0.568149	1.80615	1.15466	0.677033	-0.33793	1.76137	1.12035	-0.526688	-0.183426	0.141518	0.564126	1.27792	0.824563	0.472846	0.761958	-0.123419	0.742463	1.63889	2.24307	1.72858	1.92022	0.484301	0.143599	0.842877	0.787057	-0.885431	0.204222	0.392187	0.879437	-0.120182	-1.07172	-0.105099	-1.06539	0.418399	-0.811266	0.85191	1.20425	-0.330728
ECK2654-YGAF	0.957409	-0.972108	-0.333076	1.36541	0.13664	-1.73043	-0.096691	0.226971	0.498259	0.138214	-0.234708	1.18414	0.169709	0.839131	-0.291094	-1.18365	-0.068534	-0.775677	-0.12497	2.71206	0.35601	-1.40058	0.672539	0.843051	-0.018092	-0.228865	0.605799	0.839685	0.319472	0.45091	-1.24296	0.05457	2.01887	0.170196	-0.43331	-0.766604	0.490937	-0.510909	-0.595268	0.554327	0.188766	-0.310647	0.022729	-0.036583	0.848553	-0.043845	0.71849	0.493267	-0.544529
ECK1781-YEAG	0.79709	-0.119616	0.066282	1.93567	2.86151	-0.34242	-1.79228	-0.178395	-0.532756	-1.14261	0.086371	-1.52708	-0.685476	-0.59776	0.690412	0.105701	0.624355	0.174407	0.059679	0.252994	-1.11546	0.122805	-0.278947	-1.03649	-2.12732	-1.0157	-1.00619	-0.801774	0.74441	0.036427	-1.3917	-0.527649	1.75405	-1.3546	-1.7002	-0.388284	-1.08234	-1.04254	1.74112	-0.195911	0.858836	0.001836	-0.23846	-1.40625	0.865663	-0.31373	0.000448	0.408585	0.392259
ECK0892-YCAK	1.49454	0.117038	0.2801	-0.098881	-0.244097	1.0971	-0.702694	0.137311	0.149932	0.215426	0.3667	-0.228506	0.910483	0.260054	0.194986	0.973966	0.711599	1.39868	0.166422	0.306497	-0.239121	0.497126	0.181667	0.566744	0.133873	0.762747	0.071988	1.05036	-0.21578	-1.45365	-1.16361	1.39772	0.354105	-0.516046	0.055788	-0.289128	-0.911158	-0.450381	-0.118716	-0.196516	0.634492	0.656204	0.40523	0.549586	1.31531	0.089711	-0.591576	0.131221	-0.064024
ECK4168-HFQ	-5.6717	-14.8817	-14.6133	-0.1994	0.187786	-0.573365	1.18238	1.12046	0.936671	0.775185	0.144744	-3.02255	-1.60465	-2.16367	0.348353	0.151351	0.546732	0.263006	-0.014829	-19.9277	-2.4451	1.57748	1.57749	1.23373	1.45246	1.31258	0.950361	0.954945	1.29431	0.953775	0.71785	0.769462	-0.812648	-0.311151	-0.493487	-0.339953	0.748413	0.280147	-1.06215	0.431763	-16.3548	-10.5854	0.557505	0.422608	0.414008	-0.526187	-0.081208	-1.1513	-3.44807
ECK1374-YDBK	0.841093	2.23938	0.878295	0.120252	-0.869781	1.65959	-3.03911	-3.21308	-2.63882	-2.24588	0.848087	1.66894	0.656605	0.985395	-0.391061	0.731076	0.402366	0.405175	0.318603	-0.434057	-1.26667	-0.948838	-0.101349	-0.761036	-1.2934	-1.27089	0.764447	-1.0961	-1.94039	-1.99175	-2.04543	-2.13994	-1.167	-0.827855	0.97714	1.15355	-1.09361	0.811493	1.19429	-0.936267	0.677302	0.503052	1.82412	1.84128	0.530836	0.07662	-0.894211	0.098209	1.70217
ECK2831-LPLT	-0.162419	1.04153	1.10677	-1.09641	-2.33897	0.023689	-0.700213	0.45567	-1.18219	0.296378	-0.423972	-0.064776	-0.320372	0.167521	-0.19047	0.721654	-0.030262	0.106988	-0.555206	-1.04212	0.469482	0.797563	0.174655	2.11666	1.25286	1.02976	0.586639	0.634242	0.618308	0.711577	1.69572	1.53885	-0.919537	2.61481	1.62177	1.00765	-0.6683	-0.871795	-0.249148	-0.637239	-0.844816	0.692672	-0.377862	-0.799569	0.107522	1.38284	-0.187721	1.2379	-1.51814
ECK1642-SODC	-0.356547	0.337414	-0.141076	0.795069	0.563003	1.87917	0.568963	0.331145	1.27771	1.24325	-1.08526	0.175623	-0.623598	0.560737	0.526271	1.48378	0.755537	1.02977	-0.472468	-1.17407	-0.633398	0.979358	0.5073	-0.847336	0.607442	-0.2765	0.425408	0.30206	0.042577	1.32432	1.24954	2.16985	-0.768013	0.436492	0.543782	0.133951	1.72627	1.12952	0.590829	-1.21205	-0.325323	0.214525	-1.45905	-0.91556	1.11498	0.117821	0.748451	1.72979	-0.438427
ECK0857-YBJQ	-0.988116	1.31125	0.340059	-2.22635	-2.42969	-1.51248	-2.30377	-1.66876	-1.43915	-1.1547	1.65605	-0.397609	-0.362165	-0.036709	1.0776	1.21591	1.45601	1.92525	1.02182	-2.70981	2.2385	-0.751678	-0.988004	-0.529787	1.61535	2.30852	0.679601	1.85067	-0.160021	-0.682806	-1.51106	0.475815	-1.38661	-0.382152	-1.04624	0.213989	0.44152	1.16757	0.892981	1.03439	0.917551	-1.88851	2.19702	2.78286	-1.03223	-0.334671	-0.158946	-0.034886	1.65403
ECK1509-LSRB	0.610972	1.85461	0.547838	0.76884	0.177351	1.72383	-1.38819	-0.913652	-0.987609	-1.46164	0.648522	-0.164403	-0.6419	0.036557	-0.994777	0.532053	0.245157	-1.10055	-0.139822	2.41392	0.468346	-1.69095	-0.795018	-0.469632	-0.000354	-0.481897	-0.722854	-0.500142	-1.83958	-2.44108	-0.566709	-0.565215	0.06532	-0.747163	-1.00687	-0.980541	1.67945	0.055587	0.376113	0.251033	2.13058	1.52411	1.65697	2.0385	-0.130433	0.607764	0.273962	0.803304	0.613198
ECK2133-DUSC	0.022588	-0.094084	-1.17938	0.148755	-0.572545	1.59158	-0.035032	0.990532	0.480403	0.898713	-0.241997	0.644628	-0.024076	0.239434	0.258642	0.290207	-0.001412	0.381282	0.256825	0.262389	0.072178	0.170454	1.24487	0.593351	0.772979	0.99511	0.529747	0.482647	-0.222779	0.673345	1.05116	2.8864	-0.176201	0.317299	-0.225113	0.389752	1.69081	1.09044	-0.445036	0.103609	-0.308736	0.173433	-1.10072	-0.223578	0.917041	-1.33292	-1.42913	0.165256	-1.40643
ECK2829-YGDR	-0.945321	-3.12757	-1.03528	-0.421174	0.084457	-0.327521	-0.013875	0.568675	0.424559	1.00695	0.881877	0.746805	0.666113	1.18734	-0.291843	-0.379892	0.001412	0.060752	1.95272	-0.221707	-0.96171	-0.273895	0.422586	0.694551	-0.752735	-0.997843	-1.39247	-0.455627	-0.788747	1.68007	-0.655113	1.0791	0.484609	-1.32447	-0.832507	1.36554	-1.11394	-2.08766	-1.37503	-0.781255	0.296487	0.047384	-0.240754	-0.089653	-0.111783	-1.43809	0.14366	-0.339063	0.219954
ECK2594-RAIA	-1.45243	0.231436	0.44145	-0.611275	-0.690808	-0.497157	-0.361236	-1.0749	0.242968	-0.761256	0.56639	0.59472	-0.80847	-0.061183	-0.143448	-0.028017	-0.06514	0.493624	-1.25556	0.804534	1.40865	2.22385	1.08917	1.32954	-1.1976	-0.919852	-1.04451	-0.572274	-0.323408	-1.47009	-0.135988	0.900678	-1.57884	0.415103	0.299221	-0.045689	1.62774	0	0.041825	0.763265	0.684567	-0.263838	-1.60104	-1.82462	0.076776	0.086307	1.32901	-0.850534	0.012982
ECK1595-MDTJ	-1.70523	0.998292	-0.293236	0.297852	0.530509	-1.73163	0.624936	0.463681	0.325878	0.203644	-1.1921	-0.738081	-1.16512	-0.473167	-1.01282	-0.889503	-0.61344	0.016787	0.682365	0.077562	0.110295	0.383059	1.41269	0.731179	-0.430265	-0.675211	-0.557045	-0.571906	0.071792	0.752719	-0.667711	0.027346	0.200915	0.234708	0.451895	1.56025	1.63177	1.55078	0.029443	-0.119978	0.22589	-0.778112	-1.1124	0.469053	-0.195981	-0.724899	0.20211	0.364368	-1.09371
ECK0279-YAGN	-0.131563	0.637378	1.47145	-0.490084	0.263109	-0.671181	-1.63478	-1.78758	-1.0256	-2.05433	1.2009	0.724021	0.026284	0.502896	0.158906	0.487892	-0.621021	-0.065775	-1.38236	0.984658	1.03436	-1.38472	-2.08499	-1.79488	-1.11905	-0.59463	-1.2246	-0.671265	-1.89337	-1.9227	0.811255	0.186971	-0.20591	1.68897	2.73671	1.06678	0.849372	-1.13923	-0.26658	-0.276996	1.01006	0.832149	-0.155619	0.924931	0.723239	1.80018	0.095386	-0.247944	0.557168
ECK0720-MNGB	0.769113	-0.772053	-0.405124	0.998141	1.55196	0.380617	-2.10484	-1.59111	-1.64521	-2.40151	1.41037	0.560526	0.399882	0.541288	-1.30437	-1.01286	-1.1939	-0.133961	0.773932	-0.702521	0.466724	-2.02581	-0.312107	-1.22568	-0.632336	0.033013	-1.25579	0.342818	-1.36528	0.260144	-1.71948	-0.608042	-0.488367	0.645441	1.12477	-0.385744	0.863168	1.29244	0.303894	-0.426863	-1.79594	-0.403032	0.011555	0.875987	-0.592191	-0.397338	0.420411	1.17117	-0.194461
ECK1696-YDIR	0.020492	1.14834	0.521874	0.948786	1.59356	1.3431	-0.305257	-1.52458	-0.471052	-1.36336	-1.43361	-0.630182	-1.032	-1.87049	0.015745	0.74594	0.661718	0.470129	0.061126	0.288628	-1.35936	-1.81829	-0.69735	0.985167	-0.128715	0.163751	-0.512782	-0.113164	-1.21528	-0.130746	0.510301	-0.147974	0.224117	-1.00732	-0.308661	-1.56717	1.66651	1.07468	1.10886	-0.022175	0.49286	0.634565	-1.35679	-0.779992	-0.453778	0.680699	0.337199	0.189612	-1.00742
ECK1086-YCFH	-1.70578	-1.00864	-2.15409	1.02304	1.10869	0.476382	0.705626	0.612858	0.214101	-0.197556	0.421011	0.751112	0.283857	0.706389	-0.546856	-0.264465	-0.96108	-1.3791	-1.10354	-0.392272	-0.453148	0.680465	1.08019	-0.395004	-0.161131	-0.377215	-1.22321	-0.939445	0.530482	0.602314	-0.525924	0.256399	0.844402	0.268576	0.261128	-0.429485	-0.224429	-0.12504	1.05244	-0.13375	0.008549	-0.073543	-0.277793	0.04754	-2.49352	0.886116	0.181721	-0.828046	0.41047
ECK1769-YDJG	1.08892	-0.388499	0.963673	-0.147707	0.305674	-1.29901	1.13848	0.19883	0.694834	0.413184	-1.42161	-0.880766	-0.83819	0.001786	0.139181	0.388483	0.287021	-0.082602	1.04664	0.333491	0.118936	-0.706642	-0.609795	0.066769	0.879704	0.168495	0.603156	0.032705	-1.9658	0.331471	1.07749	-0.012925	0.00846	-0.118011	-0.416191	-1.48941	1.14359	0.462326	-0.5792	1.1284	0.599208	0.155707	-0.364812	-0.275129	0.310956	0.170378	-0.102785	0.623721	-0.44241
ECK0677-YBFP	-0.754613	-0.698539	-0.386426	0.366034	0.724745	1.1152	-2.13735	-1.03432	-2.10963	-1.91529	0.685118	1.04197	1.43468	0.78451	-0.355603	0.601833	-0.750493	-1.08598	1.13748	-1.51351	-0.902334	-0.358929	-1.19026	-0.113477	-0.682079	-0.052845	-0.908858	0.350166	0.964322	-0.611131	-1.38975	-0.646021	0.572076	0.179119	0.442168	0.249219	-0.280208	0.964976	1.41753	-1.49097	-1.76859	-0.381608	-0.903548	-0.269678	-2.41641	0.771448	-0.085594	-1.56812	0.623112
ECK2124-OSMF	0.226551	-0.897208	-0.910575	0.855403	-0.344871	-0.111832	-0.274434	0.50698	0.161045	0.478861	-0.669198	0.11574	-0.105396	-0.507667	-0.750283	0.073303	-0.4549	-0.994027	1.38363	-0.111617	0.642153	0.147631	0.056381	0.000997	-0.105411	0.060856	-0.514461	-0.551015	1.32955	-0.537679	-0.047192	0.826546	0.470263	0.479881	-0.653007	0.038572	0.493086	0.85604	-0.979941	0.550064	0.845649	0.332085	0.100277	0.452206	-0.270741	-0.259663	-0.824579	-0.474873	-0.671425
ECK1994-YEER	-0.201429	-1.73885	-1.36695	0.097661	0.607786	-0.524351	0.575513	0.919211	-1.01476	0.637559	-1.53082	-0.419467	-0.738949	-0.60362	-0.453197	-0.407191	-1.05911	-1.38029	1.6427	-0.652029	-0.32539	-0.693388	-1.45936	-0.601713	0.144701	0.363071	-0.331462	-1.12766	1.02795	-0.206678	-0.084159	-0.048885	-0.444955	0.1707	-1.10482	0.131895	-0.469339	0.562215	-0.135599	-0.240972	-0.440094	-0.697909	-0.206215	-0.450504	0.170584	-0.446374	-0.07062	-0.358337	-0.007356
ECK1280-GMR	-1.3743	-0.879967	-1.24104	0.526065	-1.09473	0.07496	-1.448	-1.6204	-0.697677	-0.957057	0.31088	0.29548	0.477666	0.517015	0.37377	0.801949	-0.116214	-0.278686	-0.499713	-0.162696	-0.611044	-0.537807	-0.052071	0.457568	-1.22562	-0.082505	-1.56083	0.003615	0.601491	0.256664	-1.03389	-0.231001	-0.281943	0.742446	-0.673542	0.657059	-0.138539	1.38309	2.19325	-0.901508	0.013255	-0.253547	0.445323	-0.029934	-0.673927	-0.24659	-0.911865	0.434578	1.2419
ECK1123-YMFD	0.716549	-1.08492	-1.11023	0.210001	0.557417	-1.82657	0.099095	-0.615638	-0.288974	-0.176	1.03146	-0.802033	-1.02649	0.449093	-0.65206	-0.99605	-0.258616	-0.562928	1.13548	0.768524	0.352544	-0.418644	-1.18942	0.483325	-0.976189	-1.67717	-1.85835	-2.1271	1.11843	0.021575	0.002244	0.521001	-1.58287	0.301237	0.20546	-0.921513	1.14267	0.749936	0.160134	0.676931	-0.012643	-0.057095	0.894571	1.31233	0.356999	-0.113618	1.12721	1.25656	0.646453
ECK2244-NUDI	1.08278	-0.210912	0.012132	0.851295	1.01185	0.52003	0.119986	0.529722	0.149136	0.117687	-1.22891	0.162978	-0.773772	0.201843	-0.010191	-0.168133	1.36981	0.518988	-0.130505	0.706075	0.056669	-0.376734	-1.37849	-0.896998	-0.622098	-0.490216	-0.496019	-0.990873	1.35961	1.24698	0.860627	1.49291	0.104061	0.84577	0.822654	-0.407193	1.7936	0.91321	-0.23211	0.431668	-0.178714	0.156712	1.1592	1.08741	0.604111	-0.829949	1.06243	0.674835	0.356096
ECK0931-YCBS	-0.182564	-0.976101	-1.92113	1.03811	0.99792	-0.241528	-0.12611	0.748258	0.010772	0.421291	-0.745796	-1.11427	-1.40988	-0.484295	0.68469	0.159703	0.540204	0.315438	-0.790063	-2.13629	-1.1767	0.669076	0.144305	1.78222	-0.380774	0.596744	-1.0597	0.358927	1.94887	1.3666	-0.030947	0.769224	0.3929	1.34944	0.233968	0.344851	2.27247	1.82464	0.050168	-1.29095	-1.96691	-0.125122	-0.058609	0.217476	0.07588	0.955613	0.550848	-0.304973	-0.762804
ECK1153-ARIR	0.853281	0.225662	0.860588	0.53749	-0.211278	-0.833097	-1.51312	-1.26182	-0.667903	-0.311511	-0.058143	-1.10782	-0.263116	-0.346861	0.644519	1.30303	-0.057506	-0.57916	-0.92391	0.122168	-0.117108	-1.72833	-1.68683	-2.57179	-1.09433	-0.30479	-2.30448	0.255905	-1.34006	-0.137183	0.559871	-0.504118	-0.881108	0.612776	0.187726	-0.567844	0.725223	1.01697	1.24538	-1.03063	1.26726	0.9916	0.465562	1.76754	-0.675354	-0.093544	-0.560486	0.133345	2.99483
ECK2296-YFCG	1.84463	1.25495	1.34675	0.947459	1.11804	1.24216	-0.470842	-1.24449	-0.257963	-0.877587	-1.5463	-0.956276	-0.179983	-0.05202	-0.260881	0.596995	0.569914	-0.061553	-1.25149	0.139877	-1.43521	0.055736	-1.65751	-0.677334	-0.337101	-0.484132	0.811115	-0.210978	0.764011	0.690995	-0.277267	0.69418	0.245399	1.42979	0.308706	0.863888	0.186303	-0.559549	-0.290026	-0.585269	-0.018552	1.11097	-0.855635	-0.561767	0.369609	1.17106	0.250993	0.951599	0.757008
ECK1355-YDAS	-0.075381	-0.198979	-0.416095	-0.659969	-0.423936	-0.897418	-0.107863	0.153801	-0.3386	-0.190564	0.775342	-0.692337	0.033968	-0.512078	-0.104336	0.947078	-0.269972	0.246369	-1.43778	-0.217049	-0.186499	0.48718	0.704987	0.166809			-1.43699	-1.88499	0.73762	0.583254	-0.162893	1.30488	-0.255182	-0.905271	-1.12015	-0.772514	-0.475444	0.291945	0.912552	-0.210661	0.192785	-0.536416	-0.175886	0.391709	-0.876966	-0.608389	-1.55049	-0.568997	0.001231
ECK3912-YIIQ	1.24645	-0.16522	0.903311	-0.557727	0.774897	0.934149	-1.59952	-0.36651	-1.61244	-0.407217	1.83221	-1.59924	1.33712	0.066839	0.461437	0.769832	1.36226	0.509889	-1.57987	0.7339	0.760425	-0.95469	-0.444278	0.819417	-0.383975	-0.616908	-0.403977	0.221241	-0.316262	-0.172132	0.029848	0.239513	-0.135907	-0.719747	0.148805	0.536914	0.516816	-0.062509	-1.23482	0.799548	0.121769	1.85523	1.51809	1.39898	-0.780979	0.811334	-0.092865	-0.695766	1.20955
ECK1659-MDTK	0.864518	0.753286	0.692192	-0.667775	-1.08248	-0.933719	0.771318	-0.109562	0.781094	0.922775	-0.420525	1.77587	2.14487	2.65014	0.741509	0.458776	2.2112	0.402851	-1.26021	0.517282	0.973942	0.161641	0.546174	-0.325244	0.430711	-0.786769	0.264009	-0.595768	-0.729002	-1.28601	0.655077	0.15438	0.86963	-1.01369	-0.196743	-0.250221	0.703963	0.365542	0.419167	2.3668	0.805396	0.503832	0.332888	-1.0404	-0.575175	1.11179	-0.26347	0.578552	-1.24357
ECK1465-YDDK'	0.661952	0.479035	1.28021	0.498405	0.286298	0.360724	-1.17545	-1.93413	-1.68645	-1.9781	0.521866	-0.545638	1.41436	0.66486	-1.77003	-1.10318	-0.968585	-0.509171	0.157692	0.875704	0.867347	-0.139086	0.87497	1.25895	-0.905149	-1.2306	-0.397671	-2.0004	-1.19103	-1.33555	1.96055	-0.612287	0.047717	-0.801746	1.12607	1.93014	0.987398	0.505694	-0.511288	2.40409	0.81435	-0.574837	1.68588	1.76548	-0.868507	-0.374596	-0.370749	-1.14032	-0.058645
ECK2545-YPHF	-0.227812	0.229275	0.949442	-1.47181	-1.10808	-0.458004	0.521895	0.454286	1.22446	0.762082	0.649942	0.714827	0.008585	0.981756	-1.13251	-1.64298	-0.904301	-2.03685	1.76269	3.1608	1.60188	-0.020102	-0.572508	0.366748	0.794573	-0.211466	0.868351	0.986673	-0.414313	-0.99914	-0.49024	-0.241163	-0.157332	0.456398	0.359304	-0.490206	-0.806053	-0.85331	-0.3078	2.04858	-0.023252	-0.801778	1.01566	1.08615	-0.495443	-0.475737	-0.479765	-0.681831	-1.28056
ECK3770-REP	-0.440274	0.533771	-0.063755	0.590978	0.124907	2.97996	0.062788	1.27013	1.10765	0.85232	-0.215689	-4.35428	-2.2296	-3.98854	-1.22447	-0.911677	0.952224	1.26658	1.99791	1.51004	-1.1632	-1.56307	-0.424602	-1.00153	-0.005586	-0.650523	-0.87276	-1.413	-1.26372	-2.2274	-0.610127	-1.68672	-0.634683	-3.37622	-3.59615	-0.345747	-1.70903	-0.054628	0.712338	0.308103	3.74707	4.86332	-0.68595	-0.167167	-2.07717	-1.09766	-1.57294	-2.42229	-0.884902
ECK1756-YNJF	0.107305	1.10488	1.91766	-0.585733	-1.46166	0.710563	-1.00638	-0.385937	-0.850797	-0.769927	-0.710205	1.22355			-1.07294	-1.13528	-0.925216	-1.32507	-0.836352	-0.049634	-0.758172	0.793737	2.14408	1.78625	-0.517379	-0.875476	-0.021724	-0.426669	-0.299496	-0.267803	-0.556468	0.166464	0.556362	-0.592858	-1.20703	-0.463804	-0.906816	-0.531512	0.383202	-0.347547	-0.088079	0.298672	0.443173	0.598596	-1.36516	0.63455	0.218922	0.139608	0.341016
ECK2098-RCNR	0.535613	-0.759255	-0.150261	1.11084	0.872571	-0.709636	-0.495578	-0.1397	0.51172	-0.306937	-1.04026	0.37468	-0.052631	-0.114996	-0.430632	0.367495	-0.023288	-0.258812	0.176702	1.73989	-0.94112	0.329812	-0.251526	-0.321307	-0.443211	-0.127017	0.093335	0.06805	0.383171	-0.255237	-0.634619	-0.951524	1.42673	-0.062278	-0.403314	0.205966	-0.400262	-0.327558	0.221615	0.369438	0.705963	0.238182	-1.17704	-0.729808	0.234603	0.376996	0.328921	0.847468	0.175105
ECK2049-WCAE	-0.710084	-0.621376	-0.951279	-0.201658	-0.005977	0.178593	0.237504	-0.180691	-0.566141	0.138336	0.18296	-1.31537	-1.63095	-1.46051	0.217479	0.547596	0.505145	0.408858	1.07937	-2.35604	-0.466608	0.220013	-0.253907	-0.377728	0.53333	0.676484	0.095497	1.09092	0.37157	0.287575	-1.09468	-0.443854	-0.14011	-0.648199	-0.234834	0.364215	0.083388	-0.107323	0.659201	0.016164	-1.23988	-0.898095	0.756547	0.41532	0.168336	-0.262251	0.00643	0.385865	1.14071
ECK1417-YDCJ	0.187513	-0.998942	-0.321143	0.524477	-0.518723	0.931975	0.881461	0.7253	0.507731	0.151729	1.19243	0.453095	0.556583	0.522876	1.26674	1.31715	1.17811	1.29794	-0.546977	-0.626673	-0.151272	0.002207	0.362786	-0.08733	-0.532712	-0.781179	-0.307252	-0.663134	-0.655236	0.718403	0.163271	-0.100105	-0.054885	-0.698403	-0.876453	1.1705	-0.806057	-0.660229	-0.077804	-0.977812	-1.15688	-0.634408	0.542879	0.235982	-1.44016	-0.055593	-0.677767	-0.309478	0.246234
ECK0156-YADS	0.241716	1.26208	1.46421	0.351435	-0.501096	1.21764	-0.301114	-0.575378	0.480932	0.508033	0.699042	-0.20713	1.19058	0.365707	1.24453	1.94937	1.62995	2.31505	-0.895196	0.599703	0.131402	-1.86043	-0.765465	-0.765461	-0.551115	0.11411	0.319427	-0.621305	-0.12286	0.36564	-0.812362	0.890516	-0.210788	0.262741	0.388193	1.98046	-0.549657	0.408208	1.18637	-0.080758	0.863196	0.290375	-0.841566	-0.561325	-0.185311	-0.153976	0.664164	0.845148	0.282064
ECK2130-YOHF	-0.297096	0.21811	-1.0454	-1.20369	-1.48919	0.462932	1.0074	0.911338	0.819187	1.46374	-0.020007	-0.649367	-0.312792	-0.235045	0.911617	1.03316	1.14578	0.326847	-1.26036	-2.47927	1.26753	-0.074807	-0.377013	-0.22662	0.014804	0.491669	1.38136	0.07353	2.23857	1.44761	0.828862	1.2539	-0.329952	-0.599092	1.06319	1.36921	0.201931	0.754875	-0.498165	0.944397	-0.549217	-1.17629	0.398118	0.937646	0.597586	-0.256072	0.451529	-0.148132	0.298164
ECK1790-YEAO	-0.166729	0.588457	-0.306524	0.29089	-0.520231	1.25778	-0.057015	-0.467738	0.346768	0.820578	0.168706	0.804256	1.13259	1.17296	1.8607	1.34366	2.4756	2.46528	-0.028171	-2.82231	-0.992927	0.300838	0.375815	-0.078612	-0.562365	-0.140266	0.191893	0.169037	-0.22057	-0.060495	0.37245	1.32426	-1.29995	-0.87234	0.36816	0.399589	-0.291225	-1.04381	0.172055	-1.75365	-0.208739	0.503147	-0.316122	-1.42157	1.10369	-1.06178	1.07395	1.34974	1.00399
ECK0865-YBJE	-0.630228	1.15048	0.441714	-0.116182	-1.19134	0.279402	-0.78431	-0.89228	-0.419513	-0.523494	1.8431	1.83864	1.00451	1.87355	-0.241327	0.311463	0.160444	0.022846	-0.043493	-2.33414	-0.783076	-1.95916	-2.10819	-0.387048	-1.1437	-1.13561	-0.832105	-0.737053	-1.56817	-0.683195	-1.5448	0.538363	0.263227	-0.019413	0.930884	0.77639	0.028532	1.25027	0.910181	-1.01499	-0.082134	0.33542	0.39202	2.16489	-1.24847	-0.016922	-1.6241	-1.50878	0.42112
ECK2284-YFBQ	0.075986	1.82443	0.312734	-0.433808	-0.24185	0.854529	0.758988	1.06641	1.10423	0.86631	-0.789446	-0.423687	-1.19888	-0.095182	0.714899	0.511592	0.865716	1.06698	-1.21423	0.137028	-0.377926	-0.211948	0.380343	-0.107705	0.311106	0.08787	0.927114	1.01381	0.932219	-0.114103	1.09369	1.32027	0.694748	0.713118	0.780568	1.42509	0.466994	0.321954	0.149106	-1.06448	-0.144337	0.694406	-1.25597	-0.619869	0.534854	-0.721824	0.358825	0.22082	-0.939416
ECK2264-YFBK	-1.08959	-1.61668	1.02038	-0.917496	-0.953054	0.328076	0.810252	1.24309	1.74599	0.810228	-0.928673	0.801539	-0.941305	0.888119	0.763689	1.00829	1.55204	0.978854	0.513577	-1.26759	-0.524644	0.090971	0.610687	0.967484	0.873548	0.801704	-0.13583	0.753951	-0.225225	1.71243	2.77029	1.97679	1.13939	1.17601	0.978785	1.81073	1.88314	1.70165	-0.968808	-0.092954	-0.271119	0.078518	-0.384003	-0.713803	0.856992	0.124166	-0.218943	0.383611	-1.10672
ECK1367-STFR	-2.14548	-0.961515	-0.567791	-1.30783	-0.635956	-2.01132	-0.408542	-0.738471	-1.11295	-0.467087	1.24822	1.96572	1.72666	2.19039	-0.785168	0.200228	0.203007	-0.983497	1.58997	-0.282111	-0.590047	-0.865296	-0.656476	0.200496	-1.37951	-1.2626	-2.18081	-0.553494	1.06247	-0.342778	-0.970398	-1.14243	1.26211	-2.00648	-2.55417	-1.10585	-0.954912	0.607451	1.1493	-1.811	-0.588908	-3.0059	0.026121	-0.527533	-2.89143	1.31288	0.10789	-1.65193	0.719742
ECK1831-YEBR	-1.12799	-1.94016	-0.868068	-0.162286	0.971219	-0.151637	1.50042	1.40955	1.30816	1.31497	0.222617	1.17377	0.53267	1.01479	0.584802	0.633951	0.358431	0.537859	0.67724	-2.54687	-0.259428	1.15127	0.174044	-0.171767	-1.07069	-0.215751	-0.841741	-0.333323	0.25258	0.530509	0.905475	-0.235605	1.5141	-0.364222	0.282703	-0.244137	0.312561	-1.84022	-0.537832	0.728337	1.72017	0.411757	0.589141	0.743736	-0.481457	-1.18939	-0.718536	0.467773	-0.447863
ECK2560-YFHL	-0.971225	0.744101	0.273539	-0.784738	-1.39304	-2.26176	-0.164281	-1.38012	-0.129054	-0.762986	1.0709	1.20835	0.672351	1.29747	0.055305	0.186479	-0.780442	-0.462286	-0.514155	1.94244	1.31792	-0.840448	0.097524	0.913241	-1.5439	-0.857393	-1.82272	-1.44878	-0.552638	-0.248389	0.736042	0.661232	0.120199	2.38366	2.20305	0.700196	1.17173	0.705177	1.46879	0.375797	0.778944	-1.27928	0.075263	0.584929	-0.140321	-1.40762	-0.84852	0.704112	1.11747
ECK0210-YAFE	-1.3075	-1.49108	-0.497815	0.057994	0.252456	-0.309064	1.50474	1.28781	0.743182	1.01617	-1.27754	-0.40683	-1.10211	-1.09776	-0.357315	-1.62841	-0.07202	1.09472	-0.260952	-0.850609	-0.654022	0.145219	0.646514	1.26578	1.13511	1.0795	0.376673	0.622808	-1.06981	-0.359499	0.390954	1.20837	0.188127	0.785357	1.61217	-0.151812	1.06106	1.5671	0.460052	-0.877812	-0.900955	-0.010555	-0.984419	-0.722185	-0.673008	-2.12272	-0.068877	-0.856081	-1.15007
ECK0229-YAFM	-0.24198	1.91573	-0.781931	0.748519	0.239895	-0.294663	0.021548	0.005736	0.116036	-0.891242	-2.18727	-0.642925	-1.05088	-1.76534	-0.235613	0.832137	-0.478995	0.113299	0.086558	0.830734	-0.582501	-0.906998	-2.51233	-2.84518	0.455167	0.311754	-0.699166	0.066651	1.18591	-0.709932	-0.21466	-1.58782	0.309458	0.580468	0.256015	1.20267	1.27195	-0.221079	-0.628067	0.199739	0.954872	0.770248	-3.76695	-4.1633	-1.31361	0.512744	1.61052	0.92803	-0.820344
ECK2786-YQCC	-1.46671	-1.10188	-1.25168	0.635573	0.034495	-1.22196	0.842678	0.266135	1.24459	0.568806	-0.238098	0.112677	-0.489445	0.228225	-1.73452	-1.71854	-1.07635	-0.690201	0.994471	-0.100134	0.520548	-0.82717	-1.35991	-0.924597	-1.44266	-1.38683	-1.49328	0.054797	-0.342965	0.991956	0.658135	0.643792	-0.734873	1.51007	1.96069	-0.545948	0.825616	0.774168	-0.724827	0.588668	0.173829	-0.677493	-3.26899	-3.3928	0.87434	-2.44377	-0.519273	-0.439683	-1.0252
ECK0356-YAIX'	-1.24222	-1.9929	-1.25652	0.210806	0.904712	-0.625956	1.17979	0.557955	1.11742	0.964387	-1.07398	0.488678	-1.2851	-1.08825	-1.75647	-0.758633	-1.21827	-0.595325	1.32691	-0.604262	-0.151734	-1.00769	-0.54752	0.031397	0.638761	0.743443	0.882992	0.958041	1.16122	0.341756	-1.81986	0.140068	0.231965	1.29932	2.19976	0.457952	0.98382	1.77448	0.35053	-0.240449	-1.76813	-1.44459	-1.67174	-1.83816	-0.380899	-0.341014	0.351876	-0.777311	-2.09458
ECK0578-YBDZ	-1.65957	-1.05759	-1.97546	0.520976	0.272931	-0.373991	-0.175537	-0.166407	-0.793134	-0.58177	-0.18791	-1.0589	-0.288219	-0.163973	2.94532	2.78617	3.09528	2.9338	-0.030994	-0.995748	-0.174175	-0.950675	-0.492531	-0.10678	-0.600063	-0.985318	-0.351275	-0.960077	-1.14726	-1.78286	-0.519314	0.066675	0.228315	0.098853	-0.390243	-1.05374	0.589671	1.36381	2.31061	-0.942098	-0.594471	-0.711191	0.516754	0.600669	-0.739512	-0.311797	-0.966657	-0.346017	-0.138437
ECK2806-CSDA	-1.50348	-0.853691	-0.727727	0.160565	0.755948	0.350203	0.840585	0.187503	0.492973	-0.168313	-0.00501	0.585132	-0.315654	0.440902	-2.41474	-1.38596	-1.96921	-1.5696	1.07093	1.23958	-0.003683	-1.34373	-1.20556	0.037561	-0.207891	-1.31762	-0.034986	-0.196586	0.193004	1.20532	-0.158484	-0.224683	-0.217974	-0.094557	-0.00575	-0.123613	1.1754	2.16525	0.690098	0.032169	0.778034	-0.055289	-1.18325	-1.37969	-0.637389	0.581566	1.59532	0.569463	-0.214039
ECK0439-YBAE	0.180682	-0.001615	-0.305368	0.448386	0.02372	-0.663196	-0.634577	-0.469983	-0.392826	-0.418073	-0.722316	-0.571317	-0.482992	-0.566737	-0.625298	-0.108419	-0.067397	0.354696	0.033039	-0.522022	-0.67842	-0.823048	-0.499021	1.03494	-0.779644	-1.35207	0.005365	-0.80455	-0.584598	-0.712839	-0.194006	-0.705284	0.646542	0.472757	1.57813	1.04947	1.01136	-0.027981	1.11329	-1.10652	-0.540951	0.200339	-0.901168	-1.01725	-0.719941	1.80582	0.572467	-0.032752	0.160694
ECK0858-AMID	0.297122	0.944826	-0.098082	0.581967	1.45464	-0.685544	-1.9612	-2.37268	-3.20047	-2.47829	2.32167	-0.015806	0.669939	1.17111	0.050222	-0.240738	0.416592	0.931473	1.40022	-0.752344	1.91153	0.62409	-0.088416	-1.28366	1.25059	1.93616	0.344255	1.20793	-0.516658	0.144721	-0.46862	-0.721378	-0.601003	-0.544268	-1.59783	-0.514492	-0.306942	-0.421187	-2.09679	1.48434	1.35282	-0.660389	0.892737	0.586215	-0.550225	0.47102	0.321466	-1.03832	0.044844
ECK0601-USPG	-1.27163	-2.56412	-1.4026	-0.644271	0.503141	-1.41372	2.00452	1.13995	1.52341	1.30327	-1.71127	0.517868	-0.454151	0.10127	-1.41904	-1.47626	-2.04435	-1.56072	1.72433	0.464254	2.35618	0.294337	-0.366533	-0.547713	0.639195	0.577316	0.361629	0.424778	0.651698	0.159688	0.606264	-0.167045	-0.305434	-0.89897	-0.365944	1.0092	-0.312883	0.313134	-0.38709	1.93585	0.739178	-0.76841	-0.06657	-0.791395	-0.517847	-1.49461	1.18442	-1.62468	-0.415876
ECK0217-YAFT	-0.778958	-0.438334	-1.34147	0.089896	0.697356	-0.653319	0.262278	-0.641868	0.404297	-0.278567	-0.877651	-0.106181	-0.450884	-0.511175	1.67739	0.678775	1.00715	1.17513	1.17187	-0.365099	-1.08582	-2.03694	-1.68474	-1.21428	-0.089764	-0.171628	0.720374	1.32231	0.227792	0.18599	0.372161	-0.390721	-0.191225	-0.716397	-0.111377	0.273447	0.298236	0.31877	-0.241405	-0.525093	0.008855	0.861627	-0.88029	-0.795411	0.919247	3.51075	3.00991	0.309103	0.719379
ECK0569-YBDG	-0.608404	-1.59198	-1.89246	-0.388518	-0.388418	-1.44999	0.057593	-0.148274	-0.251151	0.273475	0.268954	0.208203	0.023889	-0.039917	-1.11581	-0.186933	0.234448	-0.67367	0.411288	1.39817	1.74117	0.965649	1.08893	0.520979	-0.489663	-0.475236	0.059444	-0.92839	0.327692	0.595577	0.881537	0.64717	-0.7077	-1.12118	-0.300586	1.14381	-0.192854	-0.191881	2.00382	0.743693	0.746462	0.222153	1.87948	1.22049	-0.352481	0.816922	1.06598	-1.03	0.233962
ECK0955-YCCT	-1.50245	-1.8683	-2.05691	2.07386	0.665648	-0.108146	-0.775089	-1.02426	-0.071671	-0.398261	0.832297	-0.279089	-0.035807	-0.03393	1.37674	2.05234	1.76762	0.718334	0.574974	0.059493	-0.463982	-0.001379	-1.0086	0.612447	-0.463894	-0.251345	-0.420006	-0.203489	-1.40883	-0.111097	-2.57571	-0.002464	0.447391	-1.89723	-0.098277	-0.283475	-0.436832	0.983314	2.58417	-1.85487	-0.980047	0.630763	1.39706	1.30282	0.291005	0.767759	-1.43285	-0.157888	2.25859
ECK2170-RTN	-0.569569	-0.720834	-1.32072	-1.46015	-0.026841	0.065165	-0.067359	1.34314	0.893856	0.474303	-0.980333	-1.04391	-1.62507	-0.957442	-0.720629	-0.109931	-0.720171	-1.24713	1.61723	-0.375169	0.256583	-0.523607	-2.12249	-0.891932	-0.889342	-0.441903	-0.13239	-0.388897	1.38741	0.188473	-0.386256	-0.589978	1.34047	0.05628	0.256595	-0.863847	1.20122	0.427027	-0.678949	0.449995	0.427957	-0.371759	0.631484	0.612131	-0.474948	-0.214963	1.33289	-0.381504	-1.21568
ECK0759-YBHI	0.855415	0.543213	-0.850895	0.455446	0.359652	-1.43437	-0.957777	-1.46993	-1.02212	-0.807992	1.1493	-0.902525	-0.881148	-0.818081	0.469475	-0.172419	0.721513	-0.125592	0.312394	-0.686548	0.739639	-1.53614	-1.04374	-0.811969	0.798007	1.78537	0.35963	1.69163	-0.564592	-0.355379	0.772213	0.428467	-0.583819	0.730967	-0.331035	0.230186	2.0543	0.677442	-0.662131	-0.167667	1.11469	-0.253784	1.58891	2.34484	0.106812	1.18616	1.74994	-1.15727	1.00317
ECK2424-MURP	0.773076	-0.006904	0.552521	-0.668729	-0.84961	0.244061	0	-0.72381	-0.866048	-0.497407	-0.577721	-0.424903	-0.525725	0.161647	0.065558	0.063836	-0.232058	-0.531161	0.107427	-0.532669	-0.615281	-0.197268	-0.081552	-0.035111	-0.74921	-1.09347	-1.31941	-1.24922	-1.4395	-1.03037	-0.597354	-0.611861	0.401509	-0.372354	-0.13934	-0.381244	0.744757	0.203049	0.828227	-0.909852	-1.21518	-0.742107	-1.8136	-1.07305	-0.270544	0.195343	-1.22148	0.247664	0.736401
ECK2466-YFFB	2.25545	0.920791	1.69316	0.356483	-1.51124	0.14473	-0.170149	-0.505244	-0.53982	-0.700493	-1.23857	-1.19984	-1.2619	-1.05871	0.488382	1.04586	-0.069745	0.158913	-0.736552	0.038523	-0.780858	-0.319666	-0.981295	-0.914962	0.392909	0.452971	-0.30918	1.19523	-0.18213	0.14425	2.4724	1.1927	-0.116357	0.222829	0.390046	0.184214	0.946091	-0.249237	0.853067	0.524845	0.968943	0.889103	-0.230058	0.034536	1.38253	0.093017	1.57458	1.79709	-0.487973
ECK0807-MNTR	-0.427943	0.150392	-0.51662	0.577388	0.204057	0.204307	-0.023026	-0.432185	-0.730247	-0.805865	1.17498	-0.908042	-0.594347	-0.135712	3.29909	2.17712	2.27943	1.80591	-0.114956	1.16923	1.92963	0.06356	1.0646	-0.065556	-0.968906	0.137092	0.501971	-0.107646	-0.011532	0.637394	-1.7199	0.691086	-1.01361	-0.278766	-0.897676	0.113316	0.056999	0.206414	-1.23289	0.941495	0.949318	-0.694801	1.47724	2.3806	-0.291282	0.112911	-0.572769	0.368597	-0.339847
ECK0006-YAAA	0.921334	0.000596	-0.930222	-0.613126	-0.377647	0.456643	0.980644	1.6761	1.8163	1.98242	-1.85374	-0.357582	-1.45705	-0.674605	-0.034463	-0.182248	0.137428	-0.181364	-0.310653	-0.091775	-0.581647	0.216851	-0.767445	-0.134298	0.154972	-0.043335	1.36872	-0.649026	1.52157	0.528882	-0.272615	1.328	0.125192	0.771497	0.343499	0.029323	0.465449	0.064102	-0.260863	0.24247	-0.953481	-0.458028	-1.69258	-1.35884	2.54621	0.381944	1.55609	-0.211795	-2.60902
ECK0354-FRMR	0.827105	0.093507	0.163641	-2.08571	-1.09046	-1.64138	-0.878976	-0.786109	-1.03008	0.530605	0.651428	0.524156	1.43188	0.492956	-1.04962	-1.84661	-0.623535	-0.880238	-1.17843	1.51797	0.940596	-0.2289	1.1266	-0.415863	-0.188157	-0.047209	-0.028949	-0.327505	1.77161	0.552722	0.71783	0.658406	0.42969	0.617142	1.27749	1.45704	-0.036305	-0.980061	-0.768048	1.0975	0.702848	0.410397	0.950811	1.18232	0.915558	0.822108	1.33738	0.642093	-0.829406
ECK0835-YBJJ	0.379631	0.571116	0.758614	1.01682	-0.279232	-0.024063	-0.107087	-1.15183	-0.629334	-0.462047	1.87942	0.900663	1.36419	0.853297	0.084141	1.39734	0.750994	0.444847	-0.07694	-1.37347	-1.045	-2.53555	-3.06773	-1.47673	-1.36812	-0.845598	-2.05728	-0.559138	-3.59286	-1.9852	-3.82859	-2.07579	-0.962621	0.331134	1.0214	1.6572	-1.53676	0.080426	2.38645	-0.313051	-0.698337	-3.75029	-0.638539	-0.033375	-3.04131	0.187348	0.575017	-1.28892	1.82238
ECK1776-MSRB	1.16717	0.689819	0.022111	-0.43771	0.76503	-1.51184	1.53391	0.558296	0.643767	1.23897	-0.823103	0.360963	-0.360611	0.442578	-0.221637	-0.726794	0.652323	0.112377	-0.859443	0.830454	0.103306	0.712714	-0.796805	-0.01571	0.369935	0.007792	1.51827	0.43063	1.49419	0.734777	1.02951	1.89577	1.66919	-0.065218	2.03744	1.16816	0.937172	0.69048	-0.795783	1.21233	0.116035	-0.102535	-0.841356	-0.190976	0.32704	0.788164	-1.80305	-0.572821	-1.4684
ECK0227-DINJ	1.06754	-0.199666	-0.648376	-3.29675	-4.23051	-4.22737	2.02661	1.01378	1.71216	1.62301	-0.025752	0.7471	0.604215	0.780867	-1.5088	0.151354	-2.31231	-0.742892	-0.280785	0.44141	0.53047	0.455678	0.579395	0.623111	-0.080186	-0.78032	0.262338	-2.11593	0.173773	0.980017	1.6293	0.525944	1.76653	-2.21611	0.105774	-0.233585	-0.595762	-0.00402	-0.244564	0.480025	-0.236905	-0.581257	0.054441	-0.525305	-1.08323	1.53501	0.368997	-0.096143	-1.06784
ECK0939-RLML	-0.494981	-0.108805	-0.256024	-0.142328	0.988117	-0.422514	0.321295	0.264967	-0.179414	0.058992	1.88354	-1.10209	-0.259348	-0.114788	1.45859	0.085593	2.05305	2.49066	1.90365	1.85959	1.28738	-0.788208	-0.101509	-0.605196	2.30867	2.75578	2.03545	2.52596	-0.352702	-0.888463	-1.7398	0.253147	0.832042	-1.63665	-1.89236	-1.72121	0.139358	-0.575451	-2.0549	0.934765	1.6703	0.377413	-0.194652	-0.085121	0.02363	1.03948	-0.805208	-1.60506	-1.03621
ECK0157-BTUF	0.288963	1.1597	1.87797	-0.599106	-0.826564	0.782986	-0.398948	0.613115	-0.442817	-0.51039	1.06185	-1.48137	-0.227936	-1.25599	-0.438749	-0.348087	-1.14561	0.288716	1.18138	1.06112	0.078111	0.899614	0.574102	0.761556	1.07374	0.183623	0.530669	-0.035705	-0.13863	0.056887	0.039672	-0.814216	1.30616	-0.66068	0.087106	0.380169	-1.13457	-1.2551	-0.172777	0.098906	0.183597	0.017291	1.74442	0.876258	0.141899	0.394454	1.11353	0.046518	-0.310798
ECK0428-YAJG	0.083175	-1.08004	-0.601942	-0.880542	-0.584	-2.56178	0.799663	0.284976	1.10088	1.02547	1.07987	-1.58131	-0.916029	-1.03	1.48262	-0.19824	0.723507	2.17312	1.22198	0.950474	1.29705	1.23458	2.94554	0.607909	0.186677	1.63476	0.84901	-0.151638	1.90396	0.601426	-1.57496	-0.249662	0.814332	-0.258726	-0.409422	-0.877094	-1.59407	-0.126076	-0.29996	-0.082052	0.122361	0.789196	0.358337	-0.043851	0.375609	-0.556515	-0.159868	0.150008	0.498755
ECK0186-YAER	0.331756	0.575837	0.757153	-0.966482	-1.51698	-0.230229	0.29393	-0.319208	0.371652	-0.03995	-1.60718	0.217521	0.557659	0.78396	0.803417	-0.499164	-1.05825	-0.102178	0.2654	0.312009	0.131075	0.735959	0.429711	-1.59009	1.40296	0.508376	0.721644	0.104758	0.557025	1.02778	1.47074	-0.008176	-1.24758	-0.095405	-0.134962	-0.949512	-1.16938	0.591953	0.035616	0.232726	-0.045795	1.04017	-1.54732	-1.10226	-0.156859	1.06594	1.55271	1.46777	-0.497037
ECK0674-YBFF	-1.39813	-0.626747	0.128347	-0.172502	-1.05835	-0.465315	1.77676	1.23734	1.03866	0.949366	0.706926	0.472431	1.4475	1.09135	-0.134896	-0.38517	-0.716968	-0.202919	0.692784	0.434746	1.41805	0.955246	-0.208516	-0.962933	2.08142	1.51517	0.587469	1.30795	0.410763	1.66106	2.69121	0.423438	-1.11587	-3.07536	-3.52078	-3.36706	-1.31835	-0.327669	-0.026749	0.242767	0.684767	0.156687	1.08929	1.19749	0.630059	0.709444	1.76725	1.39902	-0.20455
ECK2661-YGAV	0.744529	-0.341957	-1.01776	-0.887111	-0.69652	-0.43953	-0.038867	1.1646	-0.16736	1.04354	-0.312469	-0.110776	0.466452	0.000837	0.11901	1.54078	0.280738	-0.118912	-0.558431	-0.317704	-1.04555	0.761269	0.163711	-0.844817	0.0751	-1.44306	-0.72266	-0.728468	0.082865	0.011423	-0.613441	-0.039258	-0.338388	-0.26036	0.69749	0.744703	-1.2853	-0.389453	-0.957387	-0.551335	-0.1535	0.417789	-1.06745	-0.046667	0.881524	0.318759	0.572259	0.547511	-0.441827
ECK1837-PPHA	-0.108945	-0.294885	0.235576	0.635285	0.426267	-0.473177	0.349776	0.440063	-0.222015	0.854006	0.283882	0.230992	2.08659	0.899544	0.25644	1.06735	0.603419	-0.248943	-0.029968	1.51289	-0.595975	-1.00802	0.528935	-0.736079	0.170244	-0.626159	-0.438893	-0.370761	0.004353	-0.172604	-0.983681	-0.725601	-0.215228	0.411956	1.27219	0.805778	-1.85816	-1.94421	-0.628339	0.403669	0.143568	0.295172	-1.30884	-1.08711	0.69699	1.54849	1.61245	0.560064	1.34235
ECK1321-YCJG	0.935621	-0.079305	0.54775	0.482607	-0.099292	0.755789	-1.05629	-1.03216	-1.53699	-1.11736	0.813594	0.946501	0.546263	0.987553	0.113585	0.623458	-0.067018	0.000186	0.523506	0.804275	0.638969	-0.318809	-1.10824	-0.1061	0.169363	0.45434	1.03232	0.872778	-0.899095	-0.31728	0.212311	0.432528	-0.135671	-0.116553	0.857581	1.21913	-0.049751	1.09719	1.00172	-0.106188	1.37209	0.627183	0.110294	0.693937	-1.09159	-0.430696	-0.608872	-1.53548	-0.301078
ECK1673-LPP	-14.8294	-18.8211	-20.0481	-0.374549	-0.819046	0.246693	0.982279	1.3035	0.451502	0.975412	0.727913	0.573512	0.893692	0.785917	-1.00615	-2.45804	0.294512	0.042178	-2.29648	-1.5847	-0.077627	0.247246	0.578759	0.348972	0.142543	0.093592	1.31617	-0.049426	-0.317451	-0.314482	0.080972	-0.925834	1.48851	-1.23813	-0.590044	-0.345301	1.00616	-0.569226	-0.657876	-0.102832	-0.456427	-4.4352	0.169256	0.498846	-0.354385	-5.27446	-15.7509	-8.26956	-0.599619
ECK0437-YBAW	-0.851546	0.637829	-1.24218	0.721107	-0.579933	0.243829	-0.381	-0.356735	-0.033758	-0.388591	-0.643074	-0.631559	-1.50901	-0.75292	1.48326	1.90122	1.96065	2.41007	-1.90207	-1.05063	-0.948635	-0.694902	-0.076086	-1.06915	-0.017885	-0.261882	1.13215	-0.222633	-0.319838	0.677077	0.960926	0.871761	1.33072	0.750344	1.79561	0.052117	-0.400819	0.082203	-0.083397	-1.18366	-0.190816	0.79825	-1.0533	-0.946357	0.582108	1.68525	0.65397	2.05194	-0.493392
ECK1399-YDBC	-0.270253	0.770473	0.876288	-3.20147	-1.81585	-0.424754	-0.653604	0.179063	-0.734421	-0.465447	1.73678	0.323469	0.228083	0.469133	-0.157432	0.215705	0.950312	0.886438	-0.848749	0.199568	1.98775	-0.997126	-0.68206	0.631894	-1.29131	-0.9254	-0.560471	-0.54201	-0.470195	-0.968544	0.098953	0.620974	0.833075	-2.81582	-1.47008	-3.55942	-0.920301	-0.770878	-0.505347	0.976934	1.7661	-0.012559	1.8689	1.62435	1.25342	2.48575	0.345183	0.445483	1.02845
ECK0918-YCBL	-0.140235	0.167181	1.77992	-0.186685	0.288224	-0.345942	-0.697736	-0.802991	-0.204527	0.29968	0.588432	2.44015	2.51812	2.49298	0.347929	1.15761	0.611307	0.501483	0.654542	0.625875	1.02592	0.783947	2.16264	2.02077	0.155277	0.93477	1.1019	1.20341	0.71031	0.778142	0.953506	1.29251	-0.62859	0.823534	2.13792	2.35354	0.501247	-0.220016	-1.52552	0.583293	0.179448	-0.68327	0.523569	0.732643	-1.26552	-1.10493	-1.34097	-1.53195	-1.35792
ECK1320-TPX	-1.15757	-0.262398	-0.134052	0.830317	-0.935163	-1.10056	-1.80636	-2.41328	-0.431945	-0.452182	0.44691	1.25589	2.86634	2.34944	-0.112344	0.959338	0.456573	1.6889	0.018038	-1.31735	-2.0727	0.564755	0.564696	-0.360147	0.788313	1.50958	0.118961	0.382119	-0.458518	-0.848981	-0.248201	0.707831	0.088863	1.04493	1.75163	1.73223	0.673539	0.737267	2.33501	-1.76737	-0.517565	-0.043961	-0.985416	-0.178913	0.489774	-0.828068	0.419029	0.308349	1.19433
ECK1003-RUTA	-0.2415	0.400465	1.63315	-0.625284	-1.39089	-1.26134	-0.251782	-0.751286	0.750113	0.895376	-0.195371	0.72827	0.264182	0.538553	1.30527	-0.590171	-0.040259	-0.16741	0.515175	-0.24805	0.358504	-0.308261	1.31973	2.04386	0.565171	-0.221505	-0.97231	-0.227224	0.466652	-0.390107	-0.021941	-0.151443	0.401404	0.368795	0.987653	1.39626	1.1911	0.617441	-0.371434	0.533879	1.48199	0.0022	0.389967	0.861323	0.000828	-0.929003	-1.13632	-0.309254	0.223458
ECK1517-YNEH	-1.0601	-0.414783	-0.029626	-0.307686	-2.61382	-2.41627	0.742352	-0.344345	-0.779761	-0.78122	1.86048	0.596526	1.24626	0.370825	-0.726818	-0.191959	-1.85634	-0.772386	0.261173	3.30065	2.90496	-0.326249	-0.495217	1.07844	-0.033793	-0.518093	-0.653999	-0.131994	-1.46312	-1.0944	-0.090499	0.110286	-0.295598	-1.82611	-1.96457	0.793202	0.835792	0.439481	-0.279236	1.51691	2.05335	0.661911	2.24176	2.82179	-1.18161	0.302561	-0.196383	-2.86052	-0.476669
ECK2731-YGBJ	-0.529312	-0.772981	0.105922	-0.188214	-0.19479	-1.38965	-1.56335	-1.8932	-1.02653	-0.626584	2.14732	2.34657	2.17734	2.30475	-0.079988	-0.226817	0.78945	1.01875	1.04684	-0.373251	-0.805372	-0.171959	-0.180741	2.18609	0.492883	-0.513379	-0.049649	0.471239	-0.152309	0.73847	0.123515	0.256834	0.064046	1.34267	0.788561	1.43016	0.992936	0.829504	1.59671	-0.614328	0.67489	-0.309548	-0.838443	-0.733284	-1.94097	0.743643	0.748656	-0.862848	1.96784
ECK2676-YGAZ	-0.863434	-0.601093	0.997656	-1.17318	0.354597	-2.05704	0.357828	0.128463	0.57488	0.602239	0.687918	0.893113	0.481364	0.606751	-1.1811	-0.694396	-0.550276	-0.746313	0.731341	-0.492267	0.890123	-1.00226	-1.10404	1.01641	-0.00252	0.245768	-0.295982	-0.338779	0.852461	1.73968	1.166	0.544603	-0.012334	-1.49929	1.00671	0.482885	0.904629	1.31521	-1.95338	1.0807	0.159259	-0.685001	0.272559	0.495447	-0.625964	-0.6768	-0.304795	-0.064182	-1.54102
ECK1601-FOLM	-2.10102	-2.43188	-0.246222	-0.516017	-0.578442	-1.46574	0.967733	0.607183	0.455293	0.192938	0.527332	1.29588	0.412908	1.14042	-1.3136	-1.17717	-0.954908	-0.878004	0.729623	0.678817	1.44325	-0.034533	0.758534	0.953305	0.087589	-1.06381	0.0763	0.043389	0.606115	1.34101	1.14301	0.445715	-0.104235	0.845805	-0.66872	0.733331	0.613605	1.30196	-0.092763	-0.249584	0.054071	-1.08464	-0.346696	0.300102	1.41989	2.49174	0.348632	-2.59425	-0.684866
ECK1596-TQSA	-0.804065	-1.32908	-1.11765	0.243153	0.280528	-1.30177	0.064731	-0.333872	0.258161	0.437847	-0.648027	0.505784	0.053397	-0.419707	-0.593565	-0.167596	-0.291051	0.066951	-0.929482	-0.162427	0.40696	0.817742	0.660407	0.543123	-0.408305	-0.989986	-0.475444	-0.848957	-0.163138	0.616041	-0.21147	-0.310228	1.20243	-0.056904	-1.17754	-0.233072	-0.034608	0.255852	0.159697	0.283629	-0.122525	-0.745313	-0.230123	-0.105371	-0.907465	-0.315389	-0.558701	-0.639631	-1.23062
ECK0896-YCAO	-1.97107	-1.91849	-0.07523	-1.05187	-0.7967	-1.45661	0.065791	0.59452	0.994049	0.886248	0.798966	1.69412	0.464813	1.10712	-0.988086	-2.26239	-0.783804	-0.564426	0.671679	1.10867	1.37026	-1.84867	-0.769229	-1.13799	0.988243	0.579474	-0.118855	0.421372	-0.587734	0.269024	0.990301	1.2603	0.153357	-0.632047	-0.19277	1.06785	0.99917	0.661725	-1.47847	0.652926	1.12588	-0.728897	0.339375	0.02612	-1.27884	-1.12522	-0.943983	-1.68395	-2.09839
ECK1697-YDIS	-1.33709	-0.356653	-1.30336	0.164984	1.62772	-0.607204	-1.45874	-1.50921	-1.65533	-1.17523	0.922362	0.447386	1.02226	0.707429	-0.958416	-0.851168	-0.974911	-0.119731	0.864677	0.201011	-0.526449	-1.15597	0.135096	0.072177	0.534179	0.216473	-0.555158	0.304778	-0.098985	1.36583	-0.399282	0.046611	1.07975	0.718245	1.75429	1.65085	0.035272	1.43506	1.01733	-0.776339	-3.30721	-2.02859	0.688201	0.95387	-1.54863	0.457776	0.139323	-0.846996	-0.554498
ECK0535-YBCK	-1.95934	-1.15306	-1.00249	-0.489645	1.30451	-0.266961	-0.708931	-0.876818	-1.48635	-0.702465	1.93707	2.69817	3.6266	3.08872	0.479252	1.62604	1.18299	1.07142	3.36677	-2.5138	-2.86028	0.78611	-0.272931	-0.452821	-0.800083	1.07828	-1.77075	1.61371	-1.32849	0.376524	0.867798	0.438921	-0.339383	-1.9489	-0.142906	-0.365743	-0.557323	-1.66824	0.512701	-3.40586	-2.44784	-1.77069	-1.79416	-1.17256	0.655324	-0.185149	-0.78653	0.201442	1.53351
ECK2061-YEGE	-3.01649	-2.37934	-1.45667	0.394682	0.269719	-0.126436	-0.24722	-0.572338	-0.959952	-0.284503	-0.169477	0.637616	0.281416	0.808932	-0.952407	-0.78431	-0.769969	-0.441403	0.313051	-0.887786	1.06333	1.58986	0.378588	1.47494	-0.911026	0.598117	-0.565497	-0.500556	1.55296	1.28477	-0.631948	-1.72405	0.823019	-0.116109	-0.104325	0.205424	1.16228	2.7919	0.233441	-0.511119	0.321256	0.473038	0.784913	0.013197	0.529429	0.391844	-0.67718	0.728864	-1.35232
ECK1772-YDJJ	-0.417875	-0.325391	-0.706516	0.401118	1.20658	-0.246296	1.20072	0.648875	0.329874	0.408045	-0.921361	-0.878591	-1.19002	-1.31298	-0.574112	-0.026276	-0.653315	-0.216787	0.535002	0.158816	0.983067	-0.071608	-0.188026	1.43678	0.08552	-0.442475	0.055821	-0.195725	0.50827	0.56335	0.777985	-0.349529	0.603044	1.46608	1.67124	0.999112	0.396231	0.37619	0.69522	0.341655	0.516596	-0.057826	-0.40167	0.206489	1.66441	-0.08713	-0.902314	0.21583	-0.823048
ECK1167-YCGL	-2.21092	-2.21734	-2.51485	1.3054	0.818481	0.487706	0.548767	0.678187	0.197397	0.500511	0.630239	0.933705	1.47081	1.69686	-1.51547	-0.353877	-1.27941	-1.04473	-0.147021	-0.797103	-0.446378	1.09463	-0.371514	-0.282176	-0.043841	-0.142146	-0.235256	-0.657442	0.758328	0.175147	-0.731998	-1.11648	1.10588	0.1537	0.133559	-0.48582	-0.379341	0.064795	1.14319	-0.356037	-0.781588	-0.779733	0.420377	0.31353	-0.833523	1.35495	0.085146	-0.169266	0.346941
ECK0056-DJLA	0.057385	-2.98855	-2.22353	0.404493	0.761206	0.632883	0.444661	0.507571	1.21406	1.12459	-1.51569	0.039213	-1.44367	-0.7556	-0.05923	-1.01521	-0.187994	0.357853	1.26803	0.455027	1.05715	0.882075	0.025177	-0.252559	-1.16963	-0.581313	0.73893	-0.387825	1.02242	1.73021	-0.948347	0.401754	-0.3617	-1.0603	-1.45563	-0.422473	0.143817	-0.221934	-0.711256	0.512037	-0.012596	-1.07706	-1.09169	-0.31557	0.19275	1.284	1.60111	-0.363379	-0.605647
ECK1293-PUUD	-1.18209	-0.925511	-1.80243	1.02335	0.110916	-1.28395	-0.349915	-1.00493	-1.13856	-0.778059	0.678182	0.320843	2.05163	1.40963	0.567988	0.603314	0.808212	0.854027	-0.777603	-1.24255	-0.468723	-0.015698	0.942533	0.107689	0.067713	1.09369	-0.163811	0.715032	0.143475	0.285122	0.204809	-0.883178	-1.23518	-1.20466	-2.16891	-1.95603	-0.430797	-0.558056	0.387566	-0.809073	-0.207608	0.360724	-0.09107	-0.029204	0.944672	0.659692	1.17576	0.253977	-0.437573
ECK0974-GFCE	-1.11184	-2.10088	-2.01982	-0.181135	0.416322	-0.4251	0.933798	0.261846	0.639127	0.766181	-0.147469	-0.153053	-0.722079	-0.026638	0.163755	-0.073148	0.611843	0.364627	0.802531	-0.266814	0.038919	1.9473	0.353657	0.475177	0.695434	0.104466	-0.16771	-0.105733	1.0512	0.049546	-1.17819	-0.978054	0.17352	-1.20125	-0.100479	-0.732861	-1.31164	-0.057058	0.207838	-1.41187	-1.58214	-0.818721	-0.477802	-0.729762	0.063678	-0.771184	-0.167887	0.270951	-1.40871
ECK1341-TTCA	0.522245	0.439817	0.848545	-0.067878	0.099125	0.625666	-1.80462	-1.52537	-1.3246	-1.02353	0.739597	0.883458	1.59789	0.990146	1.49788	1.71613	2.36376	1.96314	0.659217	0.145069	-0.727307	-0.79806	-0.501839	-0.909679	-0.756106	-0.542826	-1.88391	0.139481	-0.057046	-0.311028	-0.707619	-0.352382	0.253995	-0.54123	0.73564	-0.673588	-0.565164	-0.159893	0.370938	-1.72382	-1.04942	0.562955	-1.07244	-1.15084	-0.231328	0.410695	-0.531388	0.307471	1.82038
ECK1156-YMGF	0.639237	-0.12773	-1.93405	-1.13032	-0.169012	-2.22172	1.4535	0.971475	1.19651	1.94443	-0.285897	-0.176762	2.52593	1.34277	-1.35414	-1.14268	-0.609024	-0.837274	0.334213	-0.948774	1.57012	1.18225	1.47944	-1.31485	0.327953	0.277974	0.632188	1.03682	0.650305	0.783726	-1.44768	0.143161	-0.389043	-0.91128	1.0557	0.006066	0.838897	0.735199	-0.234545	0.603867	-0.417072	0.041041	-0.520194	0.180043	-0.243495	-0.377878	0.289992	-1.1308	-0.114876
ECK2298-YFCH	0.533288	-0.051863	-0.49839	0.29187	-0.589689	-0.58138	1.58824	1.46438	1.0449	0.067515	-1.85647	-0.012825	-0.185892	-0.035297	-0.402576	-0.378999	-0.017567	-1.22947	-0.652548	-0.695734	-0.172954	-0.283469	0.264297	-1.37894	0.333055	0.138543	-0.040301	-0.003893	0.862684	1.09111	1.77773	0.493951	-0.103365	0.90501	0.653033	1.10179	0.843685	-0.353526	-0.490546	0.871511	-0.226274	-0.211961	-0.167114	-0.41118	-0.101093	-0.208536	1.45598	0.374553	-1.63137
ECK2326-YFCO	0.247536	-0.407739	-0.756682	0.672509	-0.169073	0.174237	-1.07442	-0.786942	-2.36729	-1.35581	0.847652	-0.554336	-0.070934	-0.929692	0.392291	-0.031373	1.13107	0.781781	0.204811	0.697971	0.594936	-0.17921	-0.0525	-0.168206	-0.752573	-1.42378	-0.52854	0.532645	-0.515196	-0.640603	0.280087	-0.490541	-0.023307	1.16761	0.527118	-0.333276	0.782756	0.832595	0.2327	0.225358	0.108393	-0.001836	0.092864	0.744799	1.39454	-0.211832	0.167024	1.16062	0.847305
ECK1485-YDDW	0.530452	-0.092176	-1.45252	-0.167668	0.94206	1.37929	-1.61659	-1.43557	-1.68877	-0.958316	0.74898	0.410663	1.06643	1.44254	-1.32779	-0.831789	-0.462875	-0.045055	-0.626761	-0.151966	0.933627	-0.535543	-1.05943	-0.95596	-0.308037	-0.148843	1.38135	0.205382	1.38831	0.05114	-0.544917	0.112788	-1.12968	2.05434	1.10977	0.706571	0.120614	1.00123	-0.577016	0.11297	0.41015	-0.516985	0.421546	1.15343	-0.613155	-1.52176	-1.28927	-0.585523	-1.39127
ECK1370-YNAE	1.38342	0.938256	0.930625	0.716222	-0.456598	0.627643	-1.74277	-1.92293	-0.599864	-0.622796	0.770853	-1.4535	0.643455	-0.696573	1.27566	1.19151	1.13037	1.77074	-0.576631	-0.876281	-1.34836	-2.53734	-0.972151	-0.817594	-1.62892	-0.135483	-1.12468	0.086292	-2.11624	-1.13846	-2.26252	-0.153957	-0.118427	3.11884	2.43891	1.48782	1.15361	1.55729	1.40093	-1.85183	-0.487865	-0.858827	-1.34451	-0.464666	-3.225	-2.36169	-0.493895	-2.63551	0.544687
ECK2422-YFET	1.82333	0.571727	0.645581	0.053553	0.150997	0.074976	-1.45143	-0.908988	-0.850972	-0.305574	0.615536	0.051154	0.353921	0.182493	-1.20371	-0.6424	-0.350855	-0.283861	-1.67372	1.11373	-0.560548	-0.155078	0.464315	-1.23146	0.776531	0.003954	1.44075	0.147909	2.08887	1.37613	-0.270492	0.791728	-0.567915	0.900534	1.93317	1.17952	-0.411361	-0.324476	-1.62131	0.254562	0.306963	0.299927	-0.281612	-0.190775	-0.066951	0.264924	1.6691	0.28318	-1.13426
ECK4145-BLC	1.01221	-0.035835	1.02553	-0.113766	0.216409	-0.300733	0.491767	0.514043	0.480407	1.44488	0.222991	0.919975	2.60085	1.722	-0.286359	-0.09436	0.174846	0.059243	-1.56215	-0.255906	0.700353	0.694783	0.602184	0.819853	1.17231	0.629819	2.72632	0.210576	2.27778	3.0763	0.814782	1.10239	0.109209	-0.219233	-0.750653	-0.637986	0.511738	-0.670408	-1.62863	0.291127	-0.583845	-0.461102	-0.284747	-0.623045	0.79096	0.742904	0.643685	0.855961	-1.33715
ECK1670-YDHY	1.35837	-0.477272	-0.002169	-0.80979	-0.651132	-0.107441	1.54455	0.71376	0.824809	0.766004	0.152362	0.958295	0.693178	1.06546	1.51998	1.48347	1.9288	2.36964	-0.47917	-0.145784	-0.459665	-0.294889	-1.37209	-1.41042	0.882718	-0.029985	0.62446	-0.047393	0.560678	0.691466	1.93857	0.628318	1.30504	-0.035093	2.01577	0.876205	0.295851	0.292967	-0.394098	0.749971	0.392931	-0.17825	-1.06521	-0.655153	0.184254	-0.172148	0.229724	0.193486	-0.710564
ECK1503-YDEK	-0.331998	-0.553419	-0.669346	0.55535	0.858754	1.31216	0.297145	-0.122486	-0.130796	-0.42809	-0.171527	-0.105821	0.687665	-0.195066	-1.2264	-0.110031	-0.220541	0.65887	-2.91609	0.155976	-1.0355	-1.70044	-2.01938	-1.1178	-1.67842	-1.95766	-1.20634	-1.69627	-0.924199	-1.13358	-0.522589	-0.55489	0.56718	-0.375379	0.463345	0.676709	0.196968	-0.974568	1.37834	-0.86122	-0.387769	0.210765	-0.912315	-0.793127	-1.21401	-0.706693	-1.48353	-1.24243	0.456699
ECK1861-RUVB	0.796589	0.536621	0.878388	0.447379	-0.441665	-1.36438	1.28223	0.378752	0.466282	0.429086	0.395424	-0.164785	-0.447437	-0.679255	0.036666	0.446984	0.066946	0.751817	-1.07419	-0.728695	-0.426902	0.400206	0.350838	-0.008121	-0.532529	0.485694	1.24139	-1.81353	0.817498	-0.299148	-0.87972	1.64973	1.65682			-0.775737	1.83139	1.76755	0.694196	-0.003353	-0.505636	-0.094986	0.371318	-0.111667	-0.195235	0.044168	-1.79414	-0.302546	-0.722055
ECK1766-PNCA	0.585354	1.81801	2.96346	-0.624092	-0.261901	1.29303	-0.58327	0.629172	-0.169838	-0.113572	-1.31937	-0.302179	1.44993	-0.875285	-0.806146	-1.92339	-1.75373	-0.572493	1.12776	1.04122	0.013334	0.247336	1.15731	0.50503	1.75432	1.67525	3.10691	1.77822	0.98074	0.976929	0.527616	0.805423	0.501045	0.344585	-0.475333	-0.265954	-1.50018	0.795772	0.132835	0.712448	0.236644	0.653982	0.056426	-0.850055	0.447812	1.80298	2.09337	0.919658	-1.30458
ECK2134-YOHJ	0.64096	-0.27186	0.440397	0.866	-0.990936	0.226052	1.20583	1.58915	0.600418	1.41723	0.127161	0.625291	-0.030331	0.595485	0.705082	0.283687	0.123632	0.023285	-1.79044	-0.644414	0.256756	-0.628157	0.500897	0.523399	0.695452	0.935796	0.731816	0.646175	1.06604	0.193292	0.133592	0.367344	0.484419	0.503553	1.66725	0.455028	-0.58526	0.103702	-0.51853	0.343161	0.110668	-0.339295	-0.927505	-0.707457	0.368318	-0.089299	1.3354	0.530636	-1.23602
ECK2054-WZC	1.20068	-0.130635	0.46501	1.30304	0.56465	-0.12414	1.0838	2.1541	1.30431	1.36507	-1.06876	-1.67388	-4.24758	-2.5324	-0.984476	-0.971398	0.046039	-0.310958	-0.468777	0.267155	0.850002	-0.353074	-0.750898	-0.033456	1.71154	1.43871	1.06933	1.6041	0.910547	0.170335	0.237344	0.434095	-0.282673	0.324594	-0.227423	0.31013	-0.091151	0.033406	-0.936731	0.773579	0.283067	-0.702309	-0.350958	-1.20658	0.951193	0.157217	0.765496	0.509488	-1.43569
ECK1990	-1.77294	-1.07177	-0.568386	0.365693	-0.635735	0.534643	3.40896	3.70666	3.37104	2.65124	-0.431898	-1.07456	-0.557298	-1.14586	1.05345	-1.36874	-0.241091	-0.905931	0.843355	-1.68299	0.072332	2.10102	1.64336	1.8193	0.938921	0.999942	1.8231	0.931849	1.33776	1.32195	1.11334	1.26039	0.874232	-0.676009	-0.232423	0.005054	0.024091	-0.310017	-0.648282	0.680013	-0.629951	-1.13505	0.98511	1.4761	1.10296	0.127811	-0.08971	0.211745	-1.41851
ECK0226-YAFQ	1.36198	1.75266	0.837526	-1.45149	0.326476	-1.1042	0.849575	0.802745	1.86423	0.857018	-0.276982	-0.643814	-0.12128	-0.061442	1.15542	0.70923	1.30188	1.81096	-0.461414	-1.18743	-1.39893	-1.26711	-2.88241	-2.06262	1.54875	-0.140183	0.582166	0.42585	0.253079	-0.522347	1.28578	-0.444556	-0.436129	0.572699	1.00781	-0.603485	-0.149542	-0.946935	-0.332403	-1.33724	0.218657	0.474236	-2.10783	-0.808776	0.178605	-1.73452	0.715687	0.908863	-0.117619
ECK2159-PSUK	0.086021	0.824464	0.005099	1.04867	-1.09919	-1.01187	-1.23696	-1.13108	-0.755196	-1.13206	-0.525355	-0.698711	-0.388023	-0.827591	-0.642126	0.064989	0.754535	0.849604	-0.254066	-1.25463	-1.19924	0.111435	-0.723603	-0.134482	-0.655703	-0.964604	-0.346091	-0.667459	-1.01624	-1.3049	-0.543978	-0.559903	-1.44049	0.14911	0.316713	-0.766107	-0.456249	-0.731369	1.16555	-0.646831	0.231584	-0.713545	0.332445	0.404557	-1.04573	-0.593621	-1.64217	-0.562311	0.770285
ECK1953-YEDP	-1.47795	-0.936299	-1.41635	0.082515	-0.052807	-1.38905	0.067291	0.625664	0.879199	0.647157	0.670225	0.19151	0.216593	-0.666544	0.917853	0.96209	1.00109	0.787559	-0.416634	-0.75825	-0.572144	0.955096	0.486998	0.33517	-0.770469	-0.718894	0.081599	-1.36919	0.128979	0.483734	-0.704038	0.660268	-0.136789	-0.588713	0.280813	0.318096	-0.083075	1.27554	0.751125	-1.47543	-0.25947	-0.685961	-0.706571	-1.32443	-0.825089	-0.911995	-1.57394	-0.248027	0.236321
ECK0872-CLPS	-1.66361	-1.23151	-1.02469	-1.82115	-1.41631	-2.51142	0.066905	-0.724701	-0.101651	-0.379245	2.68719	1.55394	1.07337	1.71422	0.172693	1.45264	1.88553	2.1955	0.418104	1.23254	1.56403	1.23771	1.76973	1.5121	1.24215	1.65538	-0.163697	1.17986	0.222366	-0.201215	0.34401	-0.060301	-0.017472	-2.36811	-1.32707	-0.838225	0.184627	-0.201309	0.059778	-0.836005	-0.724274	-1.64287	0.010168	0.751404	-0.682299	2.11958	0.648888	1.80564	-0.226294
ECK2336-FADI	0.051127	-1.40255	2.17535	-2.75128	-1.07014	0.44498	-0.482077	0.782417	-0.210048	0.16616	0.979672	1.22239	0.859511	0.422602	-0.634166	-0.355088	-0.002407	-0.024597	0.872462	-0.453042	0.506014	0.868735	-0.606065	-0.82793	-0.173163	0.386781	-0.341648	0.384021	-0.730186	-1.58945	-0.922174	-0.074248	1.1384	0.726846	0.085527	0.719645	-0.876223	-0.459311	-0.623538	0.862339	0.874938	0.27016	1.14729	0.994247	1.21184	0.097956	0.132843	-0.385308	-1.30271
ECK2289-YFBV	-1.45895	-0.624929	0.512756	-0.247465	-1.05385	-1.26994	-0.76647	-0.101636	0.431339	0.933226	1.49728	1.30287	1.34608	1.83991	-1.05123	-1.06157	-0.080303	-0.644134	0.394909	1.67657	0.669367	-0.291545	0.4269	1.45275	0.329139	-0.032573	0.734953	1.04808	0.983156	0.620233	0.419265	0.250512	0.48561	0.5022	1.63596	2.42115	0.240711	1.31426	0.688416	-0.298621	0.317271	-1.15088	0.023146	0.403535	-0.048878	-3.9539	-2.72018	-0.649432	0.080865
ECK1540-YDFN	-2.67227	-0.825777	-1.65526	0.438061	0.873203	-0.079083	0.346904	-0.003381	0.480516	0.590539	0.003991	-0.913752	-0.487352	-0.589059	0.690626	0.528854	-0.184625	0.021519	-0.780364	-0.567451	-0.463723	-0.739312	1.17547	1.60537	-0.582277	-1.42739	-1.29955	-1.38038	-1.49977	-1.19949	0.909853	-1.57902	0.728375	0.431517	0.765376	0.462579	-0.780369	-1.66796	0.226294	-1.06555	-0.257821	1.23481	-0.654945	-0.252921	0.853137	-0.322071	1.04918	0.402655	0.211605
ECK2151-YEIH	-1.05757	-0.853764	-0.21756	-0.065827	-1.11907	-1.19442	0.260806	0.7697	0.349088	0.83868	0.88959	0.694167	-0.111842	0.664737	0.857855	-1.11804	0.066084	-0.289051	-0.531617	-0.698173	-0.116645	1.44535	0.862033	1.54378	-0.096943	0.092484	0.953097	-0.030557	2.3669	1.25336	0.117413	-0.31947	0.585231	1.30626	1.39111	1.87287	-0.020603	1.36032	0.495297	-0.578096	-3.62512	-1.07616	1.16205	1.05594	-0.272691	1.64477	2.15022	-0.536489	-1.01683
ECK2575-YFIE	0.024652	-0.530166	0.434223	-1.16235	-0.908827	-2.18221	-0.236431	-0.482981	0.467002	1.19233	1.27229	1.23059	0.64129	0.68636	-1.24615	-1.33223	-0.974726	-2.12818	0.256349	0.872806	2.14391	1.48741	0.500645	1.44933	0.12245	-0.420811	-0.397978	0.358275	1.69504	0.550709	0.449386	0.577786	-0.793348	-0.444158	0.356379	1.87819	0.538707	0.759379	-1.71824	1.44848	0.555718	-0.401329	0.473791	0.143327	-0.707533	-2.13512	-0.27026	-2.05558	-0.431582
ECK2426-YFEX	-0.868542	-2.36495	-1.13542	0.340466	0.235736	-0.282854	0.092064	-0.644979	0.071294	-0.306596	0.555511	0.719741	0.184627	0.752702	-1.07991	-0.78859	-0.225612	0.31589	-0.375211	1.01701	0.262613	1.55382	1.55758	2.67772	-0.571405	-1.18604	-0.540182	-0.176873	0.55219	0.492192	0.264391	-0.375671	0.500207	0.733188	2.24763	1.91413	-0.978618	0.377895	0.289567	0.018221	-0.339892	-0.166304	0.574385	0.6618	-1.21598	-0.908506	-0.162373	0.141765	0.207607
ECK0235-YAFP	-1.52559	1.00574	0.163295	-0.080826	-1.3214	-0.884575	0.972069	0.857655	0.376576	-0.053826	-0.345489	0.095367	-0.179199	-0.265158	0.291797	0.817386	-0.218032	1.32099	-0.622434	-0.225232	-0.294384	-1.0414	0.5972	-0.585197	0.238188	0.263986	0.086358	0.912139	-0.410461	-1.16905	0.426319	2.04609	1.53538	1.59715	-0.691531	0.874206	0.543914	0.396654	-1.7452	0.641028	0.845684	0.68776	-0.911008	-1.31933	0.560478	-3.09146	-0.6053	-0.001909	-2.00295
ECK2730-YGBI	-1.6226	-0.919177	-0.804822	-2.81748	-1.14136	-2.5055	-0.091778	0.05191	0.692503	0.098003	0.770891	0.572191	0.167444	0.35333	-1.41098	-0.831974	-1.31672	-0.627834	0.424715	0.968356	2.31917	1.16882	1.5374	2.11666	-0.440585	-0.757624	-0.241371	0.186903	0.14925	0.364572	-0.140141	2.40576	-0.046444	0.755988	0.593392	1.04453	1.03503	0.996576	-1.26557	2.07276	0.584505	-0.675229	-0.618517	0.538594	0.229697	0.134829	-0.473061	-2.29481	-0.49782
ECK2801-YGDE	-0.287169	-0.875988	-0.876261	-2.75857	-1.06744	-1.53173	-0.396902	-1.20375	-1.49416	-1.37176	0.880868	0.057923	-0.14338	0.313425	-0.782037	-0.57162	0.196357	0.116215	1.31708	-0.344673	0.658758	0.144661	0.214758	-0.585537	0.671347	0.425163	-0.105469	0.26046	0.628647	1.09216	0.043297	2.08582	0.463662	-0.582871	-0.147274	0.5704	-0.607674	-0.832893	-1.3256	0.52955	0.416561	0.338847	0.00969	0.922522	1.21952	0.322826	1.47117	1.33399	-1.1721
ECK0135-YADK	1.30272	1.80084	-0.299976	0.508497	0.158754	-0.328728	0.449672	0.049717	0.043936	-0.60558	-2.68407	-1.68249	-0.886584	-1.85793	-0.245135	0.11523	-0.431488	0.207479	-0.327708	0.205929	-0.537403	-1.25665	0.095232	1.11889	-0.565474	-0.468691	0.262539	0.167247	-2.88452	-0.998176	1.14446	0.868762	0.909009	0.659174	-1.10419	-0.369351	1.19742	0.027905	-0.422155	-0.380132	0.931431	1.40889	-1.40442	-1.41319	1.07662	2.52984	0.981176	1.54411	0.221966
ECK0448-YBAZ	-1.02127	-2.04347	-1.40318	-1.01241	-0.152283	-1.60447	-0.535847	-0.518516	-0.522801	-0.698515	0.451204	-1.08126	0.098053	-0.038568	2.3273	1.26431	1.91914	1.79365		1.72579	-0.024426	0.360403	-0.634927	-0.358778	0.978856	1.32002	-1.34295	0.375055	0.337445	-1.18909	-1.90082	-2.10267	0.158704	-2.85506	-3.57452	-4.15632	-0.690211	0.905663	1.12967	-0.972612	0.686401	0.701515	-0.886766	-0.392701	-0.984681	1.24223	1.23976	-2.12507	1.66929
ECK0868-YBJX	-1.78884	-1.74304	-2.01364	0.527864	2.52569	0.720448	0.576132	-0.113917	0.160727	-0.361215	1.38493	0.807494	0.429965	0.874488	-2.39524	-0.557607	-1.77048	-2.90459	-0.914954	0.952166	-0.379794	0.577877	-0.266911	0.334019	-1.64249	-1.39796	-1.0607	-1.61121	0.837108	-0.101181	-1.53066	-2.11957	3.04205	1.7257	0.078587	-0.444686	-1.13159	-1.0836	2.33784	-0.255262	0.28381	0.353527	-0.477102	-0.553648	-2.49021	1.52247	-0.311965	0.668093	1.34054
ECK0606-CITG	-0.163917	-0.625906	-0.908821	-0.141461	0.122285	-0.259846	-0.908097	-0.434174	-0.60205	-0.941801	-0.513324	-0.506002	-0.327226	-0.862606	-0.343442	-0.206119	0.043018	-0.824628	-1.16659	-0.504822	-0.69037	0.031963	0.401558	-0.378243	0.10901	0.271802	-0.094985	0.441304	-0.859361	-0.093165	-0.295355	-0.370636	0.557196	-0.303863	-1.02725	-0.846495	-1.17188	-1.79674	0.366657	-0.231369	0.057471	-0.266277	-0.255646	-0.313172	-0.386518	-0.273649	-0.50776	0.519568	0.132257
ECK0225-YAFK	0.443835	-0.371467	-0.066459	0.794577	1.13803	-0.001857	0.405932	0.28148	-0.401394	0.646355	-2.87641	-1.49393	-1.88251	-1.48125	-0.695081	0.585073	-0.50229	-0.61879	0.557072	-1.63061	-0.471012	-0.150377	0.262413	-0.152182	0.574099	-0.134098	1.197	0.17378	1.71246	1.33353	-0.279027	1.22822	0.678409	1.88634	-0.342782	0.252847	0.151489	-0.250646	-1.68546	-0.763055	-0.94773	0.378373	-1.89787	-1.39763	1.21295	0.718876	1.59233	0.962365	-1.27689
ECK0619	-1.04695	-0.684022	-0.609632	-1.14899	0.385911	0.085414	-0.544116	-0.747494	0.036045	0.009716	0.059491	-0.147268	-0.253359	-0.165084	-1.1867	-0.710511	-0.845238	-0.79502	-0.984235	-0.395873	-0.315522	-0.106864	-0.615309	-0.966004	-0.242751	0.097101	-0.014095	-0.071731	0.248749	0.40617	-0.60815	-0.305814	1.83046	-0.68608	-0.911611	-1.15871	-0.496209	0.12221	0.894276	-0.740132	-0.41225	0.034944	0.44587	0.653505	-1.0286	0.90772	0.477226	-0.010198	0
ECK1008-EFEO	-0.241765	-0.527017	-1.02948	0.186973	-0.168804	0.013222	-0.632173	-0.237099	0.402001	-0.064525	1.35548	-0.526362	-0.004088	-0.899864	0.854773	0.08925	0.747878	0.589709	1.51597	-0.33145	0.403662	0.57693	-0.45296	-1.09617	1.20377	1.7017	0.170049	1.43474	-0.240603	0.490433	-1.28273	0.307108	0.24238	0.966384	-0.843434	-0.646818	-0.71221	-0.944655	-0.437409	-0.082768	0.285352	-0.508184	0.587877	0.731663	0.547868	0.37503	-0.815254	-0.35791	0.554813
ECK2308-DEDD	-0.944906	-2.60475	-3.73098	-2.31349	-1.69717	-2.20201	1.11725	0.783726	0.508294	0.577774	0.05784	-0.281547	0.124595	-0.201898	0.706219	0.694432	0.995337	0.396277	0.658917	-0.229103	0.399689	0.934571	0.463111	0.208057	0.472692	0.30215	0.483431	-1.29401	0.275814	-0.741049	-1.62441	-1.8385	0.90482	-0.516383	-1.12196	-0.816617	0.09702	0.413715	-0.949545	0.334856	-0.562598	-1.532	-0.009301	0.13255	-0.35422	-0.243496	0.249914	-1.3464	-0.321834
ECK0777-YBHN	-1.22213	-1.13257	-1.67169	0.430701	0.229114	0.319662	-0.499969	-0.671724	-1.45887	-1.07046	-0.427572	-0.917224	-1.07343	-1.07834	1.57494	2.01615	1.84266	1.75222	1.14111	-1.95356	-2.74063	0.637663	1.43441	1.05741	-1.72027	-1.67731	-1.75169	-1.73039	1.80702	0.784161	0.376744	0.942317	0.257135	0.217303	1.91945	0.95298	-1.51137	-0.076584	2.11723	-4.09344	-2.26479	1.71113	-1.00082	-1.06844	1.82708	1.62493	0.809934	2.28589	0.452646
ECK1001-RUTC	-1.00724	-0.862171	-1.87246	0.793077	1.01973	0.473405	-1.22321	-1.97979	-1.65341	-1.60086	0.738181	0.074582	1.89738	1.49379	0.297356	1.17471	-1.0463	-0.929526	0.086129	-0.255309	0.054897	-1.31055	0.467973	0.028825	-2.25618	-1.5279	-3.19405	-1.13789	0.797816	-0.343509	-2.30443	-1.56088	0.86914	1.1956	1.94698	1.2613	0.098084	1.09738	2.71125	-1.19694	-1.20189	-0.674173	0.497592	1.51444	-1.41264	1.60389	-0.446528	-1.19528	1.63497
ECK2433-EUTK	0.868301	-1.01636	-1.58742	0.15164	-0.23531	-0.395815	0.529886	1.31709	0.14632	1.0835	0.154944	0.209996	-0.163294	-0.048414	-0.483667	-1.02628	-0.077792	-1.26374	1.8929	0.583865	-0.907444	0.33613	0.010806	-0.145564	0.362975	0.414545	0.253559	1.04325	0.202044	0.305129	-0.062547	0.258184	-0.432809	-0.720431	0.035618	0.078326	-1.04499	-1.30718	-0.719	-0.921603	0.209176	-0.053227	-0.503893	-0.471997	0.459624	1.46781	1.55288	1.3981	-0.926953
ECK2470-YPFI	1.1387	0.082721	-1.13348	-0.97588	-1.18471	-1.28024	0.966569	0.029094	0.04257	0.931928	-0.992264	-0.353848	-0.007581	0.273026	0.70718	-0.157051	0.243571	-0.565029	-0.545242	0.193288	0.144002	-0.657772	0.947984	0.19146	0.41899	0.137967	0.459624	-0.050134	0.807577	1.17801	1.10469	1.0773	-0.324955	-0.379829	0.586768	-0.109165	0.320154	-0.20702	-0.569873	0.520661	0.710704	0.289111	-0.685681	-0.160246	0.679515	-0.883309	0.012767	0.001121	0.587508
ECK0809-YBIS	0.740252	-0.220881	-1.14164	-0.610605	-1.22449	-0.062112	-1.59753	-0.876128	-0.901927	-0.699084	0.808732	-1.73492	-1.19999	-1.40907	0.044685	0.592305	0.313613	-0.069887	-1.50552	-0.29053	0.108895	-1.9337	-0.470354	-0.858917	-0.695575	-0.628872	-1.54827	-0.111541	-0.458506	-0.493906	0.426617	0.024214	0.515378	-0.268969	0.70242	1.09371	0.085665	-0.485428	-1.293	0.516321	0.4527	0.339394	1.0726	0.395527	-0.401988	-1.12035	-0.049861	-0.362549	1.70567
ECK0011-YAAW	1.40498	-0.237382	-1.6063	-0.504984	0.060629	-1.63074	-0.004621	0.578972	0.478593	1.2902	-0.523642	-0.271806	0	-0.000269	-0.235357	-0.367608	-0.312262	-1.21066	-0.975181	-0.15158	0.260523	0.758783	-0.109219	0.496517	-0.017562	-0.62343	2.24944	-0.904195	2.21168	0.948094	1.07721	1.02964	-0.180058	0.721419	-0.705861	0.371108	-0.336005	-0.065058	-0.903475	1.27623	0.824216	-0.375635	-0.171899	0.002445	-0.609213	-0.590692	0.552692	-0.385732	0.114673
ECK0382-YAII	0.47151	-0.733873	0.104507	0.278405	-0.622506	0.515602	0.362823	-0.026406	0.157678	0.25833	-0.494366	-0.932893	-0.543761	-0.143791	-0.711746	0.103175	-0.4692	-0.319082	-0.686286	0.224462	-1.23173	-1.05555	-1.2152	-0.956615	-1.1232	-1.70333	-0.868274	-1.65279	0.058688	0.50053	-1.23798	-0.355504	-0.477606	-1.09611	-0.674238	-1.02133	-0.181711	-0.018593	0.95885	-1.61043	-1.52543	-1.24343	-0.884523	-0.527041	-1.94795	-1.17282	-0.176483	-0.32635	-0.283631
ECK2525-ISCA	-0.318584	-0.228627	0.170765	-0.308431	-0.372692	0.666096	-0.279631	0.070074	-0.58077	-0.027433	-0.491565	-0.65368	-0.575553	-0.938535	-0.554609	-0.143624	-0.094999	-0.264851	-0.969132	-1.05822	-1.56836	-1.42847	-0.619239	-1.37418	-0.596839	-0.668592	-0.365088	-0.500819	-0.692804	-0.868323	-0.602107	-0.018976	0.948731	-0.470168	0.390392	-0.193146	0.845203	-1.74974	0.222593	-0.928868	-0.349176	-0.381996	-1.29021	-1.3088	-0.947265	0.37472	-0.617607	-1.00534	-0.809046
ECK0281-YAGP	0.355272	1.49346	1.01809	1.02003	-1.67651	-1.12401	0.311273	0.085789	1.55727	0.319521	-1.33176	0.09173	0.830045	0.223879	-1.23097	-0.688574	-1.29937	0.320469	0.270512	0.840613	0.406794	-1.53193	0.457548	-0.689153	1.30166	0.730662	0.558177	0.312879	0.037601	1.31425	0.835065	0.721981	-0.040235	-0.100201	-1.06156	-1.19339	1.54179	0.019481	-0.109206	0.310103	0.397394	0.656501	0.639757	0.188841	0.384688	-0.943974	0.522508	1.15757	-0.502951
ECK0441-YBAO	-0.845673	0.990326	-0.527754	-0.157134	-0.007374	-1.50092	0.828008	-0.17298	1.20145	1.13159	0.467396	0.689199	0.631259	0.623444	-0.818992	-1.492	-1.97847	-0.457603	0.254041	0.037728	0.150241	-0.566741	-0.198084	0.700252	1.88931	1.56137	1.19059	1.47374	0.02437	1.32027	-0.22533	0.263053	0.568228	0.043842	-0.693283	-0.617701	1.37611	0.443272	-0.238223	-0.958899	-1.37373	-0.396866	0.981407	0.675381	1.15191	-0.094057	0.216616	1.28156	0.131765
ECK0389-MAK	-0.102999	-0.037828	-0.488184	-1.37816	-1.84783	-1.0429	-0.256362	1.08189	0.393518	0.716367	0.466485	-0.563989	-0.128649	-0.148514	-0.867748	-0.300519	-0.767	-0.608967	0.312048	1.03932	-1.18421	1.48258	0.543415	0.663925	-0.034916	0.956483	-0.53928	0.033252	0.282653	0.104504	0.527851	-0.881618	-0.797174	2.11743	0.73944	-0.044919	-3.07203	-2.0659	0.569712	-1.24914	-2.49687	-1.09249	0.011977	0.592789	0.442944	0.94197	1.35754	0.888693	0.908376
ECK2662-YGAP	1.30784	-0.158837	1.30659	1.45063	1.61838	0.557062	-0.358013	-0.404249	-0.286806	-0.609054	0.48072	0.039922	0.784947	0.848039	0.527189	-0.550175	0.400656	-0.151942	2.17882	-1.92786	0.410913	1.80173	1.1839	1.22007	1.30461	0.12771	0.590368	0.033328	0.47208	0.817728	0.256452	-0.270976	-0.917829	1.38136	0.633164	1.30842	-0.468053	-0.483518	-1.6645	0.536689	-0.179051	-1.99353	0.853912	1.18019	-0.346288	-0.78751	0.67826	0.044958	0.084144
ECK3161-ARGG	1.13556	1.45427	1.1665	1.09651	0.719747	-1.2865	-0.366504	0.023117	0.11148	-0.501087	-0.512917	-1.06937	-0.729966	-0.486649	2.05186	2.30512	2.1263	2.66559	-14.676	1.81737	-0.748446	-0.126331	-2.85434	-1.64309	-0.708569	0.690677	-0.95327	-0.224163	-0.362151	-0.004097	-1.23598	-1.2483	-0.598871	1.2565	0.116655	0.757738	-0.501806	0.006091	-0.395457	0.462507	1.06775	1.08272	-0.11006	0.061418	0.7159	-0.19967	0.762671	0.70074	0.766864
ECK2240-YFAW	0.349029	1.93229	0.035324	1.02086	-0.76184	0.802093	-2.79358	-1.28598	-3.11568	-2.21495	0.971528	0.592251	0.801613	0.733947	0.45341	1.72643	-0.730258	-0.601798	-0.093588	1.52899	-0.810598	-0.064747	-1.39385	-0.38719	-1.16582	-0.293365	-0.16329	0	-0.783592	-2.39673	-0.761456	-0.608285	-2.37212	-0.033171	0.676304	1.55838	-0.7492	0.241393	1.36344	-0.32021	2.00929	0.640911	0.818327	0.632293	-3.01134	-0.440669	0.085227	-1.14924	2.69312
ECK0946-YCBZ	-0.098682	0.156441	-0.221381	-0.579188	0.217017	0.865946	0.803151	0.604333	1.03316	0.770212	0.808786	-0.14349	0.161013	-0.343366	0.641944	-0.61212	0.557252	-0.158484	2.15694	0.952064	0.823213	1.32424	-0.959524	-0.24625	1.05909	2.14649	1.05603	2.13031	-0.360077	-0.760098	-0.042563	-0.031494	-0.716116	0.183058	-0.740172	-1.34499	0.423021	-0.419201	2.48323	-0.13088	0.395905	0.034768	-0.15211	0.795804	0.96197	-0.036975	0.514803	-0.692031	-0.613138
ECK0600-AHPF	-1.23713	-0.251624	-1.16776	0.978964	-0.477016	1.23373	0.6257	-0.991088	0.254443	-0.88251	-1.69055	-1.26917	-1.52777	-1.71295	2.86136	3.43078	2.4208	2.54052	-1.39725	-1.4509	-1.12703	0.242564	-0.506608	-0.210185	0.23917	0.156704	0.688254	0.309742	-0.137754	0.544634	1.3992	0.655309	-1.46744	-0.107133	-0.334617	0.329956	0.157041	-0.52073	1.091	-2.24809	-1.38174	0.70015	-2.87466	-2.79249	0.592325	-0.184864	0.458973	2.02583	-0.332782
ECK0725-YBGC	-1.11425	-1.36238	-3.04681	-1.63732	-0.200024	-1.03898	0.107339	1.39035	0.172423	0.618191	1.85631	-0.595479	-0.132593	-0.395131	-1.13127	-2.91686	-0.049199	-0.816129	-0.206978	1.28197	1.43924	0.533308	1.0932	1.90071	0.655705	-0.753203	-1.31787	-8.31571	-0.939011	-0.845962	-4.13591	-1.79061	-0.683256	-0.906588	0.191456	1.30011	0.368254	-0.200589	-0.280751	0.430455	1.09623	-0.301223	0.435334	1.12246	-2.80926	-9.07126	-12.0213	-10.1974	1.33925
ECK1445-YNCD	0.029773	0.199177	-0.768128	-1.05509	-2.0695	-1.83625	1.38806	1.20593	2.00583	1.91131	0.978342	0.458139	0.214526	0.245512	0.329507	-0.19939	0.192469	-0.713233	0.464795	-0.742299	0.250683	0.812669	0.669516	0.261927	2.60232	2.01636	3.02707	2.00064	-0.035386	2.12052	1.88315	2.38973	-0.053797	0.03045	-0.720386	-0.332002	0.71027	1.08763	0.96228	-0.535645	0.008665	-1.1463	-0.159423	-0.115569	1.17982	1.70163	-0.103139	1.08702	-1.19471
ECK1007-EFEU'	0.583208	2.18149	0.785999	-0.681854	-0.635968	-1.52212	-0.516293	-0.822567	-0.150185	0.176534	-0.397045	0.375022	1.37808	0.800057	-0.189299	0.421074	0.407274	0.630031	-0.153606	-0.152613	0.755853	-1.24534	-1.58894	0.813334	1.16999	0.888478	0.088863	-0.282658	-0.297476	-0.385056	0.549865	0.083909	0.619231	-0.14232	-1.98446	0.0087	0.535583	0.119597	0.16782	0.396335	1.76998	-1.00673	-0.55821	-0.319304	0.24257	-1.12323	-1.42794	0.037307	-0.084145
[truncated: 3,114 more rows]
[truncated: 275 more columns]
