# Supplementary material for: Chemogenomics and orthology‐based design of antibiotic combination therapies
Source: Mol Syst Biol. 2016 May 23;12(5):872. doi: 10.15252/msb.20156777 (PMC5289223; doi:10.15252/msb.20156777)
Supplement: Supplementary file 6 — Code EV1 [file MSB-12-872-s006.zip › INDIGO_DATA/ecoli_staph_orthologs.xlsx]

## Sheet: Sheet1
b0002
b0003
b0007
b0014
b0015
b0023
b0025
b0026
b0027
b0031
b0032
b0033
b0039
b0048
b0051
b0053
b0063
b0064
b0070
b0071
b0072
b0073
b0074
b0077
b0078
b0081
b0082
b0084
b0085
b0086
b0087
b0088
b0089
b0090
b0094
b0095
b0098
b0103
b0104
b0107
b0116
b0125
b0130
b0131
b0133
b0134
b0142
b0143
b0149
b0154
b0156
b0158
b0159
b0161
b0161
b0166
b0168
b0169
b0170
b0171
b0172
b0174
b0175
b0176
b0180
b0183
b0184
b0185
b0186
b0188
b0194
b0197
b0198
b0199
b0208
b0211
b0211
b0219
b0231
b0247
b0273
b0287
b0296
b0299
b0304
b0311
b0312
b0314
b0314
b0333
b0335
b0338
b0342
b0345
b0355
b0357
b0367
b0369
b0372
b0381
b0383
b0385
b0386
b0388
b0396
b0397
b0398
b0399
b0400
b0400
b0401
b0405
b0406
b0407
b0409
b0413
b0414
b0415
b0416
b0420
b0420
b0421
b0422
b0423
b0425
b0428
b0430
b0431
b0432
b0436
b0437
b0438
b0440
b0442
b0444
b0451
b0459
b0462
b0464
b0468
b0469
b0470
b0472
b0474
b0475
b0480
b0481
b0484
b0487
b0490
b0491
b0512
b0514
b0522
b0523
b0525
b0526
b0529
b0541
b0545
b0578
b0586
b0588
b0590
b0592
b0593
b0595
b0597
b0605
b0606
b0612
b0623
b0623
b0624
b0628
b0632
b0634
b0635
b0636
b0637
b0638
b0639
b0642
b0651
b0659
b0660
b0661
b0675
b0676
b0677
b0678
b0683
b0683
b0686
b0694
b0694
b0695
b0695
b0696
b0696
b0697
b0697
b0698
b0698
b0708
b0709
b0710
b0711
b0712
b0713
b0715
b0723
b0724
b0726
b0727
b0728
b0729
b0730
b0733
b0736
b0752
b0755
b0756
b0759
b0760
b0763
b0764
b0767
b0774
b0775
b0778
b0779
b0780
b0781
b0782
b0783
b0785
b0794
b0799
b0808
b0812
b0817
b0820
b0822
b0825
b0826
b0827
b0829
b0830
b0832
b0839
b0841
b0844
b0851
b0856
b0857
b0869
b0871
b0879
b0884
b0886
b0887
b0888
b0890
b0890
b0892
b0893
b0902
b0903
b0904
b0904
b0908
b0910
b0911
b0913
b0914
b0927
b0928
b0930
b0933
b0934
b0936
b0937
b0945
b0948
b0967
b0968
b0978
b0981
b0981
b0982
b0990
b0990
b1014
b1015
b1018
b1019
b1022
b1026
b1045
b1053
b1055
b1056
b1081
b1090
b1091
b1092
b1093
b1094
b1095
b1098
b1100
b1101
b1101
b1103
b1109
b1114
b1120
b1123
b1124
b1125
b1126
b1127
b1131
b1133
b1134
b1136
b1158
b1158
b1162
b1180
b1184
b1190
b1199
b1200
b1203
b1204
b1207
b1208
b1210
b1211
b1212
b1215
b1224
b1225
b1227
b1236
b1238
b1241
b1243
b1244
b1245
b1246
b1249
b1249
b1253
b1260
b1261
b1262
b1263
b1264
b1269
b1274
b1276
b1281
b1288
b1299
b1302
b1308
b1315
b1317
b1320
b1324
b1329
b1333
b1335
b1336
b1337
b1338
b1338
b1338
b1338
b1341
b1342
b1345
b1349
b1374
b1374
b1378
b1380
b1380
b1395
b1412
b1427
b1439
b1448
b1449
b1463
b1465
b1467
b1468
b1478
b1485
b1490
b1494
b1512
b1528
b1534
b1539
b1540
b1545
b1545
b1552
b1552
b1557
b1557
b1582
b1593
b1594
b1603
b1603
b1605
b1611
b1621
b1633
b1634
b1637
b1644
b1647
b1650
b1657
b1658
b1662
b1668
b1676
b1680
b1682
b1683
b1686
b1692
b1693
b1694
b1695
b1703
b1710
b1710
b1713
b1714
b1716
b1717
b1718
b1719
b1723
b1725
b1728
b1729
b1732
b1736
b1737
b1740
b1759
b1761
b1763
b1771
b1776
b1778
b1779
b1792
b1799
b1801
b1807
b1808
b1814
b1830
b1832
b1852
b1853
b1856
b1856
b1858
b1859
b1859
b1860
b1861
b1866
b1867
b1868
b1876
b1905
b1912
b1913
b1914
b1917
b1918
b1920
b1956
b1962
b1967
b1973
b1983
b2002
b2010
b2012
b2013
b4539
b2017
b2019
b2020
b2021
b2022
b2023
b2024
b2025
b2026
b2029
b2037
b2042
b2044
b2044
b2047
b2050
b2060
b2060
b2061
b2066
b2075
b2076
b2078
b2079
b2081
b2086
b2089
b2091
b2092
b2093
b2094
b2096
b2103
b2104
b2105
b2113
b2114
b2119
b2123
b2126
b2127
b2129
b2131
b2131
b2140
b2142
b2143
b2154
b2156
b2158
b2159
b2160
b2165
b2166
b2167
b2169
b2170
b2173
b2180
b2182
b2182
b2183
b2184
b2185
b2193
b2193
b2210
b2210
b2213
b2224
b2231
b2239
b2240
b2245
b2249
b2262
b2263
b2264
b2265
b2267
b2268
b2278
b2278
b2291
b2296
b2298
b2298
b2304
b2312
b2315
b2316
b2317
b2318
b2319
b2327
b2329
b2341
b2351
b2367
b2367
b2368
b2379
b2381
b2385
b2392
b2393
b2400
b2411
b2414
b2416
b2417
b2427
b2428
b2429
b2430
b2430
b2435
b2458
b2463
b2465
b2467
b2468
b2470
b2471
b2476
b2478
b2480
b2493
b2493
b2495
b2497
b2498
b2499
b2500
b2507
b2508
b2509
b2511
b2514
b2517
b2518
b2528
b2529
b2530
b2531
b2533
b2551
b2552
b2557
b2559
b2561
b2563
b2566
b2567
b2568
b2569
b2580
b2592
b2593
b2594
b2597
b2599
b2606
b2607
b2608
b2609
b2610
b2614
b2615
b2616
b2620
b2644
b2661
b2662
b2674
b2675
b2676
b2682
b2684
b2685
b2686
b2686
b2687
b2690
b2697
b2699
b2727
b2733
b2735
b2747
b2747
b2764
b2765
b2768
b2777
b2779
b2780
b2781
b2785
b2789
b2794
b2797
b2807
b2812
b2817
b2819
b2827
b2828
b2837
b2838
b2844
b2874
b2887
b2888
b2890
b2891
b2892
b2894
b2899
b2901
b2903
b2904
b2905
b2913
b2914
b2923
b2926
b2934
b2935
b2937
b2942
b2946
b2949
b2951
b2954
b2955
b2957
b2960
b2961
b2972
b2975
b2987
b3003
b3012
b3020
b3034
b3041
b3052
b3054
b3057
b3059
b3063
b3064
b3065
b3066
b3067
b3073
b3081
b3084
b3086
b3095
b4471
b3113
b3114
b3117
b3124
b3126
b3127
b3131
b3137
b3146
b3153
b3155
b3160
b3162
b3164
b3165
b3166
b3167
b3168
b3169
b3170
b3172
b3176
b3177
b3178
b3180
b3181
b3183
b3185
b3186
b3187
b3189
b3203
b3205
b3211
b3212
b3213
b3223
b3225
b3230
b3231
b3234
b3234
b3235
b3235
b3236
b3236
b3237
b3237
b3241
b3253
b3255
b3256
b3259
b3260
b3264
b3266
b3281
b3282
b4473
b3287
b3288
b3289
b3291
b3292
b3294
b3295
b3296
b3297
b3298
b3299
b3300
b3302
b3303
b3304
b3305
b3306
b3307
b3308
b3309
b3310
b3311
b3312
b3313
b3314
b3315
b3316
b3317
b3318
b3319
b3320
b3321
b3326
b3327
b3339
b3340
b3341
b3342
b3357
b3360
b3363
b3365
b3366
b3367
b3367
b3368
b3370
b3375
b3384
b3385
b3386
b3389
b3390
b3400
b3401
b3403
b3407
b3409
b3414
b3423
b3424
b3425
b3426
b3441
b3447
b3449
b3450
b3464
b3465
b3471
b3475
b3476
b3477
b3486
b3492
b3493
b3496
b3501
b3502
b3514
b3540
b3549
b3550
b3553
b3556
b3556
b3558
b3564
b3581
b3588
b3599
b3600
b3603
b3605
b3606
b3607
b3608
b3611
b3612
b3615
b3615
b3617
b3634
b3635
b3636
b3636
b3637
b3638
b3639
b3642
b3648
b3650
b3652
b3653
b3659
b3660
b3662
b3664
b3666
b3668
b3668
b3669
b3679
b3684
b3691
b3697
b3699
b3699
b3700
b3701
b3702
b3703
b3704
b4557
b3705
b3706
b3714
b3723
b3724
b3725
b3726
b3727
b3728
b3729
b3730
b3731
b3732
b3733
b3734
b3735
b3736
b3738
b3740
b3741
b3748
b3752
b3753
b3770
b3771
b3772
b3774
b3781
b3783
b3784
b3786
b3786
b3787
b3794
b3795
b3805
b3813
b3819
b3822
b3825
b3829
b3833
b3839
b3846
b3848
b3856
b3857
b3863
b3865
b3870
b3871
b3881
b3884
b3886
b3887
b3895
b3898
b3908
b3908
b3910
b3915
b3916
b3919
b3926
b3927
b3930
b3931
b3932
b3934
b3935
b3939
b3939
b3940
b3946
b3954
b3957
b3958
b3959
b3960
b3967
b3972
b3973
b3980
b3982
b3983
b3984
b3985
b3986
b3987
b3988
b3992
b3993
b3997
b4005
b4006
b4019
b4020
b4024
b4025
b4032
b4033
b4034
b4042
b4043
b4044
b4051
b4052
b4053
b4054
b4058
b4059
b4059
b4059
b4065
b4065
b4069
b4077
b4079
b4082
b4089
b4090
b4102
b4105
b4106
b4107
b4111
b4118
b4127
b4129
b4130
b4131
b4142
b4143
b4147
b4153
b4154
b4161
b4166
b4167
b4168
b4169
b4170
b4171
b4172
b4173
b4177
b4179
b4180
b4193
b4195
b4196
b4200
b4202
b4203
b4208
b4209
b4211
b4213
b4218
b4219
b4219
b4233
b4237
b4238
b4239
b4240
b4240
b4241
b4243
b4245
b4254
b4258
b4260
b4288
b4289
b4290
b4290
b4296
b4302
b4307
b4340
b4349
b4349
b4350
b4352
b4356
b4364
b4371
b4373
b4374
b4375
b4381
b4381
b4382
b4383
b4384
b4384
b4386
b4386
b4389
b4391
b4395
