# Supplementary material for: Chemogenomics and orthology‐based design of antibiotic combination therapies
Source: Mol Syst Biol. 2016 May 23;12(5):872. doi: 10.15252/msb.20156777 (PMC5289223; doi:10.15252/msb.20156777)
Supplement: Supplementary file 6 — Code EV1 [file MSB-12-872-s006.zip › INDIGO_DATA/ecoli_test.xlsx]

## Sheet: Sheet1
AMK	FUS	-0.5495
AMK	RIF	1.0995
AMK	SPE	2.215
AMK	VAN	1.056
CEF	FUS	-0.766
CEF	RIF	1.121
CEF	SPE	2.308
CEF	VAN	0.834
CHL	FUS	-0.817
CHL	RIF	0.244
CHL	SPE	-0.1235
CHL	VAN	0.081
CIP	FUS	0.951
CIP	RIF	0.6715
CIP	SPE	3.514
CIP	VAN	0.5725
CLA	FUS	-1.368
CLA	RIF	-0.3265
CLA	SPE	0.2605
CLA	VAN	-0.065
ERY	FUS	-1.323
ERY	RIF	0.134
ERY	SPE	0.232
ERY	VAN	0.026
FUS	GEN	0.6985
FUS	H22	2.265
FUS	LEV	1.096
FUS	NAL	0.734
FUS	NIT	1.1785
FUS	OXA	-1.307
FUS	RIF	-0.819
FUS	SPE	0.428
FUS	TET	-0.5165
FUS	TOB	0.4585
FUS	TRI	1.6485
FUS	VAN	-1.3925
GEN	RIF	1.4905
GEN	SPE	2.6875
GEN	VAN	0.88
H22	RIF	4.394
H22	SPE	2.8715
H22	VAN	3.488
LEV	RIF	1.692
LEV	SPE	3.1115
LEV	VAN	0.3165
NAL	RIF	0.437
NAL	SPE	2.836
NAL	VAN	1.175
NIT	RIF	3.022
NIT	SPE	1.716
NIT	VAN	0.397
OXA	RIF	0.909
OXA	SPE	0.1435
OXA	VAN	-0.183
RIF	SPE	0.319
RIF	TET	-0.252
RIF	TOB	3.173
RIF	TRI	0.4015
RIF	VAN	0.79
SPE	TET	0.2125
SPE	TOB	4.394
SPE	TRI	1.6785
SPE	VAN	0.835
TET	VAN	-1.018
TOB	VAN	1.604
TRI	VAN	-1.305
