# Supplementary material for: Chemogenomics and orthology‐based design of antibiotic combination therapies
Source: Mol Syst Biol. 2016 May 23;12(5):872. doi: 10.15252/msb.20156777 (PMC5289223; doi:10.15252/msb.20156777)
Supplement: Supplementary file 6 — Code EV1 [file MSB-12-872-s006.zip › INDIGO_DATA/ecoli_training.xlsx]

## Sheet: Sheet1
AMK	CEF	1.3735
AMK	CHL	2.7295
AMK	CIP	-0.024
AMK	CLA	-0.326
AMK	ERY	1.4335
AMK	GEN	0.734
AMK	H22	2.17
AMK	LEV	0.662
AMK	NAL	0.7145
AMK	NIT	-0.4155
AMK	OXA	0.5415
AMK	TET	0.7785
AMK	TOB	0.5325
AMK	TRI	-0.3415
CEF	CHL	0.769
CEF	CIP	1.0565
CEF	CLA	0.1665
CEF	ERY	0.0975
CEF	GEN	0.2985
CEF	H22	3.0675
CEF	LEV	3.048
CEF	NAL	2.0255
CEF	NIT	2.886
CEF	OXA	-0.329
CEF	TET	-0.0315
CEF	TOB	1.51
CEF	TRI	0.19
CHL	CIP	2.2465
CHL	CLA	-0.722
CHL	ERY	-0.7355
CHL	GEN	1.939
CHL	H22	3.248
CHL	LEV	4.394
CHL	NAL	2.706
CHL	NIT	1.2535
CHL	OXA	1.213
CHL	TET	-0.6835
CHL	TOB	3.377
CHL	TRI	2.698
CIP	CLA	2.1455
CIP	ERY	1.403
CIP	GEN	1.1475
CIP	H22	4.2195
CIP	LEV	-0.01
CIP	NAL	0.235
CIP	NIT	1.7135
CIP	OXA	0.7745
CIP	TET	4.256
CIP	TOB	2.907
CIP	TRI	-0.469
CLA	ERY	-0.173
CLA	GEN	0.442
CLA	H22	3.9325
CLA	LEV	1.387
CLA	NAL	1.105
CLA	NIT	0.1915
CLA	OXA	0.767
CLA	TET	-0.9095
CLA	TOB	0.936
CLA	TRI	2.887
ERY	GEN	0.422
ERY	H22	3.3715
ERY	LEV	0.9045
ERY	NAL	1.818
ERY	NIT	0.593
ERY	OXA	1.134
ERY	TET	-0.787
ERY	TOB	1.501
ERY	TRI	0.8745
GEN	H22	2.9885
GEN	LEV	0.093
GEN	NAL	1.4745
GEN	NIT	0.017
GEN	OXA	0.0385
GEN	TET	-0.6605
GEN	TOB	-0.13
GEN	TRI	0.5985
H22	LEV	3.719
H22	NAL	3.631
H22	NIT	3.989
H22	OXA	2.738
H22	TET	2.5175
H22	TOB	2.012
H22	TRI	4.394
LEV	NAL	-0.782
LEV	NIT	1.181
LEV	OXA	1.3575
LEV	TET	2.727
LEV	TOB	2.4245
LEV	TRI	-0.0935
NAL	NIT	1.964
NAL	OXA	1.4785
NAL	TET	3.158
NAL	TOB	2.8715
NAL	TRI	1.214
NIT	OXA	3.345
NIT	TET	1.607
NIT	TOB	0.1465
NIT	TRI	-0.1965
OXA	TET	-0.7935
OXA	TOB	0.595
OXA	TRI	-1.329
TET	TOB	1.2425
TET	TRI	2.1715
TOB	TRI	0.356
