# Supplementary material for: Chemogenomics and orthology‐based design of antibiotic combination therapies
Source: Mol Syst Biol. 2016 May 23;12(5):872. doi: 10.15252/msb.20156777 (PMC5289223; doi:10.15252/msb.20156777)
Supplement: Supplementary file 6 — Code EV1 [file MSB-12-872-s006.zip › INDIGO_DATA/identifiers_match.xlsx]

## Sheet: Sheet1
CEF	CEFOXITIN-1.0 - UNSPECIFIED
CHL	CHLORAMPHENICOL-1.5 - UNSPECIFIED
CIP	CIPROFLOXACIN-0.004 - UNSPECIFIED
CLA	CLARYTHROMYCIN-5.0 - UNSPECIFIED
ERY	ERYTHROMYCIN-5.0 - UNSPECIFIED
FUS	FUSIDICACID-50 - UNSPECIFIED
GEN	GENTAMICIN-0.1 - UNSPECIFIED
H22	PEROXIDE-2.0 - UNSPECIFIED
LEV	LEVOFLOXACIN-0.002 - UNSPECIFIED
NAL	NALIDIXICACID-2.0 - UNSPECIFIED
NIT	NITROFURANTOIN-2.0 - UNSPECIFIED
OXA	OXACILLIN-40.0 - UNSPECIFIED
RIF	RIFAMPICIN-1.0 - UNSPECIFIED
TET	TETRACYCLINE-1.0 - UNSPECIFIED
TRI	TRIMETHOPRIM-0.2 - UNSPECIFIED
VAN	VANCOMYCIN-50 - UNSPECIFIED
TOB	TOBRAMYCIN-0.4 - UNSPECIFIED
AMK	AMIKACIN-0.2 - UNSPECIFIED
SPE	SPECTINOMYCIN-4.0 - UNSPECIFIED
