# Supplementary material for: Chemogenomics and orthology‐based design of antibiotic combination therapies
Source: Mol Syst Biol. 2016 May 23;12(5):872. doi: 10.15252/msb.20156777 (PMC5289223; doi:10.15252/msb.20156777)
Supplement: Supplementary file 6 — Code EV1 [file MSB-12-872-s006.zip › INDIGO_DATA/indigo_orthology.m]

function deviations = indigo_orthology(phenotype_labels,ecoli_staph_orth,sigma_delta_input,indigo_model)
% deviations = indigo_orthology(phenotype_labels,ecoli_staph_orth,sigma_delta_input,indigo_model);
% % step 1 : get ecoli model 
% % step 2 - get orthologs
% % step3 - get predicted variable interactions between two species
%%%%%%%%%%%%%%%%%%%%%%%%%%%%%%%%%%%%%%%%%%%%%%%%%%%%%%
%  modify model inputs based on orthology
[sx, spos] = sort(indigo_model.importance,'descend'); % sort genes based on their importance
nic_row = [phenotype_labels;phenotype_labels]; % row identifiers in the random forest model
    topgenes = nic_row;
    ix = ismember(topgenes,ecoli_staph_orth);  % find the orthologs
    nonorthtop = nic_row(~ix); ix1 = ~ix;   % get the non-orthologs
    teststaphdat = sigma_delta_input; 
    teststaphdat(ix1,:) = 0; % modfiy state of non orthologs
    % set the sigma scores to be 2 or 0
    ix2 = ismember(phenotype_labels,nonorthtop); %sum(ix2)
    ix2 = find(ix2);
    teststaphdat1 = sigma_delta_input;
    teststaphdat1(ix2,:) = 2;
    teststaphdat1(ix2+length(phenotype_labels),:) = 0;
    %%%%%%%%%%%%%%%%%%%%%%%%%%%%%%%%%%%%%%%%%%%%%%%%%%%
    %  predict interactions that are variable 
    testpredictions_staphchem_ecolixns2 =  regRF_predict(teststaphdat1',indigo_model);
    testpredictions_staphchem_ecolixns20 =  regRF_predict(sigma_delta_input',indigo_model);
    testpredictions_staphchem_ecolixns21 =  regRF_predict(teststaphdat',indigo_model);
   % deviations = testpredictions_staphchem_ecolixns20(:)  - testpredictions_staphchem_ecolixns21(:); % output the deviations for the input drugs
   deviations = testpredictions_staphchem_ecolixns20(:)  - testpredictions_staphchem_ecolixns2(:); % output the deviations for the input drugs
%%%%%%%%%%%%%%%%%%%%%%%%%%%%%%%%%%%%%%%%%%%%%%%%%%%%%%%%%%%%%
end
