# Supplementary material for: Chemogenomics and orthology‐based design of antibiotic combination therapies
Source: Mol Syst Biol. 2016 May 23;12(5):872. doi: 10.15252/msb.20156777 (PMC5289223; doi:10.15252/msb.20156777)
Supplement: Supplementary file 8 — Source Data for Figure 3 [file MSB-12-872-s007.xlsx]

## Sheet: Sheet1
E. coli
		Prediction	Expt
AMIKACIN	FUSIDICACID	-0.741693	-0.5495
AMIKACIN	RIFAMPICIN	-0.474347	1.0995
AMIKACIN	SPECTINOMYCIN	-0.491074	2.215
AMIKACIN	VANCOMYCIN	-0.502987	1.056
CEFOXITIN	FUSIDICACID	-0.408169	-0.766
CEFOXITIN	RIFAMPICIN	-0.303383	1.121
CEFOXITIN	SPECTINOMYCIN	-0.308626	2.308
CEFOXITIN	VANCOMYCIN	-0.407541	0.834
CHLORAMPHENICOL	FUSIDICACID	0.386747	-0.817
CHLORAMPHENICOL	RIFAMPICIN	0.628328	0.244
CHLORAMPHENICOL	SPECTINOMYCIN	0.307128	-0.1235
CHLORAMPHENICOL	VANCOMYCIN	0.40913	0.081
CIPROFLOXACIN	FUSIDICACID	0.1607	0.951
CIPROFLOXACIN	RIFAMPICIN	0.421678	0.6715
CIPROFLOXACIN	SPECTINOMYCIN	0.415259	3.514
CIPROFLOXACIN	VANCOMYCIN	0.464283	0.5725
CLARYTHROMYCIN	FUSIDICACID	-0.775503	-1.368
CLARYTHROMYCIN	RIFAMPICIN	-0.624733	-0.3265
CLARYTHROMYCIN	SPECTINOMYCIN	-0.677677	0.2605
CLARYTHROMYCIN	VANCOMYCIN	-0.331582	-0.065
ERYTHROMYCIN	FUSIDICACID	-0.439654	-1.323
ERYTHROMYCIN	RIFAMPICIN	-0.315031	0.134
ERYTHROMYCIN	SPECTINOMYCIN	-0.432734	0.232
ERYTHROMYCIN	VANCOMYCIN	-0.402478	0.026
FUSIDICACID	GENTAMICIN	-0.843271	0.6985
FUSIDICACID	PEROXIDE	3.50845	2.265
FUSIDICACID	LEVOFLOXACIN	0.351266	1.096
FUSIDICACID	NALIDIXICACID	0.758996	0.734
FUSIDICACID	NITROFURANTOIN	-0.184082	1.1785
FUSIDICACID	OXACILLIN	-0.957388	-1.307
FUSIDICACID	RIFAMPICIN	-0.790836	-0.819
FUSIDICACID	SPECTINOMYCIN	-0.94405	0.428
FUSIDICACID	TETRACYCLINE	-1.03835	-0.5165
FUSIDICACID	TOBRAMYCIN	-0.0404726	0.4585
FUSIDICACID	TRIMETHOPRIM	-0.530363	1.6485
FUSIDICACID	VANCOMYCIN	-0.848665	-1.3925
GENTAMICIN	RIFAMPICIN	-0.510331	1.4905
GENTAMICIN	SPECTINOMYCIN	-0.498839	2.6875
GENTAMICIN	VANCOMYCIN	-0.511536	0.88
PEROXIDE	RIFAMPICIN	3.08831	4.394
PEROXIDE	SPECTINOMYCIN	3.19843	2.8715
PEROXIDE	VANCOMYCIN	3.48782	3.488
LEVOFLOXACIN	RIFAMPICIN	0.609196	1.692
LEVOFLOXACIN	SPECTINOMYCIN	0.448229	3.1115
LEVOFLOXACIN	VANCOMYCIN	0.497036	0.3165
NALIDIXICACID	RIFAMPICIN	0.949113	0.437
NALIDIXICACID	SPECTINOMYCIN	0.828744	2.836
NALIDIXICACID	VANCOMYCIN	0.78729	1.175
NITROFURANTOIN	RIFAMPICIN	0.0869394	3.022
NITROFURANTOIN	SPECTINOMYCIN	0.0279766	1.716
NITROFURANTOIN	VANCOMYCIN	-0.0108882	0.397
OXACILLIN	RIFAMPICIN	-0.736187	0.909
OXACILLIN	SPECTINOMYCIN	-0.916824	0.1435
OXACILLIN	VANCOMYCIN	-0.685926	-0.183
RIFAMPICIN	SPECTINOMYCIN	-0.708764	0.319
RIFAMPICIN	TETRACYCLINE	-0.666197	-0.252
RIFAMPICIN	TOBRAMYCIN	0.302975	3.173
RIFAMPICIN	TRIMETHOPRIM	-0.323114	0.4015
RIFAMPICIN	VANCOMYCIN	-0.784419	0.79
SPECTINOMYCIN	TETRACYCLINE	-0.683568	0.2125
SPECTINOMYCIN	TOBRAMYCIN	0.552323	4.394
SPECTINOMYCIN	TRIMETHOPRIM	-0.374938	1.6785
SPECTINOMYCIN	VANCOMYCIN	-0.612269	0.835
TETRACYCLINE	VANCOMYCIN	-0.819485	-1.018
TOBRAMYCIN	VANCOMYCIN	0.120184	1.604
TRIMETHOPRIM	VANCOMYCIN	-0.138551	-1.305
