# Supplementary material for: Chemogenomics and orthology‐based design of antibiotic combination therapies
Source: Mol Syst Biol. 2016 May 23;12(5):872. doi: 10.15252/msb.20156777 (PMC5289223; doi:10.15252/msb.20156777)
Supplement: Supplementary file 9 — Source Data for Figure 5 [file MSB-12-872-s008.xlsx]

## Sheet: Sheet1
M. tuberculosis					S. aureus
		Prediction	Expt				Prediction	Expt
SPECTINOMYCIN	MITOMYCINC	1.4233	1		CEFOXITIN	CHLORAMPHENICOL	0.478166	0.9235
SPECTINOMYCIN	CLARYTHROMYCIN	-1.00501	-1		CEFOXITIN	CLARYTHROMYCIN	-0.135427	0.3065
SPECTINOMYCIN	FUSIDICACID	-2.14558	-1		CEFOXITIN	ERYTHROMYCIN	-0.410837	1.378
SPECTINOMYCIN	AZITHROMYCIN	-0.849761	-1		CEFOXITIN	GENTAMICIN	-0.738517	1.2775
SPECTINOMYCIN	RIFAMPICIN	-0.453138	-1		CEFOXITIN	NITROFURANTOIN	2.2369	0.5925
SPECTINOMYCIN	TETRACYCLINE	-1.57595	-1		CEFOXITIN	OXACILLIN	-1.04193	-0.227
SPECTINOMYCIN	VANCOMYCIN	-0.681692	1		CEFOXITIN	RIFAMPICIN	0.795739	0.836
SPECTINOMYCIN	ISONIAZID	1.05782	0		CEFOXITIN	TETRACYCLINE	0.260961	-0.0135
SPECTINOMYCIN	STREPTOMYCIN	1.38384	1		CEFOXITIN	VANCOMYCIN	0.718873	1.35
SPECTINOMYCIN	MINOCYCLINE	-0.581232	-1		CHLORAMPHENICOL	CLARYTHROMYCIN	-0.951917	-0.7675
SPECTINOMYCIN	NOVOBIOCIN	-0.579922	-1		CHLORAMPHENICOL	ERYTHROMYCIN	-1.12751	-0.0535
RIFAMPICIN	ISONIAZID	0.977902	0		CHLORAMPHENICOL	GENTAMICIN	-0.0143275	-0.262
RIFAMPICIN	CLARYTHROMYCIN	-1.08686	0		CHLORAMPHENICOL	NITROFURANTOIN	-1.04129	0.567
RIFAMPICIN	MINOCYCLINE	-0.47094	0		CHLORAMPHENICOL	OXACILLIN	1.14741	1.2455
RIFAMPICIN	STREPTOMYCIN	1.38642	0		CHLORAMPHENICOL	RIFAMPICIN	-0.110373	1.2325
ISONIAZID	CLARYTHROMYCIN	0.439227	0		CHLORAMPHENICOL	TETRACYCLINE	-0.856298	0.4995
ISONIAZID	MINOCYCLINE	0.944387	0		CHLORAMPHENICOL	VANCOMYCIN	-0.317106	0.8485
ISONIAZID	STREPTOMYCIN	0.348055	0		CLARYTHROMYCIN	ERYTHROMYCIN	-0.151013	1.182
SPECTINOMYCIN	NIGERICIN	1.0781	-1		CLARYTHROMYCIN	GENTAMICIN	-0.029853	1.346
CYCLOSERINED	RIFAMPICIN	0.835703	0		CLARYTHROMYCIN	NITROFURANTOIN	-0.924884	-0.0105
CYCLOSERINED	STREPTOMYCIN	0.275833	0		CLARYTHROMYCIN	OXACILLIN	0.626907	0.3725
CYCLOSERINED	AMIKACIN	-0.451951	0		CLARYTHROMYCIN	RIFAMPICIN	-0.78896	0.7525
CYCLOSERINED	ISONIAZID	0.102618	0		CLARYTHROMYCIN	TETRACYCLINE	-0.534128	-1.0875
ISONIAZID	AMIKACIN	-0.37116	0		CLARYTHROMYCIN	VANCOMYCIN	-0.226905	0.7485
					ERYTHROMYCIN	GENTAMICIN	-0.157984	0.131
					ERYTHROMYCIN	NITROFURANTOIN	-0.686491	-0.293
					ERYTHROMYCIN	OXACILLIN	1.15812	0.5685
					ERYTHROMYCIN	RIFAMPICIN	0.0655529	1.3585
					ERYTHROMYCIN	TETRACYCLINE	-0.395098	-1.4045
					ERYTHROMYCIN	VANCOMYCIN	-0.150648	1.5845
					GENTAMICIN	NITROFURANTOIN	-0.139262	0.813
					GENTAMICIN	OXACILLIN	-0.34289	3.2085
					GENTAMICIN	RIFAMPICIN	0.859029	1.3835
					GENTAMICIN	TETRACYCLINE	-2.18008	0.123
					GENTAMICIN	VANCOMYCIN	0.268815	0.6055
					NITROFURANTOIN	OXACILLIN	3.40811	3.7195
					NITROFURANTOIN	RIFAMPICIN	2.41441	1.6025
					NITROFURANTOIN	TETRACYCLINE	0.272377	0.801
					NITROFURANTOIN	VANCOMYCIN	-0.190222	2.005
					OXACILLIN	RIFAMPICIN	0.833823	1.446
					OXACILLIN	TETRACYCLINE	-0.623232	1.6625
					OXACILLIN	VANCOMYCIN	-0.763114	0.0795
					RIFAMPICIN	TETRACYCLINE	-0.180785	0.214
					RIFAMPICIN	VANCOMYCIN	0.556007	1.7955
					TETRACYCLINE	VANCOMYCIN	-0.890119	0.398
